# Supplementary material for: Quantitative analysis of spontaneous sociality in children’s group behavior during nursery activity
Source: PLoS One. 2021 Feb 2;16(2):e0246041. doi: 10.1371/journal.pone.0246041 (PMC7853442; doi:10.1371/journal.pone.0246041)
Supplement: S2 Table — (XLSX) [file pone.0246041.s013.xlsx]

## Sheet: Sheet1
S2 Table. Detailed results of the t-tests of the distance |d_ij | (cm) between a pair of children
5-year-old class aged 5.03 vs. 6-years-old class aged 6.18										5-year-old class aged 5.28 vs. 6-years-old class aged 6.18										5-year-old class aged 5.59 vs. 6-years-old class aged 6.18										5-year-old class aged 5.71 vs. 6-years-old class aged 6.18
Bin	t-value	df	p-value	Hedges' g	Average of 5-year-old class	Standard error of 5-year-old class	Average of 6-year-old class	Standard error of 6-year-old class		Bin	t-value	df	p-value	Hedges' g	Average of 5-year-old class	Standard error of 5-year-old class	Average of 6-year-old class	Standard error of 6-year-old class		Bin	t-value	df	p-value	Hedges' g	Average of 5-year-old class	Standard error of 5-year-old class	Average of 6-year-old class	Standard error of 6-year-old class		Bin	t-value	df	p-value	Hedges' g	Average of 5-year-old class	Standard error of 5-year-old class	Average of 6-year-old class	Standard error of 6-year-old class
50	-3.1238	21	0.020533	1.304	0.0061807	0.00083597	0.017323	0.003441		50	-2.9142	22	0.032159	1.1938	0.0072313	0.00090784	0.017323	0.003441		50	-3.3334	22	0.012052	1.3656	0.0059917	0.00069639	0.017323	0.003441		50	-2.9615	20	0.030859	1.2628	0.0060961	0.0011062	0.017323	0.003441
100	-2.0471	21	0.21346	0.85451	0.056965	0.0029854	0.066446	0.0032801		100	-0.39481	22	2.7871	0.16174	0.064021	0.0046427	0.066446	0.0032801		100	-1.4124	22	0.68734	0.5786	0.05579	0.0060369	0.066446	0.0032801		100	-1.5127	20	0.58401	0.64501	0.056187	0.0055728	0.066446	0.0032801
150	1.5012	21	0.59274	0.62664	0.10452	0.0045339	0.095669	0.0031884		150	-1.4221	22	0.67612	0.58258	0.08824	0.0037271	0.095669	0.0031884		150	-0.07434	22	3.7656	0.030455	0.094893	0.0087911	0.095669	0.0031884		150	-0.098101	20	3.6913	0.04183	0.094831	0.0074965	0.095669	0.0031884
200	-0.17338	21	3.4561	0.072371	0.12092	0.0047101	0.12214	0.0047871		200	-2.6455	22	0.059098	1.0838	0.10194	0.0053716	0.12214	0.0047871		200	-0.75101	22	1.8424	0.30767	0.11379	0.0089206	0.12214	0.0047871		200	-0.68237	20	2.0113	0.29096	0.1151	0.0085978	0.12214	0.0047871
250	1.4329	21	0.66648	0.59811	0.13432	0.00518	0.12423	0.0041809		250	-3.4059	22	0.010142	1.3953	0.10176	0.0046106	0.12423	0.0041809		250	0.70872	22	1.9438	0.29034	0.13107	0.0077346	0.12423	0.0041809		250	0.84009	20	1.6432	0.35822	0.13337	0.009492	0.12423	0.0041809
300	-1.0791	21	1.1711	0.45045	0.12094	0.0038431	0.12808	0.0051078		300	-2.5937	22	0.066307	1.0626	0.1097	0.004504	0.12808	0.0051078		300	0.16018	22	3.4968	0.065619	0.12931	0.0051563	0.12808	0.0051078		300	0.08518	20	3.7319	0.036321	0.12887	0.0072037	0.12808	0.0051078
350	-0.10405	21	3.6725	0.043434	0.11631	0.0042306	0.11689	0.0030976		350	-2.8327	22	0.038751	1.1605	0.10267	0.0035601	0.11689	0.0030976		350	0.55585	22	2.3357	0.22772	0.11951	0.0032093	0.11689	0.0030976		350	-0.26335	20	3.1799	0.11229	0.11568	0.0031302	0.11689	0.0030976
400	-1.6571	21	0.44946	0.69171	0.098964	0.0035932	0.10637	0.0021245		400	0.54175	22	2.3737	0.22194	0.10919	0.0042259	0.10637	0.0021245		400	-0.28365	22	3.1173	0.1162	0.10481	0.0044979	0.10637	0.0021245		400	0.52547	20	2.4201	0.22406	0.10828	0.0027464	0.10637	0.0021245
450	2.2137	21	0.15221	0.92404	0.085068	0.0030684	0.076604	0.0018316		450	4.0824	22	0.0019736	1.6724	0.10895	0.0068031	0.076604	0.0018316		450	0.90073	22	1.51	0.369	0.082549	0.0056024	0.076604	0.0018316		450	1.0101	20	1.2981	0.43071	0.083022	0.005775	0.076604	0.0018316
500	0.65636	21	2.0749	0.27398	0.065856	0.0041537	0.061391	0.0050562		500	2.933	22	0.030794	1.2016	0.088213	0.0068234	0.061391	0.0050562		500	-0.11135	22	3.6494	0.045617	0.060391	0.006654	0.061391	0.0050562		500	0.83218	20	1.6605	0.35484	0.068827	0.0068562	0.061391	0.0050562
550	1.0342	21	1.2511	0.43172	0.04656	0.0039495	0.039553	0.0052102		550	2.5096	22	0.079778	1.0281	0.057165	0.0043313	0.039553	0.0052102		550	0.47975	22	2.5446	0.19654	0.044129	0.0071502	0.039553	0.0052102		550	0.45646	20	2.6119	0.19464	0.044122	0.0079958	0.039553	0.0052102
600	0.56375	21	2.3156	0.23532	0.028247	0.0028864	0.025445	0.0038347		600	2.1106	22	0.18561	0.86466	0.037979	0.0041023	0.025445	0.0038347		600	0.23238	22	3.2736	0.095198	0.027328	0.0063575	0.025445	0.0038347		600	-0.4368	20	2.6678	0.18625	0.02236	0.005536	0.025445	0.0038347
650	-0.92108	21	1.4699	0.38448	0.01061	0.0015175	0.013225	0.0022995		650	0.71948	22	1.9177	0.29475	0.015906	0.0026418	0.013225	0.0022995		650	0.46122	22	2.5967	0.18895	0.016354	0.0056479	0.013225	0.0022995		650	0.19388	20	3.3929	0.082672	0.014452	0.0055749	0.013225	0.0022995
700	-0.60336	21	2.2109	0.25186	0.0039463	0.00074685	0.0048092	0.001172		700	0.55628	22	2.3345	0.22789	0.0060452	0.0016868	0.0048092	0.001172		700	0.79441	22	1.7418	0.32545	0.0081841	0.0036076	0.0048092	0.001172		700	0.47793	20	2.5515	0.20379	0.0063306	0.0027997	0.0048092	0.001172
750	-1.1838	21	0.99883	0.49416	0.00058294	0.00024143	0.0017176	0.00091957		750	-0.70818	22	1.9451	0.29012	0.00097708	0.00049256	0.0017176	0.00091957		750	1.1175	22	1.1034	0.45781	0.0046291	0.0021587	0.0017176	0.00091957		750	0.34285	20	2.9411	0.14619	0.0022594	0.0011937	0.0017176	0.00091957
800	-1.5604	21	0.53446	0.65134	0	0	9.8147e-05	6.2775e-05		800	-1.281	22	0.85414	0.52479	1.8854e-05	1.2266e-05	9.8147e-05	6.2775e-05		800	1.5912	22	0.50332	0.65188	0.0012735	0.00064838	9.8147e-05	6.2775e-05		800	0.73057	20	1.8941	0.31152	0.00021315	0.00013633	9.8147e-05	6.2775e-05
