# Supplementary material for: Quantitative analysis of spontaneous sociality in children’s group behavior during nursery activity
Source: PLoS One. 2021 Feb 2;16(2):e0246041. doi: 10.1371/journal.pone.0246041 (PMC7853442; doi:10.1371/journal.pone.0246041)
Supplement: S3 Table — (XLSX) [file pone.0246041.s014.xlsx]

## Sheet: Sheet1
S3 Table. Detailed results of the t-tests of the angle θ_ij (degree) composed of a pair of children
5-year-old class aged 5.03 vs. 6-years-old class aged 6.18										5-year-old class aged 5.28 vs. 6-years-old class aged 6.18										5-year-old class aged 5.59 vs. 6-years-old class aged 6.18										5-year-old class aged 5.71 vs. 6-years-old class aged 6.18
Bin	t-value	df	p-value	Hedges' g	Average of 5-year-old class	Standard error of 5-year-old class	Average of 6-year-old class	Standard error of 6-year-old class		Bin	t-value	df	p-value	Hedges' g	Average of 5-year-old class	Standard error of 5-year-old class	Average of 6-year-old class	Standard error of 6-year-old class		Bin	t-value	df	p-value	Hedges' g	Average of 5-year-old class	Standard error of 5-year-old class	Average of 6-year-old class	Standard error of 6-year-old class		Bin	t-value	df	p-value	Hedges' g	Average of 5-year-old class	Standard error of 5-year-old class	Average of 6-year-old class	Standard error of 6-year-old class
10	-1.1647	21	1.0287	0.48619	0.0376	0.003131	0.044435	0.0047577		10	-0.15459	22	3.5142	0.063333	0.043477	0.0036818	0.044435	0.0047577		10	-1.6858	22	0.4239	0.69061	0.034812	0.0030113	0.044435	0.0047577		10	-1.6098	20	0.49242	0.68644	0.034063	0.0038861	0.044435	0.0047577
20	-1.1269	21	1.09	0.47039	0.041353	0.002583	0.047052	0.0041875		20	0.24743	22	3.2275	0.10137	0.048411	0.0032961	0.047052	0.0041875		20	-1.6802	22	0.42824	0.68834	0.038132	0.0030505	0.047052	0.0041875		20	-1.6165	20	0.48659	0.68929	0.037314	0.003931	0.047052	0.0041875
30	-0.75031	21	1.8456	0.3132	0.046318	0.0021671	0.049533	0.0035638		30	0.79436	22	1.7419	0.32543	0.053082	0.0025265	0.049533	0.0035638		30	-1.1622	22	1.0305	0.47611	0.044411	0.0024441	0.049533	0.0035638		30	-1.245	20	0.91016	0.53085	0.042663	0.0038714	0.049533	0.0035638
40	0.078318	21	3.7533	0.032692	0.052597	0.0015735	0.052297	0.0034157		40	1.5103	22	0.58083	0.61871	0.059273	0.0028627	0.052297	0.0034157		40	-0.61793	22	2.1719	0.25315	0.049864	0.0019171	0.052297	0.0034157		40	-0.79824	20	1.7364	0.34037	0.048146	0.0035952	0.052297	0.0034157
50	0.44516	21	2.643	0.18582	0.059907	0.0020829	0.058378	0.0025642		50	1.5655	22	0.52695	0.64135	0.065362	0.003275	0.058378	0.0025642		50	-0.24698	22	3.2289	0.10118	0.057545	0.0020322	0.058378	0.0025642		50	-0.44752	20	2.6372	0.19082	0.056701	0.0024892	0.058378	0.0025642
60	0.53902	21	2.3822	0.225	0.065921	0.0026792	0.063931	0.0022417		60	0.37006	22	2.8595	0.1516	0.065398	0.0029313	0.063931	0.0022417		60	0.60285	22	2.2111	0.24697	0.066103	0.0025428	0.063931	0.0022417		60	-0.14514	20	3.5442	0.061887	0.063458	0.00215	0.063931	0.0022417
70	0.28899	21	3.1017	0.12063	0.067054	0.0029686	0.065848	0.0026224		70	-0.5546	22	2.3391	0.2272	0.063424	0.0031442	0.065848	0.0026224		70	1.1287	22	1.0848	0.46238	0.070933	0.0032898	0.065848	0.0026224		70	1.1152	20	1.112	0.47552	0.069871	0.002226	0.065848	0.0026224
80	-0.037616	21	3.8814	0.015702	0.06897	0.002249	0.069115	0.0029694		80	-0.9635	22	1.3831	0.39472	0.065048	0.0027407	0.069115	0.0029694		80	1.1798	22	1.0027	0.48334	0.074337	0.00298	0.069115	0.0029694		80	1.4357	20	0.66614	0.6122	0.079547	0.0062587	0.069115	0.0029694
90	1.6311	21	0.47108	0.68087	0.074312	0.0024282	0.068096	0.0027293		90	-1.167	22	1.0229	0.47807	0.064231	0.0017822	0.068096	0.0027293		90	1.8362	22	0.31949	0.75226	0.07627	0.0031683	0.068096	0.0027293		90	1.8232	20	0.33302	0.77742	0.07974	0.0054434	0.068096	0.0027293
100	1.4968	21	0.59731	0.6248	0.071514	0.0017502	0.067518	0.0018576		100	-2.2345	22	0.14371	0.91544	0.061496	0.0017786	0.067518	0.0018576		100	1.793	22	0.34697	0.73453	0.074467	0.0030298	0.067518	0.0018576		100	1.7785	20	0.36209	0.75837	0.077461	0.0049958	0.067518	0.0018576
110	1.7076	21	0.40982	0.71279	0.068758	0.0020663	0.062862	0.0026062		110	0.1377	22	3.5669	0.05641	0.063386	0.0025173	0.062862	0.0026062		110	2.6133	22	0.063483	1.0706	0.07332	0.0027489	0.062862	0.0026062		110	2.1023	20	0.19358	0.89642	0.077838	0.0062721	0.062862	0.0026062
120	0.7309	21	1.8917	0.3051	0.066092	0.0023902	0.063182	0.0029993		120	-0.23605	22	3.2623	0.096704	0.062242	0.0024221	0.063182	0.0029993		120	1.6311	22	0.46838	0.66824	0.069143	0.0019794	0.063182	0.0029993		120	1.4692	20	0.62931	0.62648	0.070252	0.0034719	0.063182	0.0029993
130	0.49841	21	2.4935	0.20805	0.059927	0.0024045	0.058133	0.0024548		130	0.92313	22	1.4638	0.37818	0.061129	0.001964	0.058133	0.0024548		130	1.2142	22	0.95021	0.49742	0.06196	0.0018418	0.058133	0.0024548		130	0.52718	20	2.4155	0.22479	0.060192	0.0027999	0.058133	0.0024548
140	-0.34031	21	2.948	0.14205	0.05262	0.0019158	0.053722	0.0024676		140	1.5784	22	0.51501	0.64662	0.059791	0.0026662	0.053722	0.0024676		140	0.50176	22	2.4833	0.20556	0.055088	0.0011765	0.053722	0.0024676		140	-0.1021	20	3.6788	0.043535	0.053391	0.0018615	0.053722	0.0024676
150	-0.13129	21	3.5872	0.054805	0.048385	0.0018686	0.048833	0.0027293		150	0.16231	22	3.4902	0.066493	0.049442	0.0023641	0.048833	0.0027293		150	-1.0425	22	1.234	0.42709	0.045347	0.0018277	0.048833	0.0027293		150	-1.0983	20	1.1405	0.46831	0.044598	0.002463	0.048833	0.0027293
160	-0.75894	21	1.8253	0.3168	0.042966	0.0019741	0.045676	0.0028396		160	-0.4468	22	2.6376	0.18304	0.043789	0.0028378	0.045676	0.0028396		160	-1.5816	22	0.51201	0.64795	0.039468	0.0024851	0.045676	0.0028396		160	-1.7322	20	0.39454	0.73861	0.037687	0.0033571	0.045676	0.0028396
170	-0.74573	21	1.8564	0.31128	0.038798	0.0024253	0.041388	0.0022399		170	-1.442	22	0.65356	0.59074	0.035678	0.0029277	0.041388	0.0022399		170	-1.4388	22	0.65715	0.58943	0.035237	0.0032536	0.041388	0.0022399		170	-1.4496	20	0.65072	0.6181	0.034654	0.0038212	0.041388	0.0022399
180	-0.80512	21	1.7191	0.33608	0.03691	0.0023651	0.04	0.0028312		180	-1.0902	22	1.1497	0.44662	0.035341	0.0029025	0.04	0.0028312		180	-1.2408	22	0.91098	0.50833	0.033565	0.0038889	0.04	0.0028312		180	-1.3861	20	0.72392	0.59103	0.032425	0.0043745	0.04	0.0028312
