# Supplementary material for: Quantitative analysis of spontaneous sociality in children’s group behavior during nursery activity
Source: PLoS One. 2021 Feb 2;16(2):e0246041. doi: 10.1371/journal.pone.0246041 (PMC7853442; doi:10.1371/journal.pone.0246041)
Supplement: S4 Table — (XLSX) [file pone.0246041.s015.xlsx]

## Sheet: Sheet1
S4 Table. Detailed results of the t-tests of the approaching angle θ'_ij (degree) during the periods from 0 to 1 s, from 1 to 2 s, and from 2 to 3 s before the approach
Period from 0 to 1 s before the approach
5-year-old class aged 5.03 vs. 6-years-old class aged 6.18										5-year-old class aged 5.28 vs. 6-years-old class aged 6.18										5-year-old class aged 5.59 vs. 6-years-old class aged 6.18										5-year-old class aged 5.71 vs. 6-years-old class aged 6.18
Bin	t-value	df	p-value	Hedges' g	Average of 5-year-old class	Standard error of 5-year-old class	Average of 6-year-old class	Standard error of 6-year-old class		Bin	t-value	df	p-value	Hedges' g	Average of 5-year-old class	Standard error of 5-year-old class	Average of 6-year-old class	Standard error of 6-year-old class		Bin	t-value	df	p-value	Hedges' g	Average of 5-year-old class	Standard error of 5-year-old class	Average of 6-year-old class	Standard error of 6-year-old class		Bin	t-value	df	p-value	Hedges' g	Average of 5-year-old class	Standard error of 5-year-old class	Average of 6-year-old class	Standard error of 6-year-old class
10	-2.3051	21	0.12585	0.96221	0.069207	0.028819	0.1597	0.023384		10	-0.87244	21	1.5713	0.35933	0.10913	0.0466	0.1597	0.023384		10	-2.2627	21	0.13751	0.94447	0.082818	0.021632	0.1597	0.023384		10	-0.12478	17	3.6086	0.054094	0.15117	0.058617	0.1597	0.023384
20	-3.8036	21	0.0041524	1.5877	0.062253	0.022674	0.22534	0.034918		20	-3.1785	21	0.018093	1.3314	0.076119	0.027512	0.22534	0.034918		20	-3.559	21	0.0074194	1.5054	0.084037	0.016492	0.22534	0.034918		20	-1.6034	17	0.50907	0.72955	0.12416	0.043433	0.22534	0.034918
30	-1.449	21	0.64842	0.60485	0.080651	0.022013	0.12166	0.014873		30	-1.5282	21	0.56554	0.63242	0.07825	0.021257	0.12166	0.014873		30	-0.30579	21	3.0511	0.12612	0.11135	0.026577	0.12166	0.014873		30	-0.81922	17	1.696	0.35484	0.08547	0.037975	0.12166	0.014873
40	-0.67913	21	2.0179	0.28349	0.08177	0.037814	0.11228	0.017556		40	-1.1074	21	1.1225	0.45938	0.078413	0.021985	0.11228	0.017556		40	-1.4529	21	0.64414	0.60788	0.077155	0.014575	0.11228	0.017556		40	-0.7321	17	1.8963	0.31876	0.07726	0.040288	0.11228	0.017556
50	0.50891	21	2.4645	0.21243	0.11826	0.032944	0.094916	0.028362		50	-1.4025	21	0.70151	0.59288	0.049307	0.013896	0.094916	0.028362		50	0.44936	21	2.6311	0.18826	0.11198	0.022149	0.094916	0.028362		50	-1.9617	17	0.26555	0.96749	0.022081	0.011287	0.094916	0.028362
60	1.2386	21	0.91668	0.51701	0.11057	0.041182	0.052693	0.012524		60	-0.81408	21	1.6989	0.3379	0.035309	0.015186	0.052693	0.012524		60	0.60849	21	2.1976	0.25138	0.068437	0.019889	0.052693	0.012524		60	-2.1711	17	0.1775	1.0531	0.015339	0.0070131	0.052693	0.012524
70	1.3564	21	0.75749	0.5662	0.085603	0.022893	0.04912	0.0098428		70	0.5417	21	2.3749	0.22238	0.067357	0.028293	0.04912	0.0098428		70	-1.5919	21	0.50538	0.66535	0.027041	0.0085715	0.04912	0.0098428		70	-3.2932	17	0.017171	1.6124	0.005814	0.0046379	0.04912	0.0098428
80	0.76406	21	1.8133	0.31894	0.051306	0.0204	0.033177	0.0080935		80	1.1918	21	0.98652	0.48874	0.072753	0.028303	0.033177	0.0080935		80	-0.75997	21	1.8229	0.31698	0.02407	0.0077557	0.033177	0.0080935		80	-2.4503	17	0.10159	1.1869	0.005814	0.0046379	0.033177	0.0080935
90	1.1174	21	1.1058	0.46642	0.041395	0.013062	0.023516	0.0072085		90	1.6288	21	0.47307	0.66693	0.10002	0.040793	0.023516	0.0072085		90	1.573	21	0.52265	0.64731	0.05361	0.015571	0.023516	0.0072085		90	-0.53312	17	2.4034	0.24519	0.01698	0.0079396	0.023516	0.0072085
100	1.2088	21	0.96067	0.50459	0.048031	0.014898	0.026844	0.0064675		100	1.4418	21	0.65645	0.59093	0.069889	0.025616	0.026844	0.0064675		100	1.2903	21	0.84393	0.53141	0.047573	0.012922	0.026844	0.0064675		100	-0.8233	17	1.687	0.37069	0.016531	0.009103	0.026844	0.0064675
110	1.506	21	0.58782	0.62865	0.048627	0.017071	0.018809	0.0066065		110	1.9057	21	0.28191	0.7815	0.070099	0.02293	0.018809	0.0066065		110	2.1591	21	0.17025	0.89676	0.042616	0.007751	0.018809	0.0066065		110	0.36281	17	2.8849	0.16251	0.023633	0.0099086	0.018809	0.0066065
120	1.0623	21	1.2006	0.44343	0.040794	0.015156	0.020821	0.0088721		120	0.75232	21	1.8408	0.30943	0.039344	0.02018	0.020821	0.0088721		120	1.4671	21	0.6287	0.60682	0.046217	0.013056	0.020821	0.0088721		120	1.2655	17	0.89109	0.54287	0.062291	0.029199	0.020821	0.0088721
130	1.5377	21	0.55626	0.64185	0.059213	0.028211	0.011351	0.0042325		130	1.3381	21	0.78072	0.549	0.032524	0.0134	0.011351	0.0042325		130	2.0178	21	0.22629	0.82827	0.040965	0.01235	0.011351	0.0042325		130	0.82594	17	1.6811	0.35895	0.021155	0.010072	0.011351	0.0042325
140	0.73238	21	1.8881	0.30571	0.039181	0.021665	0.020248	0.010346		140	1.3289	21	0.7925	0.54644	0.059418	0.024251	0.020248	0.010346		140	1.3322	21	0.78824	0.55039	0.048706	0.016416	0.020248	0.010346		140	1.7041	17	0.42629	0.72416	0.11674	0.052168	0.020248	0.010346
150	-0.22821	21	3.2867	0.095262	0.0082027	0.0051429	0.0097679	0.0039212		150	1.2276	21	0.93266	0.50645	0.020508	0.0068708	0.0097679	0.0039212		150	2.0048	21	0.23218	0.82268	0.038417	0.012076	0.0097679	0.0039212		150	2.4754	17	0.096528	1.0453	0.13276	0.046775	0.0097679	0.0039212
160	2.0772	21	0.20096	0.86708	0.028793	0.011467	0.0025004	0.001755		160	1.775	21	0.36158	0.7276	0.016444	0.0067297	0.0025004	0.001755		160	3.3416	21	0.012375	1.3702	0.02707	0.006275	0.0025004	0.001755		160	1.7654	17	0.38179	0.74523	0.047855	0.024213	0.0025004	0.001755
170	1.4099	21	0.69278	0.58855	0.022638	0.010995	0.0052013	0.0029129		170	1.2288	21	0.93092	0.50681	0.013305	0.0051976	0.0052013	0.0029129		170	2.3241	21	0.12095	0.95288	0.033979	0.010577	0.0052013	0.0029129		170	1.8128	17	0.35022	0.7687	0.039209	0.017413	0.0052013	0.0029129
180	-1.1444	21	1.0614	0.47768	0.0035031	0.0024722	0.012056	0.0069549		180	-0.025695	21	3.919	0.010746	0.011808	0.0058795	0.012056	0.0069549		180	1.2525	21	0.89661	0.51577	0.033953	0.014093	0.012056	0.0069549		180	1.2318	17	0.93911	0.53585	0.03574	0.016255	0.012056	0.0069549
Period from 1 to 2 s before the approach
5-year-old class aged 5.03 vs. 6-years-old class aged 6.18										5-year-old class aged 5.28 vs. 6-years-old class aged 6.18										5-year-old class aged 5.59 vs. 6-years-old class aged 6.18										5-year-old class aged 5.71 vs. 6-years-old class aged 6.18
Bin	t-value	df	p-value	Hedges' g	Average of 5-year-old class	Standard error of 5-year-old class	Average of 6-year-old class	Standard error of 6-year-old class		Bin	t-value	df	p-value	Hedges' g	Average of 5-year-old class	Standard error of 5-year-old class	Average of 6-year-old class	Standard error of 6-year-old class		Bin	t-value	df	p-value	Hedges' g	Average of 5-year-old class	Standard error of 5-year-old class	Average of 6-year-old class	Standard error of 6-year-old class		Bin	t-value	df	p-value	Hedges' g	Average of 5-year-old class	Standard error of 5-year-old class	Average of 6-year-old class	Standard error of 6-year-old class
10	0.40128	21	2.7691	0.1675	0.081496	0.022929	0.069022	0.018354		10	0.63029	22	2.14	0.25821	0.11821	0.066946	0.069022	0.018354		10	0.23937	21	3.2526	0.099157	0.077076	0.024766	0.069022	0.018354		10	1.1672	18	1.0335	0.49668	0.19129	0.097288	0.069022	0.018354
20	-0.74509	21	1.8579	0.31102	0.091339	0.023777	0.12337	0.03418		20	-0.65132	22	2.0864	0.26683	0.081879	0.048079	0.12337	0.03418		20	-0.61222	21	2.1879	0.25786	0.09797	0.02059	0.12337	0.03418		20	-1.6337	18	0.47878	0.74941	0.047373	0.0228	0.12337	0.03418
30	-0.37516	21	2.8452	0.1566	0.070283	0.01839	0.082096	0.024189		30	-1.0367	22	1.2446	0.4247	0.046169	0.022642	0.082096	0.024189		30	0.80975	21	1.7087	0.33761	0.11139	0.023606	0.082096	0.024189		30	-0.68578	18	2.0064	0.30561	0.05416	0.027898	0.082096	0.024189
40	-0.2683	21	3.1644	0.11199	0.078486	0.017332	0.087083	0.02579		40	-0.35229	22	2.9119	0.14432	0.072467	0.029306	0.087083	0.02579		40	-0.46005	21	2.6008	0.19368	0.072572	0.015896	0.087083	0.02579		40	-1.0504	18	1.2297	0.47729	0.047965	0.020863	0.087083	0.02579
50	1.5487	21	0.54553	0.64648	0.13954	0.047821	0.053471	0.018827		50	0.72085	22	1.9144	0.29531	0.07471	0.020484	0.053471	0.018827		50	-0.31481	21	3.0241	0.13332	0.046846	0.0082001	0.053471	0.018827		50	-0.61587	18	2.1828	0.27598	0.034886	0.019655	0.053471	0.018827
60	1.1532	21	1.0471	0.48138	0.066214	0.023498	0.034158	0.010606		60	0.85114	22	1.6154	0.34869	0.052911	0.017204	0.034158	0.010606		60	0.81815	21	1.6898	0.34063	0.047633	0.011059	0.034158	0.010606		60	-0.11073	18	3.6522	0.049187	0.032117	0.012977	0.034158	0.010606
70	0.34493	21	2.9343	0.14398	0.045343	0.012506	0.038916	0.012635		70	1.2133	22	0.95158	0.49704	0.067109	0.017451	0.038916	0.012635		70	-0.34744	21	2.9269	0.14607	0.033414	0.0083622	0.038916	0.012635		70	-1.121	18	1.108	0.51477	0.019752	0.0082397	0.038916	0.012635
80	-1.1188	21	1.1034	0.46702	0.042931	0.016981	0.090686	0.03836		80	-0.87024	22	1.5743	0.35651	0.054552	0.016843	0.090686	0.03836		80	-1.8636	21	0.30569	0.79573	0.018566	0.003962	0.090686	0.03836		80	-1.6027	18	0.50565	0.75685	0.018091	0.0069368	0.090686	0.03836
90	-0.56451	21	2.3135	0.23564	0.037998	0.013748	0.057402	0.030853		90	0.64276	22	2.1081	0.26332	0.094453	0.04354	0.057402	0.030853		90	-1.1037	21	1.1289	0.4706	0.022498	0.0058585	0.057402	0.030853		90	0.27634	18	3.1417	0.12102	0.075005	0.049885	0.057402	0.030853
100	-1.6959	21	0.41874	0.7079	0.030177	0.008689	0.067532	0.019835		100	-1.7513	22	0.37527	0.71748	0.028505	0.010173	0.067532	0.019835		100	-2.1139	21	0.18662	0.89826	0.022726	0.0064757	0.067532	0.019835		100	0.38159	18	2.8289	0.16839	0.081666	0.027458	0.067532	0.019835
110	0.17976	21	3.4363	0.075036	0.031428	0.0089044	0.028682	0.011749		110	0.66713	22	2.0465	0.27331	0.04153	0.013742	0.028682	0.011749		110	0.129	21	3.5943	0.054696	0.030348	0.0046692	0.028682	0.011749		110	1.7147	18	0.41426	0.73223	0.11373	0.045223	0.028682	0.011749
120	-0.76592	21	1.809	0.31971	0.028838	0.010222	0.062841	0.042881		120	-0.46619	22	2.5826	0.19099	0.041117	0.019176	0.062841	0.042881		120	-0.25853	21	3.194	0.11012	0.051335	0.0102	0.062841	0.042881		120	0.40682	18	2.7558	0.18429	0.088561	0.03674	0.062841	0.042881
130	1.2103	21	0.95839	0.50522	0.048139	0.020953	0.019212	0.0068152		130	1.4221	22	0.67605	0.58261	0.055707	0.021853	0.019212	0.0068152		130	2.0891	21	0.19622	0.86157	0.051581	0.012225	0.019212	0.0068152		130	1.016	18	1.2923	0.43415	0.047311	0.025131	0.019212	0.0068152
140	0.10852	21	3.6584	0.045301	0.032512	0.010182	0.030432	0.015578		140	0.54519	22	2.3644	0.22335	0.042667	0.014727	0.030432	0.015578		140	0.96182	21	1.3883	0.40279	0.050664	0.012395	0.030432	0.015578		140	0.14266	18	3.5526	0.063736	0.034089	0.017169	0.030432	0.015578
150	1.3977	21	0.70716	0.58344	0.042522	0.014457	0.017153	0.0089117		150	1.1509	22	1.0485	0.47151	0.036272	0.012537	0.017153	0.0089117		150	3.2189	21	0.016474	1.3287	0.079132	0.014994	0.017153	0.0089117		150	1.1748	18	1.0215	0.50834	0.044148	0.019445	0.017153	0.0089117
160	-0.062302	21	3.8036	0.026006	0.053484	0.024116	0.055878	0.0279		160	-1.018	22	1.2789	0.41706	0.027186	0.0076659	0.055878	0.0279		160	0.40145	21	2.7686	0.16944	0.069025	0.014995	0.055878	0.0279		160	-1.2895	18	0.85421	0.60699	0.012814	0.0072364	0.055878	0.0279
170	-0.020272	21	3.9361	0.0084621	0.033096	0.013415	0.033509	0.014115		170	-0.095709	22	3.6985	0.039209	0.031498	0.014129	0.033509	0.014115		170	1.0045	21	1.3063	0.41954	0.053816	0.012697	0.033509	0.014115		170	-0.067432	18	3.7879	0.029626	0.03163	0.021332	0.033509	0.014115
180	-0.068139	21	3.7853	0.028443	0.046176	0.021412	0.048554	0.025829		180	-0.50344	22	2.4786	0.20625	0.033061	0.016029	0.048554	0.025829		180	0.48604	21	2.5279	0.20504	0.063408	0.014288	0.048554	0.025829		180	-0.68338	18	2.0123	0.3156	0.025413	0.014717	0.048554	0.025829
Period from 2 to 3 s before the approach
5-year-old class aged 5.03 vs. 6-years-old class aged 6.18										5-year-old class aged 5.28 vs. 6-years-old class aged 6.18										5-year-old class aged 5.59 vs. 6-years-old class aged 6.18										5-year-old class aged 5.71 vs. 6-years-old class aged 6.18
Bin	t-value	df	p-value	Hedges' g	Average of 5-year-old class	Standard error of 5-year-old class	Average of 6-year-old class	Standard error of 6-year-old class		Bin	t-value	df	p-value	Hedges' g	Average of 5-year-old class	Standard error of 5-year-old class	Average of 6-year-old class	Standard error of 6-year-old class		Bin	t-value	df	p-value	Hedges' g	Average of 5-year-old class	Standard error of 5-year-old class	Average of 6-year-old class	Standard error of 6-year-old class		Bin	t-value	df	p-value	Hedges' g	Average of 5-year-old class	Standard error of 5-year-old class	Average of 6-year-old class	Standard error of 6-year-old class
10	-0.3542	21	2.9069	0.14785	0.052075	0.01516	0.062028	0.02265		10	0.11977	21	3.6232	0.049638	0.066905	0.029717	0.062028	0.02265		10	0.38975	21	2.8026	0.16191	0.076667	0.026307	0.062028	0.02265		10	0.44947	15	2.6381	0.20842	0.085151	0.037346	0.062028	0.02265
20	-0.19613	21	3.3856	0.081868	0.065184	0.02209	0.073023	0.03179		20	-0.24623	21	3.2316	0.10373	0.06355	0.018963	0.073023	0.03179		20	-0.61762	21	2.1739	0.26185	0.051419	0.012704	0.073023	0.03179		20	0.2972	15	3.0815	0.15046	0.089788	0.030898	0.073023	0.03179
30	1.4195	21	0.68169	0.59254	0.1285	0.05687	0.038414	0.012751		30	1.3695	21	0.74119	0.56358	0.084721	0.027517	0.038414	0.012751		30	1.0262	21	1.2659	0.42368	0.066343	0.021123	0.038414	0.012751		30	-0.50358	15	2.4875	0.25696	0.027198	0.011816	0.038414	0.012751
40	-0.4412	21	2.6543	0.18417	0.043925	0.010558	0.055145	0.022616		40	0.46139	21	2.597	0.19102	0.074701	0.031483	0.055145	0.022616		40	0.36702	21	2.8691	0.15445	0.065367	0.014231	0.055145	0.022616		40	-0.15928	15	3.5023	0.081062	0.048821	0.021292	0.055145	0.022616
50	1.4887	21	0.60572	0.62142	0.13651	0.068919	0.023807	0.0074857		50	1.8412	21	0.31906	0.75666	0.06526	0.018659	0.023807	0.0074857		50	1.668	21	0.44064	0.68985	0.048295	0.011093	0.023807	0.0074857		50	-1.02	15	1.2956	0.51942	0.010417	0.0070229	0.023807	0.0074857
60	1.5792	21	0.51693	0.6592	0.11314	0.029274	0.0508	0.023065		60	-0.32209	21	3.0023	0.13576	0.041892	0.013352	0.0508	0.023065		60	0.61484	21	2.1811	0.25792	0.069308	0.016954	0.0508	0.023065		60	0.54869	15	2.3652	0.25093	0.081292	0.04183	0.0508	0.023065
70	0.29753	21	3.0759	0.1242	0.084514	0.027028	0.073802	0.020539		70	-1.5873	21	0.50953	0.6695	0.035114	0.011478	0.073802	0.020539		70	-1.2991	21	0.83203	0.54685	0.04112	0.01272	0.073802	0.020539		70	0.40949	15	2.7519	0.17962	0.099951	0.053146	0.073802	0.020539
80	-1.3918	21	0.71421	0.58097	0.030519	0.015007	0.072579	0.02533		80	-0.46398	21	2.5897	0.19541	0.0583	0.015299	0.072579	0.02533		80	-1.1821	21	1.0015	0.501	0.039462	0.010425	0.072579	0.02533		80	-1.1816	15	1.0231	0.67318	0.028127	0.0085157	0.072579	0.02533
90	-2.1015	21	0.19137	0.87722	0.027206	0.010902	0.08503	0.024752		90	-1.8638	21	0.30559	0.7879	0.032158	0.012105	0.08503	0.024752		90	-1.6127	21	0.48698	0.68243	0.039943	0.011344	0.08503	0.024752		90	-1.2126	15	0.97612	0.64232	0.035916	0.018007	0.08503	0.024752
100	-1.4092	21	0.69365	0.58823	0.027846	0.0088883	0.062206	0.022319		100	-1.0531	21	1.2171	0.44475	0.034877	0.011574	0.062206	0.022319		100	-1.6821	21	0.42944	0.71627	0.023116	0.005554	0.062206	0.022319		100	-1.1291	15	1.1064	0.624	0.023388	0.011389	0.062206	0.022319
110	-1.3218	21	0.80183	0.55175	0.025552	0.010867	0.055705	0.019437		110	-0.41008	21	2.7436	0.17086	0.043569	0.019585	0.055705	0.019437		110	-1.4459	21	0.65182	0.61665	0.02696	0.0035051	0.055705	0.019437		110	-0.044414	15	3.8606	0.022238	0.054137	0.020164	0.055705	0.019437
120	-0.74885	21	1.849	0.31259	0.024667	0.007469	0.035232	0.011483		120	0.88858	21	1.5372	0.36495	0.0681	0.030899	0.035232	0.011483		120	-0.14343	21	3.5493	0.060642	0.033349	0.0055555	0.035232	0.011483		120	0.32639	15	2.9945	0.16275	0.0421	0.012207	0.035232	0.011483
130	1.1493	21	1.0534	0.47974	0.053101	0.023929	0.021981	0.0069911		130	0.32167	21	3.0035	0.13351	0.025818	0.0084888	0.021981	0.0069911		130	1.4429	21	0.65521	0.59399	0.047946	0.01457	0.021981	0.0069911		130	2.0937	15	0.21474	0.88709	0.093566	0.03069	0.021981	0.0069911
140	0.56184	21	2.3207	0.23452	0.057882	0.040447	0.032326	0.010671		140	0.79873	21	1.7336	0.32892	0.053686	0.021545	0.032326	0.010671		140	1.3821	21	0.72589	0.56934	0.068445	0.02096	0.032326	0.010671		140	1.1053	15	1.1458	0.48805	0.067136	0.025815	0.032326	0.010671
150	-1.0169	21	1.2831	0.42447	0.023841	0.0077669	0.040992	0.014545		150	0.35046	21	2.9179	0.14538	0.049871	0.018215	0.040992	0.014545		150	1.0112	21	1.2937	0.42076	0.064222	0.015608	0.040992	0.014545		150	0.88815	15	1.5539	0.39703	0.076092	0.031468	0.040992	0.014545
160	-0.87881	21	1.5578	0.36684	0.035675	0.019914	0.064087	0.023857		160	0.18351	21	3.4246	0.076377	0.07095	0.025278	0.064087	0.023857		160	0.23665	21	3.2609	0.099261	0.071473	0.017637	0.064087	0.023857		160	0.0049288	15	3.9845	0.0025546	0.064287	0.020065	0.064087	0.023857
170	-0.71647	21	1.9264	0.29907	0.049843	0.02664	0.07685	0.02389		170	-0.34419	21	2.9365	0.14275	0.062423	0.030246	0.07685	0.02389		170	-0.011769	21	3.9629	0.0048814	0.076359	0.030064	0.07685	0.02389		170	-0.59909	15	2.2322	0.30435	0.051634	0.022736	0.07685	0.02389
180	-1.7729	21	0.36303	0.74004	0.020025	0.010067	0.075994	0.029531		180	-0.19098	21	3.4015	0.079848	0.068106	0.025326	0.075994	0.029531		180	0.30322	21	3.0588	0.12615	0.090207	0.031955	0.075994	0.029531		180	-1.2476	15	0.92516	0.70771	0.021001	0.010745	0.075994	0.029531
