# Supplementary material for: Quantitative analysis of spontaneous sociality in children’s group behavior during nursery activity
Source: PLoS One. 2021 Feb 2;16(2):e0246041. doi: 10.1371/journal.pone.0246041 (PMC7853442; doi:10.1371/journal.pone.0246041)
Supplement: S5 Table — (XLSX) [file pone.0246041.s016.xlsx]

## Sheet: Sheet1
S5 Table. Detailed results of the t-tests of the angular momentum m_i of a child
5-year-old class aged 5.03 vs. 6-years-old class aged 6.18										5-year-old class aged 5.28 vs. 6-years-old class aged 6.18										5-year-old class aged 5.59 vs. 6-years-old class aged 6.18										5-year-old class aged 5.71 vs. 6-years-old class aged 6.18
Bin	t-value	df	p-value	Hedges' g	Average of 5-year-old class	Standard error of 5-year-old class	Average of 6-year-old class	Standard error of 6-year-old class		Bin	t-value	df	p-value	Hedges' g	Average of 5-year-old class	Standard error of 5-year-old class	Average of 6-year-old class	Standard error of 6-year-old class		Bin	t-value	df	p-value	Hedges' g	Average of 5-year-old class	Standard error of 5-year-old class	Average of 6-year-old class	Standard error of 6-year-old class		Bin	t-value	df	p-value	Hedges' g	Average of 5-year-old class	Standard error of 5-year-old class	Average of 6-year-old class	Standard error of 6-year-old class
0.1	-1.8231	21	0.33023	0.761	0.016003	0.0027424	0.026413	0.0048502		0.1	-1.9126	22	0.27563	0.78353	0.016023	0.0024592	0.026413	0.0048502		0.1	-1.3087	22	0.81656	0.53614	0.014431	0.0069405	0.026413	0.0048502		0.1	-2.0602	20	0.21054	0.87845	0.013354	0.0036061	0.026413	0.0048502
0.2	-2.8088	21	0.042083	1.1724	0.013247	0.0015531	0.027764	0.0048719		0.2	-1.9066	22	0.27885	0.78109	0.017854	0.0019897	0.027764	0.0048719		0.2	-1.6495	22	0.45301	0.67576	0.014496	0.0057615	0.027764	0.0048719		0.2	-1.8703	20	0.30459	0.79751	0.0164	0.0031345	0.027764	0.0048719
0.3	-3.138	21	0.01987	1.3099	0.01542	0.0016325	0.034644	0.0058487		0.3	-2.0243	22	0.221	0.8293	0.021045	0.0032423	0.034644	0.0058487		0.3	-3.7113	22	0.0048649	1.5204	0.010618	0.0028311	0.034644	0.0058487		0.3	-1.8733	20	0.30285	0.79879	0.019428	0.005076	0.034644	0.0058487
0.4	-2.4069	21	0.1015	1.0047	0.020707	0.0018469	0.035749	0.0059029		0.4	-1.7189	22	0.3987	0.70419	0.022078	0.0049111	0.035749	0.0059029		0.4	-3.6221	22	0.0060361	1.4839	0.01201	0.0028935	0.035749	0.0059029		0.4	-1.998	20	0.23799	0.85195	0.020968	0.0038616	0.035749	0.0059029
0.5	-3.5387	21	0.0077845	1.4771	0.019834	0.0018967	0.042875	0.0061599		0.5	-2.3345	22	0.11641	0.95636	0.025975	0.003672	0.042875	0.0061599		0.5	-3.7895	22	0.0040252	1.5525	0.014349	0.0040966	0.042875	0.0061599		0.5	-3.0569	20	0.024893	1.3035	0.020104	0.0035349	0.042875	0.0061599
0.6	-4.2618	21	0.0013896	1.779	0.024663	0.0023145	0.04828	0.0049204		0.6	-2.7445	22	0.047325	1.1244	0.028948	0.0045987	0.04828	0.0049204		0.6	-4.6383	22	0.00050773	1.9002	0.018336	0.003872	0.04828	0.0049204		0.6	-3.0686	20	0.024246	1.3084	0.025964	0.0048857	0.04828	0.0049204
0.7	-5.788	21	3.8311e-05	2.416	0.03174	0.0026462	0.060934	0.004124		0.7	-2.7642	22	0.045267	1.1324	0.039883	0.0057278	0.060934	0.004124		0.7	-4.9697	22	0.0002268	2.0359	0.02724	0.0048452	0.060934	0.004124		0.7	-3.3615	20	0.01242	1.4333	0.035688	0.005854	0.060934	0.004124
0.8	-5.6737	21	4.9789e-05	2.3684	0.049922	0.0035824	0.080958	0.0038121		0.8	-3.4297	22	0.0095805	1.4051	0.054943	0.0058499	0.080958	0.0038121		0.8	-3.494	22	0.0082138	1.4314	0.048028	0.0076481	0.080958	0.0038121		0.8	-2.9931	20	0.028746	1.2763	0.051312	0.0086402	0.080958	0.0038121
0.9	-2.7976	21	0.043146	1.1678	0.10965	0.0059369	0.13329	0.0054006		0.9	-0.97613	22	1.3584	0.3999	0.12222	0.0088885	0.13329	0.0054006		0.9	-2.4228	22	0.096344	0.99254	0.11037	0.0069668	0.13329	0.0054006		0.9	-1.8942	20	0.291	0.8077	0.10331	0.014092	0.13329	0.0054006
1	4.5291	21	0.00073371	1.8906	0.69881	0.016205	0.50909	0.037884		1	2.6201	22	0.062526	1.0734	0.65104	0.035339	0.50909	0.037884		1	3.9158	22	0.0029616	1.6042	0.73012	0.037996	0.50909	0.037884		1	3.1089	20	0.022128	1.3256	0.69347	0.04198	0.50909	0.037884
