# Supplementary material for: Quantitative analysis of spontaneous sociality in children’s group behavior during nursery activity
Source: PLoS One. 2021 Feb 2;16(2):e0246041. doi: 10.1371/journal.pone.0246041 (PMC7853442; doi:10.1371/journal.pone.0246041)
Supplement: S7 Table — (XLSX) [file pone.0246041.s018.xlsx]

## Sheet: Sheet1
S7 Table. Detailed results of ANOVAs of the linear mixed-effects model
Bin of 50 cm in the distance |d_ij | between a pair of children
Effect	F-statistic	df (numerator)	df (denominator)	p-value
(Intercept)	116.983	1	45	4.2106e-14
group	0.668946	3	45	0.575544
Effect	Estimate	SE	df	p-value
(Intercept)	0.0063189	0.00058422	45	4.2106e-14
group_1	-0.00027535	0.00066609	45	0.68128
group_2	0.00091238	0.00064526	45	0.16425
group_3	-0.00032717	0.00064526	45	0.6146
Bin of 20 degrees in the approaching angle θ'_ij during the period from 0 to 1 s before the approach
Effect	F-statistic	df (numerator)	df (denominator)	p-value
(Intercept)	25.4173	1	40	1.03705e-05
group	0.900068	3	40	0.449635
Effect	Estimate	SE	df	p-value
(Intercept)	0.08656	0.017169	40	1.037e-05
group_1	-0.024336	0.022462	40	0.2851
group_2	-0.012783	0.022575	40	0.57438
group_3	-0.002837	0.022462	40	0.90013
Bin of 1 in the angular momentum m_i of a child
Effect	F-statistic	df (numerator)	df (denominator)	p-value
(Intercept)	1237.23	1	45	2.23054e-34
group	1.0822	3	45	0.366274
Effect	Estimate	SE	df	p-value
(Intercept)	0.69422	0.019737	45	2.2305e-34
group_1	0.0058175	0.028269	45	0.83788
group_2	-0.043184	0.027453	45	0.12272
group_3	0.0359	0.027453	45	0.19762
