# Supplementary material for: Quantitative analysis of spontaneous sociality in children’s group behavior during nursery activity
Source: PLoS One. 2021 Feb 2;16(2):e0246041. doi: 10.1371/journal.pone.0246041 (PMC7853442; doi:10.1371/journal.pone.0246041)
Supplement: S1 Dataset — (CSV) [file pone.0246041.s019.csv]

S1 Dataset. Time series of children�fs positions for the five-year-old class aged 5.03
Number of data	12	Number of frames	3794
Info
centimeters		"m" indicates a boy and "w" represents a girl. Blanks indicate deficits or break time when the instructor stops playing a piano during the running activity.
sec
Time	m1(X)	m1(Y)	m2(X)	m2(Y)	m3(X)	m3(Y)	m4(X)	m4(Y)	m5(X)	m5(Y)	m6(X)	m6(Y)	w1(X)	w1(Y)	w2(X)	w2(Y)	w3(X)	w3(Y)	w4(X)	w4(Y)	w5(X)	w5(Y)	w6(X)	w6(Y)
0	522.566005	232.0634303	203.7548799	274.9656054	77.98614929	287.6821531	47.3127019	318.2606919	139.2945531	408.3520013			364.3203482	273.4202971	287.1197723	412.9326282	254.6116938	478.3822697	56.04983868	373.1656712	150.8428892	518.598884	49.10717436	471.6968943
0.05	523.259949	219.7932431	203.0878873	274.3658741	78.12048924	288.3595617	42.63341514	314.5491342	136.0778071	405.4011877			363.7569225	273.0117436	287.4195675	412.6908446	251.606678	477.9866506	49.68878625	373.6959842	149.3295888	518.3775161	50.21515756	471.7476233
0.1	523.4582721	207.0141944	202.7646661	273.9262749	77.92838531	288.894034	37.73635987	310.2678471	133.0045834	402.5920036			363.2084975	272.5999227	287.6952237	412.4685291	248.7950358	477.6145062	43.91424822	374.1871828	147.9327051	518.1731778	51.23200279	471.7941796
0.15	522.6207642	193.4460993	203.1313213	273.8091968	77.08301417	289.1441379	32.45026235	304.8710098	130.2616289	400.1059175			362.6913191	272.182415	287.9227034	412.2850676	246.4006923	477.293308	39.40537597	374.5925775	146.7760151	518.0039754	52.06974814	471.8325358
0.2	520.1623856	178.7348323	204.5300777	274.1757431	75.25324865	288.9675194	26.58603319	297.7792006	128.0417932	398.1300911			362.2217255	271.7568201	288.0779836	412.1598348	244.6521663	477.0511236	36.85539618	374.8642895	145.9843901	517.8881753	52.64088467	471.8586853
0.25	515.606194	162.5951777	207.1992583	275.0667569	72.25352887	288.2274836	20.03790692	288.6000967	126.4749332	396.7926763			361.8388942	271.3550284	288.1460793	412.1049159	243.6448252	476.9006466	36.77046223	375.082942	145.6367079	517.8373158	52.89116411	471.8701443
0.3	509.1129716	145.5353094	210.6082254	276.1151942	68.74674819	286.9752934	13.55739689	278.3851575	125.1796241	395.8332008			361.5134644	270.9888968	288.1484422	412.1030103	243.3751057	476.8511829	38.88034162	375.6047788	145.6246378	517.8355502	52.89984661	471.8705419
0.35	501.0527257	128.3842142	214.110132	276.8526325	65.59215963	285.2886029	8.124259637	268.587416	123.6746726	394.9080283			361.2227316	270.6888434	288.1155764	412.1295164	243.7447397	476.9018193	42.70451879	376.8845073	145.7924892	517.8601037	52.77906723	471.865012
0.4	491.8742829	112.1684903	217.0808944	276.8205923	63.67185158	283.2510528	4.793516441	260.7894923	121.4696461	393.6672881			360.9439119	270.4853271	288.0779836	412.1598348	244.6521663	477.0511236	47.74830415	379.3618113	145.9843901	517.8881753	52.64088467	471.8586853
0.45	481.9772999	97.79271736	219.0834645	275.7302942	63.59834353	281.0062681	4.34276931	256.0848067	118.1955854	391.8676602			360.6348353	270.3384314	288.0597368	412.1745508	245.886988	477.2930895	53.39165549	383.206369	146.0775	517.9017955	52.54941214	471.8593195
0.5	471.4569511	85.32527801	220.5125919	273.888527	64.67895248	278.4424743	5.988273954	253.0664985	114.2924898	389.6768491			360.5434263	270.1697856	288.0591036	412.1750615	246.7475551	477.5387607	59.01650196	387.9274372	146.0807305	517.9022681	52.52580767	471.8624456
0.55	460.277275	74.49851336	221.9399627	271.7610555	65.91171682	275.4401159	8.571841129	249.6660173	110.3852413	387.3817048			360.939241	269.8577255	288.0679105	412.1679588	246.423838	477.6889627	63.97593082	392.8553099	146.0357941	517.8956947	52.55974636	471.8636913
0.6	448.3848398	64.98031829	223.931208	269.8199815	66.29376313	271.8680096	10.94473966	243.7749821	107.1249564	385.2826478			362.0904	269.2811743	288.0779836	412.1598348	244.0960178	477.6444918	67.66397747	397.3616401	145.9843901	517.8881753	52.64088467	471.8586853
0.65	435.6878583	56.44076966	226.7258159	268.4728449	65.08726288	267.6590654	12.20297795	233.8712117	104.9851583	383.6197894			364.1241206	268.319884	288.0955958	412.1689769	239.2606142	477.3433317	69.68476101	400.9456799	145.9594378	517.8845252	52.76288727	471.8378154
0.7	422.0890324	48.67724596	229.7701744	267.7247764	62.86698444	263.3048387	13.21895957	221.2008131	103.3691989	382.1511925			366.5513643	266.7552668	288.1068884	412.1802797	232.8502572	476.9233587	70.14110591	403.3542035	145.9585719	517.8843985	52.85444744	471.8188812
0.75	407.4631448	41.51343896	232.2602086	267.4926054	60.52237002	259.430735	15.20617734	207.7971255	101.432243	380.5302634			368.7487105	264.3532691	288.1037291	412.1813603	226.2112843	476.5731369	69.27231423	404.4005522	145.9706154	517.8861603	52.83923817	471.819847
0.8	391.6601254	34.74872549	233.407056	267.6925521	58.96863606	256.6914061	19.39031303	195.8628231	98.30938994	378.3985896			370.1009453	260.8677235	288.0779836	412.1598348	220.7780846	476.4896581	67.2987142	403.8800469	145.9843901	517.8881753	52.64088467	471.8586853
0.85	374.640648	28.27780718	232.6567501	268.1956338	58.92148053	255.4675884	26.62623002	187.1048035	93.36127686	375.4344066			370.2832304	256.2392995	288.0341854	412.1065919	217.6882927	476.8147479	64.47898964	401.7691603	145.9843901	517.8881753	52.24219414	471.9487054
0.9	356.8709293	22.68663477	230.3508768	268.9251753	59.80074583	254.7917908	35.5338614	180.8394892	87.32807565	371.7965977			369.9068697	250.9553594	287.9958859	412.0600334	216.5567503	477.3754784	61.75521047	398.7957217	145.9843901	517.8881753	51.8934153	472.0274559
0.95	339.1891766	18.84585819	227.0132266	269.7649167	60.80080721	253.3956561	44.37222438	175.7608678	81.26818095	367.7212191			369.8593899	245.7155844	287.9986397	412.063381	216.5596887	477.9250733	60.1314906	395.916773	145.9843901	517.8881753	51.91849743	472.0217927
1	322.5962746	17.69812853	223.17097	270.5968992	61.11992147	249.9995941	51.49304321	170.5220891	76.3037945	363.4704286			371.0435035	241.2661335	288.0779836	412.1598348	216.8591952	478.2187721	60.63228319	394.1208637	145.9843901	517.8881753	52.64088467	471.8586853
1.05	307.9754335	19.85894182	219.4278862	271.364566	60.11716755	243.7203684	55.93147294	164.0262382	73.19709664	359.2250775			374.1613125	238.1616026	288.254654	412.3710311	216.8099275	478.0901429	63.9365009	394.0961597	145.9783108	517.8780456	54.24053855	471.5137278
1.1	295.1662013	24.59149891	216.4580083	271.7661535	58.46342003	235.2732772	59.45971081	156.5754413	71.25990163	354.6682989			378.836396	236.2287174	288.4089958	412.5555353	216.4707848	477.6816895	69.0971165	395.4419583	145.9729956	517.8691892	56.45732424	471.0881586
1.15	283.6518127	30.64570748	215.0119922	271.5371589	57.03468078	225.8507029	64.37846685	148.7272403	69.40916771	349.3544584			384.4626775	235.0642966	288.397903	412.5422747	216.0638309	477.2083511	74.78815029	397.41942	145.9733777	517.8698259	58.90711904	470.722698
1.2	272.8096085	36.74715856	215.8413271	270.414814	56.73962531	216.7300363	72.94761895	141.1082969	66.52599862	342.7989881			390.4537326	234.2571649	288.0779836	412.1598348	215.8123025	476.8863495	79.74567691	399.3129803	145.9843901	517.8881753	61.21068687	470.5565123
1.25	262.1272488	42.03095105	219.4298932	268.2517268	58.2005094	208.9951952	86.55041596	134.4863691	61.88078398	334.7114644			396.2959778	233.3660573	287.3195578	411.3322038	215.8399963	476.8894926	83.07215541	400.5899043	146.0167076	517.9367902	63.09791013	470.6908266
1.3	251.8862704	47.14086495	225.0862518	265.6772475	60.56239466	202.3596014	103.1379447	129.0911494	55.81279115	325.49941			401.7732298	231.9455714	286.2191077	410.1585897	215.9691585	477.0431931	85.45111539	401.2400087	146.0449582	517.9792872	64.63712509	471.0213934
1.35	242.6135323	53.03097511	231.8237525	263.4486317	62.66716139	196.205644	120.0140898	125.1862861	49.02463826	315.8224589			406.7090532	229.5440881	284.9075901	408.8125164	216.0198742	477.118443	87.92757358	401.4032128	146.0429272	517.9762321	65.9882545	471.4023586
1.4	234.8789468	60.64076977	238.6715764	262.3047098	63.3553055	189.8732365	134.703632	122.9794388	42.2805511	306.4154595			410.9384019	225.7035281	283.5183321	407.4704615	215.8123025	476.8863495	91.52305704	401.2151693	145.9843901	517.8881753	67.30971479	471.6888526
1.45	229.0143913	70.41743915	244.8337819	262.6630121	61.76821673	182.7107509	145.4544629	122.4375851	36.19337873	297.8567532			414.3251676	220.1623113	282.1110876	406.2352566	215.1586949	476.1735442	96.93990728	400.8360171	145.8532997	517.7037798	68.79144268	471.7353294
1.5	224.8030524	81.90865609	250.2486038	263.6644255	58.98688812	174.8230842	153.0899799	123.4221434	31.62379024	290.2836663			416.6827396	213.2779216	280.5608786	405.1102944	213.8519189	475.1051137	103.1023685	400.3133861	145.7386229	517.5424723	70.57208336	471.5336624
1.55	221.8197821	94.30422471	255.0829286	264.1557029	56.48316534	166.4109514	158.8472261	125.6035576	29.42091912	283.6895065			417.8458804	205.6380807	278.6773675	404.0448241	211.6133197	473.8581406	108.6638468	399.7521657	145.7468697	517.5540725	72.80792662	471.0888037
1.6	219.6222765	106.8400359	259.5123678	263.0076651	55.78236976	157.7247046	163.9010643	128.6615688	30.42736054	278.0679984			417.628931	197.8430527	276.265285	402.9863767	208.1527061	472.6099809	112.3290761	399.2525514	145.9843901	517.8881753	75.65210845	470.4062671
1.65	217.9126973	118.8913911	263.6779332	259.4428923	57.99224531	149.0337242	169.1215004	132.2709986	34.92205623	273.2967175			415.851871	190.338463	273.159253	401.8123872	203.3458016	471.4763936	113.2805545	398.8687771	146.5134691	518.6442847	79.1477292	469.4866975
1.7	216.2999918	129.7100269	267.2573706	254.279542	62.3324567	139.877478	174.2013262	135.4054832	40.64649749	268.4430387			412.905927	183.4410854	269.6899143	400.1937977	197.989467	470.233994	112.7652549	398.5545708	147.1803133	519.6460987	83.1560404	468.2583338
1.75	214.3781785	138.5266732	269.8552893	248.6994061	67.58563598	129.7466845	178.6519539	137.0116242	44.7715351	262.3691725			409.229789	177.3426507	266.2683214	397.7284606	193.1169874	468.5942166	112.4235049	398.1869279	147.7849965	520.6618756	87.43824937	466.6443304
1.8	211.7395006	144.603769	271.0602594	243.89686	72.54470458	118.0772599	182.010914	136.0545352	44.49741235	253.8485014			405.2879847	172.2599241	263.3172315	394.0026141	189.8078763	466.2669027	113.8975973	397.6449856	148.1297598	521.4628743	91.76322491	464.5670236
1.85	208.1776736	147.5939199	270.6279092	240.7835826	76.3418917	104.4324681	183.9413267	131.8795537	38.0004747	242.0444052			401.4602048	168.3186856	261.1724622	388.7928868	188.8516302	463.0343161	118.2740262	396.8374948	148.0877047	521.8821655	95.88664218	462.0016934
1.9	204.9984974	149.3643875	269.3740795	238.8950246	79.88320886	89.87679012	185.0193519	125.8975503	27.83795697	228.0924291			397.5981227	164.9985287	259.7688455	382.5704569	189.5779817	459.1480368	124.4726914	395.8124486	147.8122729	522.0280148	99.59423995	459.2423891
1.95	203.8073982	152.2333483	268.2596064	237.4714543	84.40269427	75.83723805	185.8492074	119.9897421	17.99983747	213.9930413			393.3984622	161.6022565	258.9534052	376.0378107	190.9469586	454.9383433	130.9463064	394.6489468	147.5257849	522.0704588	102.6698035	456.6386834
2	206.198551	158.4632978	268.2555992	235.7470003	91.1212184	63.86882349	187.0335046	116.0979412	12.90878161	202.1406705			388.5324447	157.3978958	258.569292	369.9287855	191.9088267	450.7256722	136.2120022	393.4185861	147.4510326	522.1793415	104.895599	454.5393423
2.05	212.8616981	169.3335836	270.0411207	233.1315516	100.8514404	55.12912846	189.073807	115.4900937	15.83683185	194.5112041			382.8235039	151.9350922	258.5245124	364.8021895	191.6806991	446.7671049	139.1669893	392.1633586	147.7367268	522.4701269	106.1577701	453.1831472
2.1	221.4829011	182.6242342	272.985282	230.0806345	112.9040942	48.51168698	191.8612832	116.7909717	24.75280684	190.152744			376.8742391	146.0161794	259.2067935	360.7309966	190.6743067	442.8797518	140.1676874	390.7709746	148.2863988	522.8085661	106.7900926	452.3938346
2.15	229.1775812	195.5415573	276.1489677	227.2160702	126.3383521	42.35890565	195.2524185	117.8839363	36.16744246	187.1851818			371.5781715	140.9155579	261.0962131	357.6176835	189.6068516	438.8219933	139.842953	389.1132737	148.9382648	523.0068615	107.2328685	451.8938027
2.2	233.3660649	205.6793418	278.6000197	225.152648	140.3042953	35.00119148	199.1225391	116.6828416	46.75403957	183.6782595			367.901942	137.9928695	264.6578446	355.3576481	189.2103332	434.3574201	138.810197	387.0625739	149.5318556	522.8781366	107.9257016	451.4061276
2.25	232.3270261	211.5214464	279.6621183	224.3520628	154.1201197	25.19951759	203.3485825	111.7324028	53.99148531	178.0518619			366.5444419	138.1379854	270.1194897	353.7165868	190.0082066	429.3460665	137.5997033	384.558624	149.9320929	522.2885389	109.2318136	450.7362224
2.3	227.6266534	214.8052408	279.6418607	224.4177728	168.1267195	14.34400591	207.9327251	104.1413731	58.56637433	170.5529624			366.8708845	140.5049542	277.0710675	352.4213781	191.5093927	424.1777061	136.4216809	381.7464227	150.1502746	521.3753578	111.2358926	449.9617875
2.35	221.512455	217.8486606	279.1008179	224.8508338	182.6557729	4.374924065	212.8791637	95.62601037	61.63493804	161.7753338			367.966515	143.7579748	284.9554819	351.1280167	193.0304558	419.3511545	135.4795515	378.8342318	150.217577	520.3224354	113.9239777	449.2444467
2.4	216.3112221	222.9257219	278.6000197	225.152648	197.9461118	-2.755089679	218.1703776	87.94390719	64.32168043	152.3434366			368.9225221	146.5861314	293.2492645	349.4972333	193.8822747	415.3635748	134.9805672	376.0372045	150.1648737	519.3145999	117.2780281	448.7447345
2.45	213.8349263	231.6215567	278.5373818	224.9827888	214.029561	-5.753125006	223.7698468	82.4723214	67.66687557	142.8254334			369.1095506	148.0527106	301.6948705	347.3728144	193.5708719	412.5393879	135.0354412	373.4954826	150.0382457	518.4739713	121.1844139	448.58302
2.5	213.5977178	242.5137069	278.7155811	224.6432488	230.5972841	-6.013975248	229.4902335	78.97243039	71.75019547	132.9920239			368.6950895	148.4141922	310.2126762	345.0070397	192.4495184	410.3648393	135.4923452	371.1951068	149.9189358	517.767484	125.6134479	448.7646258
2.55	214.5247452	253.6838587	278.8359925	224.5584558	247.3443383	-5.46207384	235.1803347	76.88406382	76.68928201	122.585849			368.0785602	148.1863265	318.8333907	342.8370576	191.0096725	408.1566954	136.0372028	369.0620232	149.9116403	517.1186422	130.4924586	449.2783716
2.6	215.5657577	263.3691711	278.6000197	225.152648	264.0674722	-5.928160124	240.7019606	75.63981012	82.60266393	111.3449159			367.6603729	147.882327	327.5718368	341.2895471	189.7483153	405.2223717	136.3548021	367.0182648	150.1212186	516.4508262	135.7492613	450.1118377
2.65	215.8215987	270.3882377	277.821433	226.789609	280.7529087	-8.630894751	245.9265737	74.68420083	89.54320919	99.07162737			367.7717116	147.9389978	336.5150353	340.6957399	189.0795715	401.1088019	136.3528617	365.0271022	150.6104312	515.7081873	141.3361351	451.2036942
2.7	215.988324	276.1194004	276.5028742	229.2269314	297.7498783	-12.08296134	251.3226788	73.80978294	97.99338683	86.44754537			368.5562767	148.8830442	346.0672194	341.5652417	189.041507	396.1847984	136.3512156	362.8576085	151.3716587	514.8696198	146.8741891	452.450802
2.75	216.8500079	282.2699892	274.6813737	232.1394083	315.3279845	-14.37261186	257.3964634	72.76760501	108.220852	74.18821009			370.1173704	151.2319733	356.6408891	344.3199581	189.6031655	391.0638885	136.8948156	360.2867967	152.3569205	513.9256765	152.0116866	453.7040777
2.8	219.1631159	290.4544677	272.3921225	235.2051103	333.6321823	-13.68393965	264.636569	71.31476014	120.4522668	63.03746057			372.5455023	155.4774549	368.5634207	349.3137417	190.7308256	386.3787479	138.5304588	357.09444	153.5182708	512.8667953	156.4155532	454.8207002
2.85	223.5297006	301.9072851	269.7264237	238.0821612	352.5164478	-8.992245129	273.3798587	69.39281143	134.7363682	53.52807563			375.7868983	161.7522711	381.7745381	356.6026293	192.2333564	382.6257285	141.6505061	353.1813647	154.7963853	511.6808578	159.972948	455.7184085
2.9	229.3178022	315.2363162	267.2348877	240.8152472	371.8363382	-1.159207919	282.9907145	67.52990381	150.4055652	45.42473045			379.3019651	169.091822	394.9361323	365.16992	193.8636608	379.6515245	145.939513	349.0666687	156.1554684	510.6177272	163.4632982	456.5078336
2.95	235.8889111	328.8491929	265.5908176	243.4385809	391.3894008	8.507279361	292.6556258	66.49511807	166.7314441	38.29661238			382.4008413	176.2235007	406.6285419	373.9099654	195.2550642	377.1513104	150.9379098	345.4190459	157.5579834	509.9689949	167.8373786	457.3467108
3	242.6781791	341.3403128	265.4684087	245.979273	411.0437869	18.8154279	301.5909556	67.03004186	183.0509668	31.69540669			384.4392802	181.9681809	415.6923151	381.9122104	196.0435044	374.8116669	156.1832949	342.9010905	158.9652318	510.0249062	174.001574	458.385267
3.05	249.3782487	351.8053189	267.1297777	248.3224016	430.6939633	28.78051051	309.3533965	69.57406365	198.7812032	25.17363371			385.0313729	185.6584023	421.3682876	388.6455227	196.0711026	372.3611596	161.176053	341.8965203	160.3904681	510.9621803	182.3543818	459.6953002
3.1	256.8867725	361.455676	269.6872949	250.034386	449.6228279	38.42792024	316.9049579	73.74689585	214.1322481	18.84265046			384.6900706	188.2114041	424.4882687	394.9729628	195.2421737	369.5033641	165.5777328	341.601429	161.8481974	512.4257534	192.1002068	461.3759533
3.15	266.1620421	371.6754572	271.9264716	250.5969933	467.1357059	47.85612105	325.4619909	78.88844242	229.3819875	12.90378038			384.1500363	190.9445313	426.0455874	401.9366375	193.6065389	365.9212142	169.0514651	340.9384743	163.3880833	513.9429726	202.1121614	463.4829823
3.2	277.9842892	383.6466618	272.6585524	249.4963195	482.654803	57.17940403	336.1531575	84.34371545	244.7773666	7.559290816			384.1412054	195.1406699	426.954884	410.4748458	191.2070762	361.2840131	171.2762349	338.8380411	165.0612782	515.0485956	211.3576311	466.075111
3.25	292.5086264	397.7888639	271.1446805	246.4972683	496.063258	66.7226991	349.5481369	89.5335505	260.412817	2.984019255			385.1016352	201.6098036	427.9879078	421.15061	188.1275754	355.387041	172.0396016	334.5179008	166.9650797	515.4922053	219.2160833	469.2829971
3.3	308.3380506	411.7901288	267.8452258	242.2365754	508.2961559	77.00256245	364.3197112	94.63658603	275.8551384	-0.857137296			386.7189248	209.9323439	428.6006973	432.9079817	185.453153	348.5243328	171.4909227	328.6047666	169.1866308	515.7694805	225.6587484	472.7302655
3.35	324.0487159	423.2753001	263.6293516	237.6099328	520.4268326	88.58965169	378.8471875	99.93015277	290.5598029	-4.015375616			388.4464233	219.3517486	428.0889389	444.5117508	184.4483342	341.2095957	169.877223	322.061337	171.8211796	516.5674084	230.8802619	476.0312848
3.4	338.6041617	430.3116366	259.4084582	233.5643533	533.3466569	101.9106425	391.6945578	105.6971497	304.0329374	-6.546643671			389.7637495	229.1708294	425.773116	454.8977095	186.4095532	334.0223859	167.445985	315.8919831	174.9531623	518.5585296	235.0627336	478.8170193
3.45	351.6437428	431.9761757	256.0774184	230.9515478	547.4331283	116.9338306	402.0205079	112.1270936	316.1261074	-8.502231149			390.3004186	238.8461526	421.3092153	463.5203179	191.9967671	327.3323202	164.4694233	310.9050675	178.5647688	522.1828658	238.5204633	480.9034259
3.5	363.6731143	430.037856	254.3851245	230.1048153	561.7300457	133.5574466	410.3651858	119.1218006	327.8258398	-9.16239413			390.0510604	247.994276	416.1108352	471.3460577	199.4058971	320.6991208	161.4617514	306.7083678	182.3799026	527.0241166	242.2409294	482.9894705
3.55	375.2905215	426.7342195	255.0299204	231.1904513	575.1307153	151.4930998	417.5489515	126.5083909	340.2487102	-7.791761009			389.0818862	256.2518649	411.9838848	479.5295436	206.2638776	313.3518621	158.9383959	302.6443013	186.0595109	532.4847776	247.330274	485.934611
3.6	386.9265486	424.1920722	258.6587648	234.3304952	586.7469521	170.5485866	424.3235635	134.1074323	354.3764693	-3.718077079			387.4499107	263.2685948	410.7645501	489.0709901	210.2807659	304.4318383	157.4246923	298.0390871	189.289729	538.0037138	254.7975232	490.533784
3.65	398.8294314	423.7991781	265.3654002	239.3959699	596.0452201	190.5438672	431.2533432	141.8447678	370.6900567	3.294857848			385.2947417	268.8980272	413.4675074	500.4166603	209.9196713	293.186923	157.2847194	292.373231	191.7892445	543.13285	265.014892	497.0881818
3.7	411.1612441	425.0163088	273.6845689	245.2916852	603.1320152	210.2575467	438.403322	149.9782519	388.3912016	12.25640742			383.2376134	274.0865988	418.0400195	512.5232691	206.7387004	279.7883542	158.2574635	286.1716461	193.4363019	547.825034	276.3595543	504.1018432
3.75	424.056538	426.7945388	281.7929692	250.8086552	608.2585127	228.5475268	445.7290597	158.7882466	406.4979487	21.95329674			382.0495474	280.0050652	421.9795113	524.2800867	203.1488879	264.7475111	159.9021614	280.1320109	194.1301051	552.0919715	286.946805	509.8798738
3.8	437.6673861	428.159649	288.0368549	254.8528254	611.6523227	244.4876565	453.1797575	168.5239309	424.2118821	31.3239654			382.4926333	287.7532662	423.0497928	534.8906564	201.7263026	248.7661397	161.7687253	274.9624329	193.7643769	555.9442786	295.1922017	512.9389509
3.85	451.9129067	428.2909752	291.326273	256.735797	613.6201928	257.7966527	460.5708643	179.3235814	440.9573193	39.7497458			385.014498	297.9415026	419.7552983	543.9140987	204.4925925	232.6478479	163.5049123	271.2024466	192.3296914	559.4320387	300.2224187	512.3570467
3.9	465.8621421	426.5468891	292.2690629	256.8856361	614.4427661	270.0614714	467.2558451	191.1466995	456.4721826	47.91294476			388.7855422	309.3295416	412.9125399	551.5449405	210.8218358	216.8773498	165.0849161	268.283377	190.0774948	562.6128102	302.8336885	509.0703121
3.95	478.4939429	422.2939818	291.9044804	256.0573376	614.4460715	283.091914	472.4746193	203.9269435	470.5390237	56.69825149			392.7322715	320.3788622	403.8577785	557.9330086	219.3545418	201.8207819	166.6326157	265.4789737	187.3374118	565.5761937	304.2044495	504.3962586
4	488.954282	414.8393669	291.2491259	254.9927676	613.9303161	298.443572	475.5416569	217.6492414	482.9371555	66.9008326			395.879514	329.7511836	393.9508206	563.1203072	228.7028234	187.7704556	168.2749378	262.0557	184.4413927	568.4046869	305.4664007	499.6736559
4.05	496.7472735	403.7990991	291.0921291	254.2086971	613.1215706	316.8378405	476.1297545	232.2837853	493.5310076	78.96940663			397.6982507	336.7308164	384.4356483	567.1912836	237.6860113	174.7894553	170.1443499	257.4827693	181.6647109	571.1595599	307.4693709	495.9486766
4.1	502.4996601	390.6770801	291.6328004	253.5767901	612.0967406	336.5851004	474.9326134	247.2015354	502.7757241	92.49381592			398.6568102	342.337096	375.5342564	570.2616111	246.4693504	162.7174497	172.1764677	252.2925392	179.2603165	573.9164368	310.0858056	492.9273234
4.15	506.9731794	377.7301759	292.8672914	252.7385903	610.8429735	355.7166556	472.9073469	261.6669376	511.2198234	106.8446376			399.5125507	347.9211129	367.3098115	572.5420296	255.3489797	151.2521154	174.3122861	247.2408079	177.4279369	576.6978158	312.9590119	489.9651442
4.2	510.8492237	367.4901434	294.7904999	251.3357061	609.3373772	372.6304016	470.9592185	274.9579608	519.3646147	121.4376681			400.9910908	354.7420246	359.8397362	574.2494863	264.6192648	140.0912665	176.4881493	243.0981108	176.3669056	579.5231369	315.7442258	486.4036792
4.25	514.6260403	361.7831984	297.3689079	249.1025035	607.4917565	386.3456015	469.6884255	286.579702	527.5646616	135.5991819			403.5531485	363.5578557	353.0924761	575.5605521	274.5579581	129.0762863	178.6197511	240.4318302	176.1337535	582.3946968	318.0539061	481.6884873
4.3	518.2716518	359.4779839	300.4988308	246.1125537	604.9878147	397.5880303	468.9109534	297.1207778	535.650615	149.406566			406.8783209	373.4944202	346.8730786	576.6483482	285.2037453	118.3580258	180.9067086	238.7001342	176.29878	585.1895684	319.4436183	475.8370058
4.35	521.6500424	358.4749985	303.9507297	242.4542825	601.4867257	407.2792479	468.2274667	307.3576664	543.3293388	162.8866203			410.4896533	383.4144096	340.7497455	577.6284686	296.6648025	108.3101037	183.5308362	237.1374506	176.321704	587.7690452	319.3339368	468.9064402
4.4	524.6661951	356.6648691	307.4982694	238.2128072	596.6443151	416.2511286	467.2551932	318.0253242	550.34486	176.0824942			413.9578526	392.3083362	334.2617614	578.6229445	309.0248326	99.31276503	186.6761948	234.9779408	175.6672127	590.0037637	317.1048355	460.9187484
4.45	527.3166429	352.5630257	311.0072207	233.4892643	590.2386861	425.2178714	465.7651287	329.5701849	556.7437062	189.1711809			416.9087081	399.5120961	327.0419663	579.6595133	322.2530239	91.70518474	190.4614957	231.6346344	174.0108625	591.7926854	312.3503134	451.9412133
4.5	529.6320096	346.828145	314.9534775	228.7668893	582.4740387	433.9798809	463.5593352	341.3217158	562.8943546	201.7164178			418.8610844	405.0823134	319.1239056	580.2388172	336.2374273	85.72136432	194.5289066	227.5718939	171.6037788	593.1799891	305.6553138	442.1763395
4.55	531.6201792	340.7348741	319.9818946	224.6600344	573.7072832	442.2153493	460.5027116	352.3986543	569.3021917	213.3151013			419.2818348	409.2143519	310.8028834	579.7424613	350.7151231	81.54014755	198.42633	223.426938	168.9213477	594.244196	298.0239869	432.0847998
4.6	533.2734653	335.6096775	326.7012525	221.7937545	564.2908621	449.5822785	456.4429924	361.9959934	576.4248078	223.589368			417.6219831	412.0807812	302.3790848	577.5109393	365.4281657	79.31186893	201.7020805	219.8357234	166.4478518	595.0597684	290.588905	422.2411226
4.65	534.6886324	332.7473253	335.4065436	220.6114915	554.5041	455.8017317	451.3920613	369.58252	584.5650913	232.4926421			413.5355403	413.9071075	294.0691219	573.082046	380.1523034	78.96215224	204.06539	217.2491385	164.5739904	595.6697505	284.2830154	413.1531353
4.7	535.936305	332.6733767	345.0978911	220.2065488	544.5146892	461.446468	446.0504208	375.8176134	593.2907624	241.6034101			407.7809105	415.1623719	285.4523298	566.7636571	394.9444951	80.21277785	206.0203699	215.1912875	163.4735345	595.9859083	278.8777187	404.510692
4.75	537.2099808	335.8923818	354.5998472	219.4570269	534.4959634	467.1414839	441.4105027	381.4981319	602.0559961	252.5966512			401.4388731	416.421321	275.9805099	559.1638553	409.8918724	82.61836149	208.241807	213.0113202	163.2404867	595.8939798	273.7552876	395.7224356
4.8	538.6945217	342.8156393	362.8584034	217.2742056	524.6799755	473.5069096	438.506062	387.3654493	610.3194496	266.8906882			395.6685008	418.2612854	265.0556138	550.932097	425.0817827	85.7518607	211.4016753	210.0610337	163.9656205	595.2810243	268.2289238	386.1114582
4.85	540.4602462	353.3570239	369.2309393	212.9683713	515.2818077	480.9021741	437.9729167	394.0365991	617.5577701	284.9115408			391.2718101	420.9728505	252.2341909	542.6246059	440.5069565	89.14475831	215.9386384	205.8925415	165.6705556	594.1029517	261.752091	375.1527799
4.9	542.0918925	366.164521	374.6897482	207.7068694	506.1472004	488.3679952	438.6007359	400.9802579	623.2386987	304.4093325			387.6481827	423.923859	238.3964549	534.1993636	455.9432359	92.67020754	221.3016782	201.0338678	167.8744106	592.5923278	254.4878541	363.1915876
4.95	543.1371823	379.5975452	380.4621103	203.1285259	496.9825152	494.7394944	438.7802061	407.6179461	626.9786721	323.0147196			383.7255697	426.1893258	224.8285524	525.5210028	471.1164378	96.20413437	226.7102161	196.1836698	169.9785555	591.0450967	246.8521196	350.9241395
5	543.1897911	392.2563142	387.6960892	200.9005603	487.4040002	498.8658702	436.9476286	413.4636547	628.4858922	338.9160331			378.3764078	426.852157	213.0382184	516.4973143	485.7949945	99.63666051	231.3925669	192.0326005	171.3903991	589.7533046	239.3284928	339.1582309
5.05	541.9362327	403.2617052	397.0244033	202.0501088	477.0970825	499.9538858	431.9361472	418.2156605	627.6533373	351.1696353			370.7164623	425.279803	204.2664032	507.1003277	499.8992626	102.9002333	234.7766108	189.1027484	171.7283227	588.9433959	232.3939192	328.5918236
5.1	539.3258125	413.0281291	407.6515421	205.0355768	466.2921738	498.7609002	424.4588975	422.5662288	624.8301055	360.8881658			361.1249154	421.7955996	197.766722	497.2705385	513.44726	106.3597879	237.2772966	187.0322909	171.5264269	588.5389572	226.2208663	318.8557707
5.15	535.3655431	422.2467798	418.5319855	207.8088226	455.5841856	496.4896104	415.7105799	427.318055	620.4575767	369.4437371			350.3756135	417.0503687	192.1692514	486.8867139	526.4876622	110.3800331	239.4995257	185.303077	171.5652379	588.410438	221.0133	309.3481372
5.2	530.0483799	431.5504606	428.7924438	208.4609563	445.7465132	494.4564874	406.9910648	433.2434108	614.9571789	378.0457672			339.3673025	411.7579427	185.9525437	475.7427191	539.0471394	115.2907882	242.044226	183.4002729	172.6245556	588.4282779	216.9678832	299.4142011
5.25	523.4096502	441.4651721	437.8527223	205.6444095	437.5231902	493.7920757	399.3445245	440.7213213	608.6753934	387.6545942			329.092946	406.6322825	177.852448	463.6644446	551.189583	121.3876993	245.3495782	180.8801	175.1773503	588.4895896	214.1207846	288.4853325
5.3	515.6918148	451.693158	446.2117797	200.4532055	430.6378781	494.1386734	392.2631076	448.3681536	601.8906515	398.1305254			319.7940194	401.8571757	168.4274449	450.6743021	563.0235337	128.8129719	249.1689639	178.01259	178.506028	588.5620129	212.0256958	276.6838048
5.35	507.1842799	461.7783177	454.4271025	194.4263815	424.5232382	494.7904293	384.8078368	454.527729	594.7843579	409.1646578			311.7008863	397.5596589	158.7855683	437.0687115	574.665242	137.6111181	253.1199021	175.1583945	181.6088736	588.6455393	210.0315823	264.2328058
5.4	498.165378	471.2676488	462.9768239	189.1090371	418.5262106	495.0113261	375.9250413	457.5848432	587.533357	420.4553719			305.0479832	393.8715603	150.1954088	423.2601117	586.2055398	147.7933284	256.8235289	172.6749363	183.5132871	588.7405568	207.4526514	251.3421832
5.45	488.8710401	479.8407001	472.2012296	185.6165535	412.036348	494.1903123	364.7567536	456.4878197	580.2030147	431.731917			299.8567541	390.7934297	143.7187511	409.602964	597.6614724	159.1773301	259.9868597	170.7932652	183.5380455	588.8530201	203.7714693	238.1747596
5.5	479.3744318	488.073749	482.005341	183.5771143	405.3264864	492.5397596	351.7939862	452.2863191	572.5165411	443.1327315			296.041495	388.0144459	138.8613558	395.9810381	608.4511947	171.6839944	262.9056386	169.0848648	182.2206862	588.9600908	199.6190679	224.7315808
5.55	469.7279914	496.5909532	492.2683652	182.2699471	398.8516394	490.4367423	337.9733659	446.6906099	564.0885298	454.7677931			293.3142981	385.0632703	134.7244006	382.0622345	617.9874466	185.1762281	265.9463593	167.0146529	180.345445	589.0579337	195.9452066	211.059475
5.6	460.0216908	505.9960833	502.8988286	180.9921053	393.1210026	488.2860143	324.5111539	441.6255533	554.5127386	466.7744206			291.3598585	381.4466768	130.3211022	367.4197885	625.7860505	199.5680844	269.4741947	164.0498188	178.7049212	589.1422484	193.7638793	197.2606691
5.65	450.3770311	516.5923297	513.8546717	179.1761283	388.5029437	486.4330214	312.5865293	438.725622	543.5540213	479.2252998			289.8947985	376.8482043	124.7799451	351.6411193	631.6421744	214.6963211	273.7688968	159.8776846	177.9314481	589.2021862	193.8641091	183.4390584
5.7	440.819925	527.3729627	525.32909	177.3559237	384.4430637	484.5077768	302.4424424	437.7662105	531.5435405	491.6495677			288.0454616	371.1299673	118.6209894	334.654784	635.952974	229.7437979	278.668637	155.211441	177.8770798	589.2338311	195.8354542	169.7251275
5.75	431.3511237	537.0950357	537.4635111	176.1349076	380.1602168	482.1015688	294.0555652	437.9514175	519.0875976	503.4819322			284.9535677	364.3434003	112.5511734	316.5104838	639.2429858	243.8610405	283.9389237	150.9738698	178.2368629	589.219649	198.9220005	156.1287116
5.8	421.9089792	544.5590503	550.34486	176.0824942	374.8144942	478.7734189	287.3190569	438.4175431	506.8177803	514.1222898			279.703631	356.5049554	107.3514248	297.3196033	641.9869025	256.2964588	289.3358713	148.0878946	178.7049212	589.1422484	202.3438386	142.6177293
5.85	412.3102823	548.9565196	564.0189975	177.6750281	367.8096981	474.1803503	281.8511822	438.3338826	495.3436872	523.1571802			271.643475	347.6337306	103.6487713	277.3091549	644.4971163	266.7510478	294.7106145	147.2170997	179.0155533	588.9918061	205.4554305	129.0820778
5.9	402.2894849	550.8740504	577.8783955	180.8633999	359.8443787	468.6936992	276.5614056	436.9962743	484.5425939	530.8063397			262.2140063	338.1894841	101.3365154	257.1626503	646.4399563	276.3287492	300.1530185	147.9130766	179.1954506	588.8047694	208.9534543	115.7090345
5.95	391.6223977	551.2350577	591.335908	185.5864653	351.9775909	462.8837501	270.0579712	433.6641846	474.2292012	537.4683913			253.4764396	328.8452094	100.1104227	237.7298068	647.3617637	286.3572202	305.8247234	149.4791479	179.2828846	588.6222196	213.7148928	102.7547647
6	380.1079007	550.9896843	603.8911976	191.778287	345.411325	457.4113965	260.80979	427.5040727	464.2239734	543.5465313			247.7342381	320.430985	99.63598607	219.9186796	646.8284731	298.050477	311.8894977	151.2319076	179.3160137	588.4853011	220.6080059	90.52525815
6.05	367.6156364	550.9287936	615.2889469	199.3774035	341.1287133	452.8474131	247.7183025	417.9538837	454.3205462	549.4403598			246.5996549	313.5575455	99.53624827	204.3060565	644.5636455	312.1746379	318.4489387	152.6146061	179.3506132	588.4236354	230.1569473	79.24405357
6.1	354.0862571	550.9614628	625.7996683	208.2944317	338.8750298	449.1115324	231.8637509	405.6711208	444.8008362	555.2315064			248.5310464	307.4780229	99.95150524	190.2470233	640.7732935	328.0515337	325.4629996	153.7512135	179.3518139	588.4214955	241.3571574	68.67812885
6.15	339.5007701	550.778807	635.7853856	218.3936658	337.9972408	445.9373242	215.3817212	392.0870295	436.0222404	560.9365482			251.0036598	300.9422679	100.9911037	176.6325477	635.7546802	344.71481	332.8494719	154.8784477	179.3351142	588.4512588	252.9350143	58.42865363
6.2	323.8176479	550.0428156	645.5555962	229.5196741	337.7970283	443.0253175	200.9429407	379.0284417	428.3702907	566.5590492			251.4769381	292.5819517	102.7667632	162.2714459	629.7684223	361.3116743	340.524285	156.2249349	179.3160137	588.4853011	263.6879752	48.04283053
6.25	307.0615305	548.3933247	655.2442204	241.3838323	337.5955165	440.1196421	190.951788	368.1258625	422.013076	572.0339868			248.1015124	281.3056502	105.4185707	146.3160713	623.0102125	377.2302396	348.2825102	157.9006767	179.3004187	588.5020663	272.8815317	37.24737345
6.3	289.8769522	545.589486	664.1494572	253.656362	336.992958	437.1931713	185.4405498	358.9838891	415.8112614	577.1756118			242.1394736	267.7552283	109.0256751	129.28948	615.5473622	392.4401165	355.8347707	159.7133702	179.2998776	588.502648	281.4823583	26.72774231
6.35	273.1612618	541.356805	671.5409779	266.051235	335.5897701	434.2706027	183.415293	350.3780885	408.3259536	581.7764216			235.7028486	253.2138024	113.680338	112.1875305	607.449851	406.988505	362.8224338	161.4226829	179.3074045	588.4945563	290.7440089	17.44647797
6.4	257.9870311	535.4111161	676.8179188	278.3942856	332.9722228	431.3714404	183.7049982	340.9207321	397.9805193	585.6681448			231.1258476	239.2426705	119.4601626	96.08294478	598.7804576	420.9077391	368.9139393	162.8001748	179.3160137	588.4853011	301.8425641	10.41746576
6.45	245.2646021	527.6761113	679.6559802	290.6152777	328.8907037	428.5696993	185.1616566	329.421648	383.5507316	588.7003799			230.3052389	227.2291392	126.3491518	81.82766813	589.5658577	434.2826742	373.996392	163.7390622	179.3191327	588.481948	315.4470235	6.333051471
6.5	234.5542	518.3082266	680.601738	302.4904065	323.6449815	425.9596175	187.1162946	316.0145175	366.1362473	590.5601469			232.7956949	216.9454726	134.6729107	69.65938302	579.7401314	447.1409777	378.2404226	164.4499658	179.3192409	588.4818317	330.7678696	4.799063108
6.55	224.9780421	507.743165	680.3034157	313.7532056	317.7749595	423.7301302	188.9022784	301.1371529	347.6821505	590.8852086			237.5514111	207.6625869	144.6818108	59.58172917	569.2147532	459.5657628	381.9404823	165.1834803	179.3177355	588.48345	346.7138783	5.083050108
6.6	215.5307422	496.4325406	679.3445141	324.1267011	311.8603122	422.0867328	189.8286697	285.2182329	330.5939886	589.2371862			243.4909489	198.5532746	156.5923271	51.57362283	557.890434	471.6376508	385.3756416	166.1838094	179.3160137	588.4853011	362.3186081	6.462944297
6.65	205.2881456	484.7195577	678.1416488	333.5071777	306.3340744	421.1631029	189.4700942	268.6848715	316.9910415	585.3478468			249.7111697	188.9070832	170.3985868	45.34093037	545.7346078	483.4187002	388.8388238	167.6506132	179.3160137	588.4853011	376.7302316	8.134897259
6.7	194.4828321	472.6838248	676.3631113	342.6302222	301.264513	420.8293064	188.56597	251.737455	306.5078364	579.4739984			255.9378095	178.795805	185.3053958	40.13405786	532.9128587	494.9261599	392.8927839	169.9353993	179.3160137	588.4853011	390.0662369	10.01609056
6.75	183.7003491	460.3741586	673.5540556	352.3387806	296.4847577	420.8388552	188.3574365	234.8271326	297.8149321	572.1097968			261.9047957	168.3963658	200.3927677	34.90425503	519.7306987	506.0656536	398.0981771	173.3614418	179.3160137	588.4853011	402.4583443	12.00146821
6.8	173.6148137	447.8827257	669.2753478	363.432742	291.812614	420.9369284	190.1471809	218.5326019	289.3698593	563.7658722			267.3461734	157.8814226	214.8502475	28.60867544	506.5272883	516.7141677	404.9650861	178.2156005	179.3160137	588.4853011	414.0291493	13.99190985
6.85	164.8082871	435.2676945	663.2482278	376.3861292	287.0661175	420.9394341	194.7813456	203.3351563	279.7223433	554.8474194			272.207025	147.506627	228.2042641	20.5446578	493.5911504	526.7694036	413.6301002	184.5406858	179.3160137	588.4853011	424.9729002	15.94765715
6.9	156.8682136	422.0261713	655.9449676	390.5226975	282.1462956	420.7019944	201.501521	189.1480743	268.5502236	545.5767144			277.3605247	137.7952791	241.2163445	11.61354623	480.9252371	536.1452223	422.9897527	191.4868579	179.3160137	588.4853011	435.2400758	17.71797276
6.95	149.1141924	407.4817765	647.9628067	404.8889082	276.9392341	420.1130473	208.9348208	175.4939185	255.7349636	536.1330511			283.9756112	129.5129508	254.7930199	3.131129131	468.4918404	544.7653941	431.7654368	198.0949356	179.3160137	588.4853011	444.8311666	19.18654008
7	140.7659397	390.824674	639.8680097	418.5788065	271.3223573	419.0564189	215.7268865	161.7909999	241.1496192	526.7258735			293.1624642	123.4645265	269.7313087	-3.565879689	456.24453	552.5540089	438.8322893	203.5211032	179.3160137	588.4853011	453.7494687	20.24183824
7.05	131.138483	371.3881705	632.0801883	431.0228505	265.2198281	417.4222336	220.8122839	147.5222654	224.8766364	517.4820827			305.419686	120.0779059	286.3617735	-7.586543872	444.1147998	559.4813169	443.4832181	207.2685735	179.3074045	588.4945563	462.1716506	20.94053452
7.1	121.3356269	349.8281567	624.2222878	442.4279959	258.8744696	415.413401	225.2119216	133.2125285	207.7733892	507.8711054			319.2864141	118.5294544	304.0121678	-9.093519076	431.912622	565.5637395	446.3166302	210.0403043	179.2998776	588.502648	471.0590749	22.74381884
7.15	112.8476978	327.4605104	615.8164421	453.2252257	252.6791969	413.2850715	230.2307033	119.7300272	191.3067138	497.2538385			332.8940564	117.5850698	321.7707154	-8.679319121	419.4487114	570.8584638	448.2011242	212.7698276	179.3004187	588.5020663	481.3833214	27.1981371
7.2	107.3922278	305.9679542	606.3692936	463.8500672	247.0587939	411.3076489	237.1597874	108.0529335	177.1991088	484.9730057			344.5948654	116.0494656	338.8444395	-6.925927747	406.5131173	575.4239704	449.9602872	216.3472263	179.3160137	588.4853011	493.9402091	35.67629167
7.25	106.2485777	286.9430515	595.503821	474.7081984	242.3094842	409.6187149	246.824135	98.92494994	166.7718854	470.674634			353.3027612	112.9550468	354.6990128	-4.35399931	392.9966794	579.2800599	452.2452199	221.3484872	179.3604597	588.4645358	509.0353934	48.83628246
7.3	108.3526103	269.8914991	583.6244704	485.8870375	238.1369943	407.6910556	258.23925	91.63360782	159.3083368	454.8463246			360.1419043	108.9170023	369.5476287	-0.974366495	379.0569578	582.3141782	454.8714902	227.3122696	179.3993156	588.4463822	525.0989467	64.6132435
7.35	111.8966687	253.5883784	571.389252	497.374525	234.0549481	404.7896592	270.0969732	85.10922395	153.1479136	438.3441837			366.5545033	104.8285981	383.6823876	3.197291005	365.0374628	584.364269	457.506742	233.5373682	179.3965221	588.4476874	540.565732	80.74632327
7.4	115.0097191	236.5649783	559.5391965	509.0949743	229.5426416	400.1417654	281.1962702	78.24632973	146.4285152	422.0188228			373.9009713	101.6008395	397.3641613	8.140466143	351.3383334	585.2460494	459.8404755	239.3702797	179.3160137	588.4853011	554.2508918	95.42854505
7.45	116.2523296	217.4802088	548.6834801	520.8366433	224.2140772	393.1683926	290.9293244	70.29293444	137.688202	406.532674			383.1202018	99.94993991	410.8328068	13.86308453	338.2155016	584.8537599	461.6920762	244.3667614	179.1485316	588.5572687	565.5297429	107.5715529
7.5	116.6054308	197.1575896	538.31588	532.0397346	218.521875	384.6179432	300.2837691	62.13727009	127.8776605	391.8396717			393.3965019	99.35896953	424.297981	20.64836304	325.7381761	583.1169784	463.3746158	248.8261028	179.0020665	588.6202052	575.0460449	118.5371226
7.55	117.5650827	177.0426997	527.6427656	542.096135	213.1663803	375.6132919	310.5346103	55.04527848	118.698298	377.8172965			403.6380906	99.0732472	437.9379995	28.82912765	313.8275289	580.0536048	465.2466945	253.1502706	179.0125979	588.6156799	583.5654741	129.8864059
7.6	120.6896963	158.8390196	515.7376861	550.4777418	208.9235858	367.400088	322.8452824	50.31259387	112.04337	364.4153374			412.8594847	98.36219266	451.8854805	38.68032272	302.3934795	575.6839615	467.6508549	257.7156986	179.3160137	588.4853011	591.7062357	142.9406198
7.65	127.0700854	143.929834	501.7681805	556.883972	206.3568552	361.0884126	337.825164	48.67048603	109.4233468	351.6168653			420.4829798	96.74401231	466.1740082	50.17897281	291.2796766	570.0941717	470.8382846	262.7644604	179.9800124	588.1900126	599.7997815	158.2432118
7.7	136.0477905	131.0644665	486.1656832	561.6007646	205.2412179	356.0178301	354.9767605	49.59068828	110.1779059	339.209158			427.4500443	95.57915663	480.454528	62.88374621	279.9151521	563.5949048	474.3377578	268.2813814	180.8519887	587.6181121	607.0725288	173.9698959
7.75	146.5351755	118.3400372	469.8437263	565.0400042	205.0944757	351.1471278	373.5449514	52.11192356	113.0701965	326.8257174			434.8734372	96.44541134	494.3433336	76.19467754	267.5627104	556.6274639	477.637078	274.2093796	181.7189467	586.6596976	612.7294109	188.1457014
7.8	157.5108175	103.7317153	453.9951917	567.5852462	205.4131284	345.3823027	392.8731297	55.31592939	116.8064641	314.0078703			443.7507582	100.8406188	507.5366323	89.60171635	253.3866141	549.6638232	480.2537351	280.5081019	182.3692995	585.2029048	616.1104834	199.1545389
7.85	168.1959538	85.65052523	439.6837542	569.4979	205.7965688	337.9227843	412.2418716	58.32120081	120.1930581	300.3347159			454.5930071	109.5221249	520.0192767	102.8331794	236.8148041	542.9883928	481.8445303	287.0875058	182.6526728	583.1594182	616.8235015	206.1510161
7.9	179.0616498	65.74397695	426.4990004	570.6418903	206.2193203	329.7138111	430.6863945	60.78833095	123.3634791	285.9911211			466.457428	120.6732273	531.7160361	115.8514543	218.9797484	536.131364	482.5307277	293.7362398	182.6072103	580.7594531	615.7321925	211.0213945
7.95	190.5898415	46.34728437	413.5073027	570.7569683	206.7254001	322.1305268	447.2290213	62.37632767	126.489058	271.3601955			478.2917647	132.1325632	542.680244	128.6946058	201.7042554	528.4347901	482.5367947	300.1690574	182.3244492	578.2884537	613.8508721	215.9943071
8	203.1778536	29.96725045	399.5703219	569.5625794	207.3572766	316.6114656	461.0410509	62.77088751	129.7403758	256.8625869			489.2566251	142.0367889	552.9596678	141.3954678	187.146525	519.2230362	482.0764655	306.1090684	181.8965606	576.0383356	612.190291	223.171009
8.05	217.0055948	18.43249473	383.6261703	566.7974969	208.1018326	314.0770887	471.8750103	61.98534778	133.2140477	242.7519482			498.9357059	149.3561244	562.5834657	154.0889496	177.0427615	508.0558632	481.2901476	311.4614955	181.4590214	574.2614485	611.5360199	234.0005953
8.1	231.9813222	10.64163604	365.7877489	562.3618636	209.5763659	312.9241806	480.7411218	61.1172394	136.9477521	228.7794506			507.4176455	155.2482325	571.6122695	167.0931124	170.5322468	495.1669677	479.9526365	316.6243456	181.0749825	572.5605814	611.1702336	247.3884952
8.15	247.9926504	4.712375638	346.5388548	556.1979074	212.458822	311.0269838	488.9325733	61.54018475	140.9627872	214.4567855			514.8796428	161.2597834	580.0878453	180.7302794	165.7852547	481.0317962	477.7738259	322.1480595	180.8256011	570.4321762	610.1456886	261.8714853
8.2	264.989666	-1.236311343	326.5350412	548.2521118	217.4274429	306.2615808	497.6083427	64.57022992	145.286054	199.263914			521.4372165	168.8058395	588.0370143	195.2639137	160.7639714	466.0681878	474.4650705	328.5733357	180.7925256	567.3642056	607.5632678	276.2270384
8.25	282.8758046	-8.610706195	306.6390867	538.5759741	224.8631362	297.1245053	507.6062348	71.12614295	149.9793604	182.79668			527.2052829	178.7794295	595.3489166	210.6973159	153.7782319	450.7208102	469.8768636	336.3903988	181.0045806	563.01426	602.8906436	289.7305423
8.3	301.4604991	-16.48881258	287.6002419	527.4215325	233.8093985	284.758991	518.8551957	80.80185513	155.3354878	165.556454			532.6228194	190.5436635	601.2423065	226.3742743	145.1557192	435.3329846	464.2703668	345.3743304	181.4579803	558.0533328	596.9018477	302.7937345
8.35	320.3791053	-23.603109	270.4764468	515.3414654	242.9412706	270.8802367	531.0420196	92.80555279	161.5566301	148.2094275			538.1863671	203.1400915	604.9074698	241.6088183	135.7955386	420.4693762	458.0057882	355.1878052	182.1020722	553.3963473	590.7081371	315.9045051
8.4	339.2387196	-28.73028003	256.5601279	503.0786461	250.9273188	257.20423	543.8817759	106.3800298	168.8318858	131.4823161			544.3567668	215.6808479	605.6185352	255.9077626	126.7347025	406.8370634	451.4434814	365.4913267	182.8830787	549.9856934	585.4421074	329.4139116
8.45	357.7395836	-30.98812481	246.8385076	491.42786	256.9797638	245.0602208	556.9558069	120.7622489	177.2229442	115.9728349			551.2444687	227.3595002	602.9803527	269.0306233	118.8491155	395.0290784	444.8731155	376.0125426	183.6917741	548.4350707	581.8437658	343.4483539
8.5	375.963944	-30.58096802	240.5920195	480.1627453	262.5382657	234.4012674	569.4716789	135.4851067	187.1054401	101.8923819			558.0231463	238.0466612	597.8714688	281.011974	112.373543	384.988738	438.3255084	386.6072649	184.1550466	547.6798823	579.1005131	357.3667651
8.55	394.0720912	-27.90973081	236.2836577	468.7581716	269.5698655	224.9030972	580.6241493	150.1707395	198.7810241	89.32370353			563.6709099	247.6615961	591.419867	291.8594813	107.3485713	376.3784195	431.7851316	397.1718553	183.8545022	546.2888212	576.1017519	370.6206817
8.6	412.211535	-23.37626065	232.163371	456.5185035	279.9839708	216.2920165	589.7613971	164.5620748	212.5109959	78.34241532			567.270089	256.1842777	584.7361157	301.4842623	103.7810832	368.8004714	425.2330574	407.609411	182.3622771	542.8061994	571.7584617	382.8205172
8.65	430.4466843	-17.61983075	226.708976	442.8162036	294.9271604	208.262445	596.5939854	178.5432831	228.2564669	68.90691462			568.3574757	263.759761	578.6949327	309.8452037	101.4345409	361.7524653	418.5259204	417.7710303	179.3862489	536.1844537	565.1973585	393.7368358
8.7	448.6998173	-10.7248992	220.1427469	428.0431224	313.0601279	200.682472	601.3185653	191.6787671	244.8817292	60.68242168			567.5453994	270.6130284	572.963035	317.2901427	99.54705487	354.3526627	411.3728113	427.1633068	175.3197336	527.2381172	556.4684984	403.689684
8.75	466.8416309	-2.961965599	213.2343421	413.0696536	332.5534686	193.2520446	604.3278615	203.5856555	261.0992282	53.18540823			565.7408545	277.0240364	566.9255972	324.2737819	96.93281271	345.6011901	403.3864304	435.2666339	170.7654753	517.3231906	545.8023122	412.958007
8.8	484.7665397	5.418901347	206.867427	398.9486711	351.7896647	185.628369	605.9588617	213.9027101	275.753121	45.90380629			563.823715	283.2194303	559.9546723	331.2608589	92.3391021	334.3887553	394.1291322	441.5776223	166.3920181	507.9422205	533.4142624	421.7745857
8.85	502.3325915	14.20258726	201.6480721	386.5066389	369.6494741	177.6443643	606.5377336	222.398294	288.2439028	38.45068278			562.5893617	289.3220612	551.5209168	338.6130377	84.92934957	319.8709963	383.249983	445.6919929	162.7326622	500.3408932	519.6340068	430.3484732
8.9	519.2576931	23.1425707	197.2767239	374.7834105	386.1543691	169.6288731	606.5792315	230.1356815	299.6843719	31.30491029			562.3212684	295.831518	541.9231923	346.1006943	76.1311457	302.6839578	370.7661668	447.8425908	159.7287889	494.0694946	504.9700575	438.4602288
8.95	535.2408133	32.04453075	193.0165649	362.2912303	401.4709478	162.194551	606.5997137	238.215299	311.5049824	25.18528496			563.2124774	303.162078	531.6296969	353.3014117	68.14775571	284.0968114	356.8845527	448.319292	157.1031405	488.2298016	490.143337	445.7851714
9	550.043346	40.75030826	188.0465234	347.3423952	415.7158807	155.9486127	607.0941852	247.6282222	325.0150652	20.83142042			565.4280876	311.6746449	521.1260846	359.7712016	63.45223814	265.704457	341.8504903	447.3931836	154.5526169	481.8591289	475.9714282	451.9463215
9.05	563.6749647	49.42598953	181.6238575	328.5075126	429.0507124	151.353714	608.3186412	258.8963521	340.9003794	18.6961394			568.8714546	321.4794939	510.7735029	365.2163748	63.91838276	248.925786	325.9687662	445.3235245	151.8134015	474.1059943	463.0964546	456.7329001
9.1	576.1393957	59.04314386	174.4435808	306.6518223	441.7377437	148.3014106	609.7144496	270.8745754	358.5314096	18.39488679			572.6917051	331.6799626	500.0604727	369.7479182	68.4065984	233.9687767	309.9621398	442.1076267	148.8504327	464.9875939	451.4583222	460.7355318
9.15	587.5017846	70.63802029	167.3408472	283.3517974	454.1200809	146.5356962	610.5414885	282.1936897	376.9342188	19.26068587			575.9015367	341.3232085	488.3758741	373.6238546	74.83501046	220.3487267	294.7452677	437.6918481	145.6832066	454.6550658	440.7080375	464.7780457
9.2	597.7810551	85.08283129	161.2990126	260.5515952	466.5159978	145.8065412	610.1111254	291.6892499	395.2662367	20.65558597			577.6127859	349.6223532	475.042575	377.1160046	81.09088167	207.4209565	281.3920753	432.0428421	142.3337678	443.2683826	430.4856593	469.7200571
9.25	607.0109003	102.5816113	157.3277072	240.0993041	479.0791542	145.8648482	607.9903908	298.8490439	412.9154091	22.16920405			577.2756563	356.3137852	459.5075026	380.3832145	85.55049252	194.4703505	270.764643	425.2233999	138.9151892	431.0603197	420.4343694	476.1231618
9.3	615.4933897	122.2513712	155.9859554	222.0819275	491.4217719	146.5727224	604.4845053	304.8656013	429.498996	24.06709414			575.0042581	362.2483316	442.3781322	383.2770543	88.71052135	181.0350168	262.2445484	417.6849351	135.6452636	418.1433447	410.1549698	483.1685938
9.35	623.5613287	142.8975231	157.6760809	206.0509823	502.9894189	147.7715503	600.16042	311.2793631	444.6856514	26.71132843			571.1755163	368.5595088	424.6541973	385.5513635	91.49512217	166.6613962	254.7322646	409.9773308	132.8843689	404.799675	399.2614264	489.7412267
9.4	631.5267793	163.4899131	162.7389816	191.4607172	513.2956412	149.3147069	595.6193138	319.5423846	458.1709832	30.44093898			566.1655165	376.3173667	407.5228061	386.9209606	94.8438992	150.908444	247.0099276	402.6596958	131.0181432	391.3603706	387.2659453	494.7344255
9.45	639.5604796	183.2543488	171.193202	177.7596108	522.0212716	150.9300155	591.4497896	330.6502405	469.8487728	35.2681448			560.3458853	386.2184274	392.1151024	387.1164029	99.44745536	133.6511881	238.1254636	396.0856142	130.2104017	378.0633598	373.7628279	497.298069
9.5	646.8094637	201.4619077	182.359063	164.8503266	529.519685	152.6210229	587.5578701	343.5734075	480.7382831	41.36846687			554.1483746	397.6814374	378.1649436	385.6451304	105.1983705	115.6237124	228.6189942	389.6415209	130.4057943	365.0013092	358.8293362	497.6362129
9.55	652.4081688	217.6516924	195.2821003	152.5712382	536.2364544	154.3572642	583.7577628	357.006001	491.9939627	48.72867894			547.9792556	409.8348665	365.0385513	381.9740223	111.823552	98.0144684	219.5659424	382.556712	131.3575961	352.1023401	342.8760088	496.224887
9.6	655.6183568	231.5368477	209.0375588	140.7069784	542.5823955	156.1067196	579.8415706	369.7891591	504.6289122	57.28731666			542.2256749	421.8410467	351.9696753	375.5033852	119.025266	82.0740893	212.1305338	374.0270935	132.805601	339.2715566	326.4397609	493.5611102
9.65	656.0515504	243.2490027	222.7816043	129.0359668	548.8559025	157.9068073	575.5499718	380.9705474	519.2296744	66.90989377			537.0168226	432.9737225	338.3053396	365.8441718	126.4918919	68.64792577	207.1938858	363.5421314	134.5715603	326.449353	310.0402447	490.117033
9.7	654.5155878	254.1352338	236.301598	117.6769551	554.6989327	159.3800462	571.0017396	390.6253141	534.5255281	76.34508312			531.8938719	442.8424937	324.7142586	354.0087984	133.9926135	57.2852592	204.201676	351.3229229	136.1311848	313.3912959	294.1457132	485.9402885
9.75	652.0513448	265.6223498	249.4933619	106.9337775	559.6942036	160.1236965	566.3193757	398.8939481	549.1276817	84.37374112			526.1323494	451.1548349	312.4066809	341.6364692	141.1797711	47.00997376	202.2178451	337.9278836	136.9567976	299.8527131	279.1178223	481.0627796
9.8	649.6702613	278.9167375	262.2483587	97.10984886	563.4502131	159.7442654	561.6276412	405.8851924	561.9264116	89.97284904			518.9635946	457.6533476	302.8635193	330.6994952	147.7307287	36.79945792	200.2470134	323.9192302	136.5005031	285.5420968	265.3720325	475.5343408
9.85	648.0317372	294.5384527	274.5270176	88.28999295	565.7932888	158.1270926	556.9831229	411.73013	572.3383018	92.6215407			509.8349628	462.2664229	297.1854942	322.7882736	153.530171	25.80564394	197.4691425	309.797696	134.5525725	270.3320425	253.1896251	469.4332455
9.9	646.4126327	311.4235741	286.4719492	80.10531297	567.2118763	156.8726784	551.6761228	415.9305949	581.5705147	94.90372762			498.9397575	465.3826025	294.2464513	316.8686065	159.6168107	14.12133257	194.45261	296.070509	132.5190722	254.7675895	242.1676313	462.8003648
9.95	643.8200516	328.2881353	298.2457435	71.92324706	568.3512694	157.9027098	544.8643302	417.9850252	590.950318	99.73671761			486.83648	467.5331404	292.2690441	311.0698235	167.2657813	2.087293126	191.9655998	283.3307856	132.2899675	239.7877204	231.5798455	455.6142782
10	639.2973428	344.1656555	310.0219745	63.11349173	569.8379816	163.090048	535.5775896	417.3304363	601.5490165	109.7309383			474.194613	469.2432246	289.3600928	303.3557838	177.7161735	-9.894503513	190.8227602	272.2543786	135.8222009	226.5075934	220.5933029	447.825609
10.05	632.1354842	358.5599741	321.9189396	53.24281236	572.0999185	173.4462743	522.9497099	413.5604513	613.8322514	125.9998226			461.7139035	470.9219531	283.9358048	292.0928889	191.5489475	-21.4951674	191.6685452	263.242325	144.1216735	215.6291962	208.6019032	439.46926
10.1	622.8041399	371.8348498	334.7480523	43.42109683	574.7663207	186.5287457	507.9302418	408.0289904	626.0702685	144.8366592			449.8437441	472.6117131	276.5978469	277.7876329	207.4330012	-32.29980241	194.3683376	255.4668297	155.4490734	206.5279148	196.1458973	430.6800652
10.15	612.0287451	384.4137607	349.1664125	34.996491	577.3731485	199.3974313	492.2503681	402.628889	636.6676401	162.3120901			439.0202227	474.1672367	268.4365765	261.6986113	223.5481465	-41.96463064	198.580506	247.67277	167.2863589	197.9879696	184.2919728	421.8368745
10.2	600.5760877	396.6034433	365.7018606	29.31851336	579.5214989	209.4730941	478.2377473	399.6185647	644.483599	175.4014641			429.7120532	475.4329608	260.7061596	245.3331122	238.1878374	-50.20742168	203.9641491	238.5482111	177.2782098	188.6973185	174.2658485	413.4053372
10.25	589.1828278	408.6973187	384.4629945	27.2281826	580.9085853	215.1161427	468.0806591	400.775023	649.0632069	182.5920894			422.1328901	476.2451927	254.6303685	230.1872183	250.2352261	-56.91115353	210.2011059	227.1921499	183.7671138	177.525523	166.9597072	405.7085147
10.3	577.8403954	420.7006177	404.0933687	28.01968221	581.4590505	217.9195935	460.6331468	404.3283754	651.6729681	186.8261934			415.5652784	476.4405105	250.5840394	216.4468758	260.5007315	-62.60708627	217.1916079	214.2784222	187.1653838	164.1167981	161.8821963	398.3572235
10.35	566.470887	432.6594494	423.1336843	30.5757676	581.1303587	220.069462	453.6282726	407.6033701	653.7751768	191.6791187			408.9303316	475.8607595	248.6767796	204.0777326	270.2150408	-68.02066447	224.7562736	201.0014636	188.3442978	148.3242471	158.0092221	390.7412485
10.4	554.9917366	444.6242687	440.3857412	33.85836907	579.8692209	223.685467	444.5038359	407.9086682	656.704397	200.4424225			401.0493631	474.3351889	248.9760346	193.0032262	280.5640803	-73.85169095	232.6919768	188.6059009	188.147441	129.9942099	154.2282396	382.1717387
10.45	543.3472409	456.6415317	455.2154739	37.03605203	577.7171633	230.2107237	430.9820961	403.1875666	661.2407683	215.0661498			391.0312735	471.766306	251.3643407	183.0829572	292.4616307	-80.52047803	240.8069774	178.0765592	187.4874428	109.3033753	149.5253057	372.0648984
10.5	531.699528	468.7206953	468.8301174	40.62747506	574.7876507	238.2816609	414.3391786	394.4907026	666.2196462	232.8347242			379.1666533	468.1204329	256.0497954	174.0940979	306.0264385	-86.66671732	249.0651932	169.2650522	187.6603298	87.84321383	143.9202957	360.253868
10.55	520.2492711	480.7896848	482.6407083	45.26000558	571.2716985	245.9875104	397.1502946	383.95816	670.2978136	250.6639056			366.2936301	463.5147847	262.9944382	165.6197214	321.1208785	-90.60924734	257.4800222	161.7176663	190.1542941	67.86945482	137.5411163	346.7272104
10.6	509.2117064	492.7627893	497.8473416	51.47319608	567.3289357	251.5004065	382.82563	374.2874269	672.3743712	266.1786486			353.4043166	458.0974168	272.1348557	157.2197148	337.5266938	-90.74258515	266.0741296	154.9653008	196.4653281	51.93367663	130.5233906	331.470999
10.65	498.700237	504.5068025	515.0896767	59.49464733	563.0593178	253.6095156	374.4852816	367.9785835	671.7201393	278.0747099			341.3637123	452.0350005	283.3095373	148.609527	354.8603245	-86.16442628	274.7209825	148.4674787	207.3765926	41.83317454	123.0711563	314.5614649
10.7	488.3658985	515.5521655	532.9161583	68.77007353	558.659275	253.4715692	370.0160408	363.9302987	668.7790654	287.9083207			330.499861	445.5216807	295.6354269	140.2464783	372.5307263	-78.78258986	283.4226181	142.0636443	221.5124651	36.32516696	115.8767244	296.9079575
10.75	477.7974714	525.4132844	549.7477157	78.68667075	554.3436083	252.6901828	365.8565531	360.0544031	664.1510105	297.452148			320.9161705	438.7829747	308.1827126	132.8513623	389.9485151	-70.96511678	292.0653834	135.5055308	236.8704791	33.05951797	109.8221409	279.7582077
10.8	466.5132736	533.6399146	564.3152296	88.76826884	550.3713749	252.9083439	358.1339267	354.0394297	658.4309336	308.287564			312.713344	432.0706265	320.0570146	127.1128229	406.7004813	-64.84648431	300.5471316	128.5404226	251.6653996	29.67245364	105.8836086	264.5613197
10.85	454.0530072	539.9533835	576.0359239	98.923357	546.9455724	255.411899	343.6501958	343.8609426	652.1790975	321.4369121			305.84703	425.6220631	330.5986802	123.2895027	422.6307109	-61.79439204	308.7936565	120.9948033	264.7349006	24.34430826	104.7776457	252.4817589
10.9	440.2018704	544.5986188	585.9842894	109.6587173	543.7150539	259.8089257	324.6184492	330.1061967	645.3056661	335.6175624			299.6517475	419.1469304	340.6074206	120.457188	438.0518638	-60.19078866	316.6875545	112.9259154	276.676372	17.31671631	106.0904623	242.5362218
10.95	424.8594173	547.9487367	595.4216306	121.4907648	540.2134441	265.3986552	304.9922899	314.1607363	637.6119873	349.3266252			293.1247738	412.2285415	351.0867644	117.3395077	453.3084771	-57.96601275	324.0747227	104.5165519	288.4773738	9.386502575	108.9275333	233.0422911
11	407.9320119	550.3650397	605.4168859	134.7869985	535.9564809	271.5026877	289.8492079	298.0437465	628.8188063	361.2308489			285.1566432	404.3771952	363.0076524	112.7002286	468.6167028	-53.20146673	330.8000144	95.94662078	301.0391622	1.367958876	112.3747625	222.1934004
11.05	389.3949083	552.1146429	616.5128021	149.5540175	530.630035	277.4431433	283.8321241	284.034301	618.6513111	370.4939967			275.0099004	395.2287538	376.9369221	105.6611782	483.9699856	-44.80441204	336.8872628	87.43452341	314.8902713	-5.971574391	115.7682935	208.660085
11.1	369.8699115	553.0324325	627.6537758	165.5565933	524.56192	282.6663028	285.1537334	272.240467	607.4307159	377.9961256			263.8598206	385.2591166	392.0624019	97.19562121	499.0069496	-34.36800616	343.2444045	79.4902776	329.4542467	-12.54570011	119.4614072	193.6228244
11.15	350.2474923	552.8121475	637.6649468	182.5069933	518.2915822	286.5309526	290.1472427	262.1259947	595.6613571	384.8351106			253.6992435	375.3733313	407.1913133	88.54943158	513.3773355	-23.90951068	350.9358276	72.67139156	343.9584578	-18.30873231	124.0471463	179.0453289
11.2	331.6340639	551.1093473	645.5945877	200.2463062	512.3663598	288.3701566	294.9680015	252.8712862	583.9888083	392.0645749			246.806602	366.6767928	421.1835826	80.91959865	526.8652759	-15.1992317	360.9605514	67.55924228	357.6902599	-23.23428935	130.0950081	167.0401234
11.25	314.9324026	547.6421488	650.8961277	218.5293392	507.1616221	287.8073851	296.4548123	243.4285876	572.9775886	400.4197097			244.8255109	360.040218	433.3075775	75.17521296	539.4238113	-9.342316827	373.8067133	64.40819157	370.2168145	-27.46453578	137.8084455	159.0703282
11.3	299.6648415	542.4633162	653.9973167	236.3709549	502.4369164	285.3857884	295.7604928	233.4344831	562.3451231	409.3818851			246.517357	354.6311622	444.4486628	71.38079106	551.3530932	-5.197372606	388.4225964	63.09603361	382.0360264	-30.5658464	146.5539109	153.632352
11.35	284.7499049	535.7277033	655.4475876	252.7265072	497.8029551	282.0401219	294.6501165	222.4900814	551.5840587	418.2066559			249.7164116	349.1066111	455.7274511	69.36518151	562.915774	-1.357339373	403.4576849	63.2305584	393.7189405	-32.31054305	155.5070603	148.4884237
11.4	268.8870501	527.5760864	655.7208049	266.6907992	492.8662583	278.7432699	294.9540164	210.2452452	540.0852128	426.197759			252.2450809	342.025518	468.171268	68.9575984	574.2940794	3.469574729	417.7099174	64.42050518	405.7834972	-32.48067857	163.9282466	141.3806922
11.45	250.9774387	518.1453124	655.2014287	277.825983	487.2922397	276.2888	298.1243718	196.627276	527.2767739	432.7991336			252.3927927	332.2334376	482.4018946	69.97304146	585.5595231	10.18049881	430.3922046	66.27090582	418.6212059	-31.0444082	171.2590113	130.5666257
11.5	231.3946073	507.3770426	654.0107906	287.2932965	481.0756313	274.7481446	303.1693288	181.9217546	513.0014977	438.0835735			250.5354252	320.2114918	497.7387632	72.38299708	596.6151249	18.31227363	441.8452015	68.25413129	432.2724976	-28.70335838	177.65801	116.9072946
11.55	211.2152372	495.3602243	652.2563994	296.4666655	474.2610904	273.9316354	308.760346	166.7005213	497.2718588	442.1599366			247.4489161	306.8872919	513.30425	76.10593154	607.3523698	27.19761814	452.6455041	69.85813718	446.7305193	-26.27352957	183.2958774	101.7581467
11.6	191.8275397	482.2877419	650.0481075	306.5876958	466.891734	273.640461	313.5507624	151.496798	480.1069129	445.1091809			243.951268	293.3137449	528.3302	81.0589141	617.6988783	36.23678506	463.3327655	70.59508546	462.0096369	-24.51921397	188.3119286	86.54553545
11.65	174.6662796	468.4746714	647.4636891	318.4422809	459.0883477	273.6631236	316.5838399	136.7743684	461.6726286	447.0448521			240.8560427	280.4575276	542.2511037	87.20307294			474.3211539	70.31968477	477.9930813	-23.8374227	192.9312461	72.56028702
11.7	159.8834608	454.0431581	644.5058502	331.5563363	451.1802521	273.8200533	319.4178867	123.2803828	442.4373796	448.0792228			238.5156136	268.2436448	555.1073909	94.46424581			485.552931	70.14990419	494.0641099	-23.36379084	197.8657507	60.02974185
11.75	147.3097337	439.1477135	641.109949	345.1683858	443.626339	273.9081988	323.8690891	111.7976271	423.236824	448.4247816			237.2629404	256.3720332	566.9911706	102.8349238			496.8498099	71.46668085	509.4723215	-21.98717006	203.920503	49.02091404
11.8	136.6765869	423.9369049	637.2010434	358.6144207	436.9138595	273.7166257	331.7244465	103.2006967	405.1437075	448.3177227			237.4355172	244.5250814	577.9846221	112.2981355			507.9957329	75.56164742	523.5100025	-18.67335401	211.8814466	39.61581829
11.85	127.5565291	408.5557363	632.7600097	371.4101493	431.4067385	273.1330279	344.1233839	98.07047556	389.132609	447.9760985			239.1575588	232.3841045	588.183193	122.7362503			518.7420621	83.17826282	535.7060604	-12.78100737	222.2198467	31.75758341
11.9	119.7207186	392.9170422	627.8640456	383.6779584	426.9370542	272.1268947	359.9459866	95.81359258	375.0373705	447.4911939			242.3070512	220.0532711	597.6563094	133.7909096			529.0532954	93.49012888	546.3147026	-4.878962478	234.4528397	25.28116657
11.95	112.7187895	376.9451739	622.6882831	395.5654424	423.1621178	270.8309631	377.6433663	95.44407442	362.207573	446.9014578			246.431734	207.5743623	606.5175848	145.039237			538.8941925	105.289869	555.7816227	4.186795175	247.818174	19.76826605
12	106.0361358	360.5176708	617.4097891	407.1898481	419.7221048	269.3810336	395.8359992	95.98043975	349.8537051	446.2474084			251.0694242	194.9683697	614.8816145	156.1078738			548.2722407	117.4934104	564.5320972	13.63427744	261.6037886	14.78175579
12.05
12.1
12.15
12.2
12.25
12.3
12.35
12.4
12.45
12.5
12.55
12.6
12.65
12.7
12.75
12.8
12.85
12.9
12.95
13
13.05
13.1
13.15
13.2
13.25
13.3
13.35
13.4
13.45
13.5
13.55
13.6
13.65
13.7
13.75
13.8
13.85
13.9
13.95
14
14.05
14.1
14.15
14.2
14.25
14.3
14.35
14.4
14.45
14.5
14.55
14.6
14.65
14.7
14.75
14.8
14.85
14.9
14.95
15
15.05
15.1
15.15
15.2
15.25
15.3
15.35
15.4
15.45
15.5
15.55
15.6
15.65
15.7
15.75
15.8
15.85
15.9
15.95
16
16.05
16.1
16.15
16.2
16.25
16.3
16.35
16.4
16.45
16.5
16.55
16.6
16.65
16.7
16.75
16.8
16.85
16.9
16.95
17
17.05
17.1
17.15
17.2
17.25
17.3
17.35
17.4
17.45
17.5
17.55
17.6
17.65
17.7
17.75
17.8
17.85
17.9
17.95
18
18.05
18.1
18.15
18.2
18.25
18.3
18.35
18.4
18.45
18.5
18.55
18.6
18.65
18.7
18.75
18.8
18.85
18.9
18.95
19
19.05
19.1
19.15
19.2
19.25
19.3
19.35
19.4
19.45
19.5
19.55
19.6
19.65
19.7
19.75
19.8
19.85
19.9
19.95
20
20.05
20.1
20.15
20.2
20.25
20.3
20.35
20.4
20.45
20.5
20.55
20.6
20.65
20.7
20.75
20.8
20.85
20.9
20.95
21
21.05
21.1
21.15
21.2
21.25
21.3
21.35
21.4
21.45
21.5
21.55
21.6
21.65
21.7
21.75
21.8
21.85
21.9
21.95
22
22.05
22.1
22.15
22.2
22.25
22.3
22.35
22.4
22.45
22.5
22.55
22.6
22.65
22.7
22.75
22.8
22.85
22.9
22.95
23
23.05
23.1
23.15
23.2
23.25
23.3
23.35
23.4
23.45
23.5
23.55
23.6
23.65
23.7
23.75
23.8
23.85
23.9
23.95
24
24.05
24.1
24.15
24.2
24.25
24.3
24.35
24.4
24.45
24.5
24.55
24.6
24.65
24.7
24.75
24.8
24.85
24.9
24.95
25
25.05
25.1
25.15
25.2
25.25
25.3
25.35
25.4
25.45
25.5
25.55
25.6
25.65
25.7
25.75
25.8
25.85
25.9
25.95
26
26.05
26.1
26.15
26.2
26.25
26.3
26.35
26.4
26.45
26.5
26.55
26.6
26.65
26.7
26.75
26.8
26.85
26.9
26.95
27
27.05
27.1
27.15
27.2
27.25
27.3
27.35
27.4
27.45
27.5
27.55
27.6
27.65
27.7
27.75
27.8
27.85
27.9
27.95
28
28.05
28.1
28.15
28.2
28.25
28.3
28.35
28.4
28.45
28.5
28.55
28.6
28.65
28.7
28.75
28.8
28.85
28.9
28.95
29
29.05
29.1
29.15
29.2
29.25
29.3
29.35
29.4
29.45
29.5
29.55
29.6
29.65
29.7
29.75
29.8
29.85
29.9
29.95
30
30.05
30.1
30.15
30.2
30.25
30.3
30.35
30.4
30.45
30.5
30.55
30.6
30.65
30.7
30.75
30.8
30.85
30.9
30.95
31
31.05
31.1
31.15
31.2
31.25
31.3
31.35
31.4
31.45
31.5
31.55
31.6
31.65
31.7
31.75
31.8
31.85
31.9
31.95
32
32.05
32.1
32.15
32.2
32.25
32.3
32.35
32.4
32.45
32.5
32.55
32.6
32.65
32.7
32.75
32.8
32.85
32.9
32.95
33
33.05
33.1
33.15
33.2
33.25
33.3
33.35
33.4
33.45
33.5
33.55
33.6
33.65
33.7
33.75
33.8
33.85
33.9
33.95
34
34.05
34.1
34.15
34.2
34.25
34.3
34.35
34.4
34.45
34.5
34.55
34.6
34.65
34.7
34.75
34.8
34.85
34.9
34.95
35
35.05
35.1
35.15
35.2
35.25
35.3
35.35
35.4
35.45
35.5
35.55
35.6
35.65
35.7
35.75
35.8
35.85
35.9
35.95
36
36.05
36.1
36.15
36.2
36.25
36.3
36.35
36.4
36.45
36.5
36.55
36.6
36.65
36.7
36.75
36.8
36.85
36.9
36.95
37
37.05
37.1
37.15
37.2
37.25
37.3
37.35
37.4
37.45
37.5
37.55
37.6
37.65
37.7
37.75
37.8
37.85
37.9
37.95
38
38.05
38.1
38.15
38.2
38.25
38.3
38.35
38.4
38.45
38.5
38.55
38.6	150.8742248	468.8513181	31.79298076	98.43677401	266.9159192	447.4711176	85.38810321	449.3907462	399.1396847	417.4948914	198.7831625	421.5868647	100.1956779	191.2636925	51.444881	252.1939903	128.5598249	213.4529779	35.45285783	322.8952224	10.27964334	213.3689281	313.8847412	127.3257716
38.65	146.5313963	462.3707412	36.23932118	89.61841739	263.8219174	445.2562239	86.78640789	442.1494406	397.6857926	426.4807726	199.7893005	419.7432176	99.24886968	191.292199	48.88593345	251.8878277	135.1890258	208.2089747	38.59247204	321.3062982	9.932792624	210.9997817	314.2929516	127.2427515
38.7	142.175671	455.7912884	40.54417194	80.81991496	260.6532446	442.9236994	88.05660521	434.713533	395.3946534	435.1164783	200.1815052	417.7636522	98.4836516	191.2414071	46.32585968	251.6654534	141.3864745	202.8559759	41.30172919	319.768023	9.587363216	208.8381413	314.6520948	127.0772524
38.75	137.8855684	449.1473029	44.54989797	72.09093409	257.3682342	440.3779225	89.05738421	426.9396034	391.4095417	443.2467116	199.3410606	415.5066804	98.0838028	191.0318135	43.77620421	251.6128947	146.7625149	197.2532285	43.16578976	318.3236161	9.246180714	207.1021634	314.9135548	126.7467046
38.8	133.7446397	442.4775485	48.0986924	63.47856536	253.9222674	437.5192303	89.64497217	418.6730439	384.8403087	450.7583646	196.6307522	412.8200881	98.23327851	190.5839937	41.24926755	251.8168362	150.9350407	191.2495819	43.77080991	317.0145468	8.912265535	206.011595	315.028734	126.1682298
38.85	129.8286986	435.6965374	51.0832467	54.98104265	250.3832876	434.177703	89.72147683	409.8697257	375.138474	457.7096826	191.7001015	409.6069501	99.14343612	189.9003445	38.85275426	252.3533488	153.7257553	184.7262387	42.87474969	315.8212701	8.582998374	205.7095168	315.010279	125.3196474
38.9	127.151262	428.5287316	54.40267809	46.88746573	246.9773215	430.7439626	90.11607661	400.3641351	363.7950775	464.8148869	185.5297716	406.0591776	100.4698293	188.925949	37.14367471	253.0977041	155.9336473	177.9429683	41.24975368	314.6023376	8.287525802	205.974111	315.1487928	124.4448124
38.95	126.8495517	420.6162737	59.08320928	39.51803536	244.0322841	427.6461104	91.80276133	390.0782926	352.9411644	472.8620398	179.4975817	402.4674975	101.830877	187.6481079	36.78331886	253.8960553	158.5742394	171.2533733	39.88335282	313.1700617	8.054467771	206.4996385	315.7996956	123.8532253
39	130.070565	411.6242983	66.12882164	33.21695121	241.8915191	425.3312042	95.76978276	378.9706708	344.9203449	482.5276049	175.0727034	399.1583438	102.8471264	186.0523529	38.42587328	254.5927391	162.6587386	165.0440088	39.77455335	311.3393801	7.912196231	206.9802368	317.3151526	123.854732
39.05	137.3528917	401.4995466	76.11080629	28.10301251	240.7341981	423.9796062	102.6464048	367.0415826	341.3232064	493.9067777	173.3775596	396.4630367	103.2927416	184.2112756	42.37774395	255.0783536	168.8272707	159.481601	41.56407773	308.9519411	7.867492413	207.2063128	319.9128865	124.6600888
39.1	146.4775686	390.6402716	87.83147955	23.35978679	240.5131609	422.2316916	111.329207	355.2217201	340.3404598	505.3613363	173.7887078	394.2877084	104.1873553	182.5662081	48.00797172	255.3922304	176.6058183	154.1239275	44.74660572	306.0717972	7.886261116	207.2082449	323.366148	126.435183
39.15	154.6589941	379.5439704	99.76934756	17.92208537	241.053518	418.3788263	120.323974	344.5208858	339.3156433	515.1181975	175.2208975	392.4568488	106.768838	181.6571876	54.41468927	255.6165628	185.2245099	148.3076802	48.49013004	302.795572	7.917996925	207.0961816	327.3299471	129.2797227
39.2	159.1758597	368.6025662	110.5140971	10.7101888	242.1838771	410.6579827	128.156119	335.9124605	335.6484524	521.6736444	176.5796855	390.7808954	112.2400275	182.0201863	60.7263537	255.8330153	193.9556932	141.3535616	51.97280424	299.2122089	7.912196231	206.9802368	331.465533	133.2846076
39.25	158.2532285	358.0911911	119.2520007	1.041814927	243.6670377	397.9164177	133.9160432	329.9040443	327.3030592	524.0977164	177.010373	389.0819332	121.1815126	183.9620758	66.2997627	256.0185827	202.2287828	132.7885355	54.70264594	295.4115718	7.760238789	206.9023544	335.5575925	138.3722903
39.3	153.9143556	348.6224091	127.2635301	-10.14207346	244.8599647	381.960851	138.8658654	324.94748	315.1071344	523.1438787	176.6592182	387.4902957	131.8158216	186.6426904	71.12638063	256.0675408	210.2095477	122.9689034	56.93724739	291.5556979	7.611828475	206.8867119	339.5233471	144.2514302
39.35	149.2615404	341.002509	136.273854	-21.40813699	244.9890823	365.4830095	144.7968159	319.0369699	300.6468932	519.9317375	175.9130754	386.1869124	141.9558256	189.0326437	75.37050904	255.8094567	218.1859659	112.4841674	59.18947108	287.8279786	7.613627296	206.9178429	343.3621597	150.5319059
39.4	147.5831679	336.1824297	147.925183	-31.23142087	243.2280842	351.4202305	153.4855786	310.1822669	285.7994646	515.6375215	175.1618916	385.3572791	149.5951845	190.1644735	79.19148093	255.0752407	226.4246714	101.9478284	61.96779322	284.4205783	7.912196231	206.9802368	347.0780391	156.8427568
39.45	151.2916995	334.70496	163.1812389	-38.44012655	239.0473269	342.0871016	166.1099663	297.1798142	272.469516	511.3187088	174.7234572	385.0512394	153.4926878	189.3122791	82.74236839	253.7951054	235.1716572	91.88977087	65.69093438	281.5295566	8.57488654	207.0761608	350.6414939	162.9250289
39.5	159.0330364	335.0304557	180.9439493	-43.27846291	233.5000736	336.3965664	181.5532542	282.0391337	260.3743289	507.1381958	174.378019	384.6592412	155.0685577	186.9527546	86.68510632	251.8506034	244.5286941	82.91108046	70.78440697	279.2333628	9.44474357	206.8779033	354.3072308	169.0297581
39.55	168.5268294	335.1208194	199.6968797	-46.42587745	228.070923	332.2918212	198.1177859	267.5739608	248.7657134	502.9848689	173.8817151	383.4383847	156.3155866	183.8104648	91.72266328	249.1663422	254.6037835	75.58656847	77.65651788	277.5900158	10.29772252	206.0052037	358.3293218	175.5007573
39.6	177.6588594	332.9975309	218.0760121	-48.57487474	224.2980813	327.6120969	214.0925419	256.5719863	236.7669314	498.7161741	172.9870177	380.6343972	159.20863	180.6293375	98.53792945	245.67481	265.4762693	70.48268776	86.67781251	276.6521128	10.91127538	204.0754046	362.9421513	182.6533575
39.65	184.7912794	327.2954835	234.9990815	-50.54017604	223.2604761	320.5561359	228.0428779	250.9047214	223.5386996	494.1068563	171.4882241	375.7330592	165.1381353	177.968435	107.5866576	241.4781699	277.0410356	67.84386363	97.96082471	276.5082831	11.27726127	200.920123	368.2447089	190.813432
39.7	190.2153188	319.1158799	250.7515423	-52.45530656	224.4596348	311.4544338	240.2541776	249.2549619	210.0103495	488.8460961	169.597422	369.3608683	173.443631	175.2483753	117.9646485	237.3166736	289.5139159	66.96492487	110.030825	276.9758783	11.96989754	197.2327517	373.4799539	200.1017376
39.75	194.3864347	310.1901561	265.7227132	-54.49409222	226.8818732	301.0835259	251.3006159	249.5419256	197.3710103	482.5123553	167.5343596	362.4322873	182.9790189	171.6560613	128.4677452	234.0678842	303.0130074	66.85853568	121.198717	277.8859736	13.74430737	193.9469786	377.7627903	210.6362414
39.8	197.7132063	302.310768	280.2732976	-56.8218397	229.4890861	290.2245935	261.7812041	249.7609438	186.9606392	474.6797068	165.5323108	355.9121758	192.6703225	166.3779906	137.9385189	232.5767699	317.6646747	66.57167108	129.9128874	279.0812703	17.34459125	192.0122384	380.271014	222.5568817
39.85	200.6200969	296.8749265	294.6670193	-59.54968152	231.6339572	279.7372621	272.281355	248.3991859	179.8205632	465.2196719	163.840469	350.6345647	201.63999	158.8004896	145.5989776	233.2410044	333.5627817	65.50927076	135.2141114	280.4166316	23.21161903	191.9977923	380.6636698	235.9632494
39.9	203.0541409	293.1849497	309.0073806	-62.7144256	233.3926973	269.3846539	282.7247927	245.79265	174.4825377	454.4658751	162.4150663	346.3672517	209.9341557	150.0268381	152.6632608	235.138092	349.9264827	64.35723757	138.634722	281.842471	31.15325193	192.9859091	379.9444233	250.7300374
39.95	205.0932786	290.024108	323.3645043	-66.24600525	235.1328702	259.0411996	292.9884946	242.6037136	169.0100786	443.118721	161.1841572	342.6302716	217.6277966	141.4349282	160.696424	236.9978931	365.8969616	64.11257741	142.1927987	283.3217864	40.77226561	193.7049381	379.4443081	266.5744106
40	206.8235444	286.159423	337.8005176	-70.07592286	237.229362	248.5896581	302.9381582	239.4749688	161.3021079	431.8529213	160.0711749	338.9250146	224.7613283	134.4299153	171.1902815	237.5884411	380.6683344	65.71055561	147.8401611	284.8079101	51.70524096	192.923585	380.4243056	283.1406178
40.05	208.2555656	280.6076101	352.5055294	-73.89419544	240.0250097	237.9141233	312.5101223	236.9343539	149.6842008	421.131848	158.9854221	334.8258658	231.4437327	130.0527386	185.009054	236.0841126	393.7719616	69.70298724	156.7067947	286.1774934	63.59636074	189.7534453	383.677582	299.9922667
40.1	210.046674	274.0772363	367.7139736	-76.44597583	244.1619198	227.9975771	322.3068923	235.3005686	135.4120283	410.8002738	158.0127309	330.5511825	237.9591935	127.2587271	200.2816375	232.6836429	406.4789988	75.75994635	167.0321923	286.9294672	75.63988675	184.5769025	388.2782244	316.3749509
40.15	212.7606998	267.5272588	383.5875903	-76.35217534	250.3536131	219.8598454	332.8919549	234.9161942	120.6252733	400.6274703	157.2532171	326.4293208	244.7623588	124.6188337	214.7390858	227.8771752	420.251455	83.26765307	176.478155	286.5015661	86.98192777	178.0507324	393.0139111	331.6660207
40.2	216.9497332	261.9588961	400.1955745	-72.34182283	259.2458737	214.541105	344.7578198	236.0983205	107.7904947	390.4531229	156.8093011	322.7992594	252.3157644	120.7188548	226.2998663	222.0934551	436.3626844	91.60236641	182.876369	284.3406394	96.79687364	170.7986035	396.8016207	345.4117677
40.25	222.8908224	258.0513246	417.3548684	-63.95311864	270.723434	212.4471409	358.0688853	238.8282002	98.95989817	380.1967433	156.6218523	319.868266	260.9417548	114.6348007	233.5920305	215.6947555	455.3156456	100.067182	184.7625886	280.071852	104.5416512	163.3368208	398.7690607	357.4668946
40.3	229.8310536	255.1952219	435.1639543	-51.94386533	282.8363527	211.5609105	371.9037378	242.5889498	93.43303774	369.5458032	156.2457075	316.8656984	270.5624892	107.7677114	238.3537582	209.427263	475.2144227	108.6201891	183.5291767	274.251268	111.3192687	155.7728159	398.9431163	368.2964066
40.35	236.8253038	252.5350705	453.6648494	-37.55406234	293.2562051	209.3574173	385.2626575	246.5787225	89.63472192	358.0759304	155.1142127	312.884538	280.8724891	102.0338073	242.8452664	204.1700234	493.9478369	117.248254	181.1304167	267.660284	118.5304248	148.196767	397.4499626	378.4472712
40.4	242.9862201	249.2114154	472.9032168	-21.9332587	299.8936083	203.3445844	397.3058763	250.0762889	85.84983894	345.2554234	152.6413575	306.9775679	291.522515	99.32799839	249.2619508	200.8585403	509.7939819	126.0106798	179.5683237	261.1529626	127.5329278	140.7348654	394.3854499	388.4125975
40.45	247.7823911	244.5536312	492.6842073	-6.163352449	301.4206432	191.7072243	407.6369223	252.6574019	80.67182653	330.656704	148.406755	298.4349807	302.1450401	100.7988403	259.0272888	200.0239653	521.9137479	135.1287575	180.4734121	255.40362	139.2004518	133.4682773	389.9120451	398.5666401
40.5	252.1447659	238.9365973	511.6416975	8.837218765	299.2598371	175.791362	416.4675825	254.9936177	74.73463666	314.8710501	142.7951206	287.9625158	312.7325984	105.0961109	270.6906097	200.6026028	531.5726452	144.5621105	183.4642656	250.2206446	152.3701046	126.4999898	383.9151076	408.7114752
40.55	257.3348292	232.9333518	528.467748	22.36464718	295.5094835	157.9329406	424.1874467	257.9607824	69.07650751	298.9187401	136.4249005	276.639553	323.3634821	110.3542689	282.3152663	201.0971028	540.3461254	154.2597121	187.7594808	245.1289655	165.4415601	119.7990502	376.3265129	418.5068362
40.6	264.5737846	227.1550414	542.1347699	33.90199794	292.4157023	140.8738911	431.1251681	262.3794367	64.84104469	283.9968207	129.9797588	265.6648523	334.1604323	114.8182561	292.1766153	200.0772564	549.6183915	164.1121566	192.5806979	239.6285279	176.9200443	113.2992265	367.0412456	427.6281044
40.65	274.7412323	222.2053046	552.3251051	43.50574044	291.9958739	127.0984376	437.5676806	268.876513	63.00545523	271.0684273	124.1347958	256.022481	345.3171848	117.3181656	299.1595308	196.5920583	560.3223598	174.0076663	197.2753856	233.3264394	185.8301345	106.9040657	356.0077183	435.8200788
40.7	286.9923485	218.5294567	560.5691742	52.61541587	294.7052723	116.7044012	443.7782473	277.1591839	63.32340405	259.4568969	119.3516334	247.3447672	356.5316951	118.4021095	304.4248494	191.6507767	571.8150853	184.7088371	202.0151123	226.3127145	193.5336818	100.6124382	344.2058525	443.1569357
40.75	300.1823043	216.5250698	568.6352343	62.85082719	300.4900843	108.9756432	450.0129801	286.7651331	65.34738721	247.962319	116.0157857	238.8760503	367.489104	118.9607767	309.4453983	186.7819033	583.2251181	196.9593288	207.0294476	218.8063864	201.7703533	94.52932769	332.8222111	449.7093874
40.8	313.2323869	216.5416754	578.0466056	75.56681109	309.2184989	103.0819929	456.5104277	297.246563	68.60599196	235.2876745	114.5090394	229.8189115	377.8743769	119.8410697	315.6236168	183.5500602	593.7744575	211.3966055	212.5412898	211.0376658	212.2053588	88.79547075	323.1590643	455.5015356
40.85	325.391322	218.66128	589.6821903	91.38108186	320.4135384	98.11895588	463.335755	308.2395346	72.55531237	220.4156663	114.9698158	219.5407958	387.3941583	121.801908	324.0357166	183.1534642	602.8933965	228.099129	218.7166687	203.2482784	225.8211184	83.56812699	316.0992396	460.4812515
40.9	337.2152188	222.5544263	602.4908531	109.5752074	333.5406202	93.84070361	469.6253676	319.8451504	76.94778755	204.0278262	117.0799756	208.3905814	396.6772706	125.2935662	333.9642924	184.7608119	610.530682	245.5694546	225.3223483	195.647485	241.2071056	78.82507103	310.457546	464.3223405
40.95	349.4305052	227.683704	615.1981398	129.1266061	347.8296251	89.91907119	474.3931915	332.2403303	81.37865935	187.2035756	120.3068871	196.9208439	406.367217	130.7141503	344.5239259	187.1680505	616.7442278	262.1929807	232.1736027	188.5237336	256.5439784	74.51708822	304.4894198	466.7095503
41	362.6901021	233.5242228	626.788614	149.2493969	362.5755674	86.02096481	476.7504171	345.6442812	85.42495024	171.0781655	124.1021655	185.692512	417.0252341	138.393694	354.9311082	189.2304617	621.6288984	276.6672066	239.0844241	182.1639628	270.1736258	70.56824507	296.3460045	467.336488
41.05	377.3031565	239.6703145	636.6672278	169.2619005	377.2682599	81.84124438	476.1895617	360.2163531	88.67337005	156.486203	127.9839805	175.1783347	428.8729869	148.2246593	364.6810877	190.1469621	625.3405532	288.3413275	245.8683818	176.7010093	280.9870749	66.91176906	284.6034846	466.0124928
41.1	392.1255196	245.8718512	644.9407658	188.5953707	391.421969	77.76476483	473.476792	375.2299938	91.48693383	143.0637849	131.7714669	165.1467212	440.6368956	159.1866117	374.1803975	190.6454141	627.8879569	298.2812478	252.6465022	171.8974935	289.9424418	63.89136236	269.9936006	463.0150856
41.15	405.9159749	252.0260185	651.8493517	206.7051737	404.75967	74.44506088	469.6479847	389.841305	94.35034161	130.1560868	135.4268401	155.3242352	450.9627851	170.0501172	383.9017467	191.6601283	629.3073831	307.7827963	259.5340375	167.3752693	298.3017349	61.91440432	254.0585755	458.7623052
41.2	417.6162505	258.0739058	657.6136357	223.1572434	417.0045118	72.51061098	465.6813502	403.2219156	97.76046833	117.0888133	138.9150651	145.4248146	458.7082412	179.7917965	394.2462002	194.0760697	629.60862	317.9962611	266.6491437	162.7569811	307.2463981	61.3895515	238.6384695	453.7364959
41.25	426.6117415	264.022996	662.464172	237.7805263	428.1487922	72.42701981	462.2337736	414.815342	102.0722039	103.308793	142.3147596	135.2108145	463.3644015	187.7628404	405.3113636	198.3238851	628.8449682	329.7638656	274.1157696	157.7685973	317.6468996	62.50750066	225.5005199	448.4469979
41.3	433.6952546	270.3672532	666.3304366	251.0265551	439.2056048	73.7841031	458.7623542	425.2167952	107.159906	88.93567241	146.1760959	124.9503303	466.4882877	194.2864813	416.3592081	203.543615	627.1088447	342.8872517	282.0007814	152.7217521	329.2007519	64.81261738	214.6348059	443.0070785
41.35	439.8132711	277.6004691	669.1688571	263.455303	451.3349177	75.94186379	454.4683935	435.2316506	112.6868376	74.14836103	151.1511268	114.9942915	469.9936349	199.8354972	426.6030883	208.6673777	624.4968076	356.9770062	290.3392292	148.068625	341.4406691	67.68361431	205.5949356	437.462853
41.4	445.8155405	286.1449014	670.9253014	275.5542285	465.5835849	78.27966192	448.5597042	445.6547926	118.3126751	59.1201705	157.8774456	105.7259041	475.6780764	204.7986892	435.3779722	212.7296072	621.0980465	371.6840142	299.1511531	144.2592643	353.9522103	70.5329489	197.8457411	431.8484712
41.45	452.3020571	296.0981641	671.5656439	287.7536404	482.524714	80.55987517	440.4526266	457.0765179	123.9316756	44.12784151	166.7520955	97.39395645	484.6207942	209.4617366	442.3583843	215.1295765	616.9429995	386.6963429	308.4624724	141.6202311	366.374969	72.91348735	190.8060678	426.166952
41.5	458.7955634	306.7944392	671.1715424	300.3653732	501.1048628	84.26644564	430.5905781	468.9039052	130.4412688	29.85692321	177.6391993	89.89720765	495.5144626	214.0511695	447.759298	216.1872821	612.176927	401.8460447	318.3227325	140.130057	378.9187172	75.17499252	184.3893445	420.2046617
41.55	464.6957337	317.4040287	669.8078168	313.6053116	519.8912749	91.03509486	419.6128308	480.2748515	138.9141344	17.22393997	190.151003	83.00721897	506.6294023	218.7680641	451.9130113	216.3884229	606.9315831	416.9201436	328.7720707	139.6664178	391.7447189	77.77026695	178.4600298	413.7352477
41.6	469.4834069	327.2228818	667.5344574	327.6587175	537.5629323	102.2583245	408.1467936	490.315952	150.3599357	7.199672008	203.9093388	76.48143067	516.4293053	223.8309673	455.1126116	216.1925968	601.3274492	431.7240926	339.8430497	140.1022045	404.9765746	81.1192118	172.865423	406.5129593
41.65	472.9065981	335.94162	664.4170039	342.6066564	553.2426785	118.2080885	396.7151311	498.3383378	165.2114181	0.340114761	218.5331919	70.12963818	523.942695	229.3783933	457.6951734	216.0208839	595.4595241	446.1353539	351.5048561	141.3380363	418.7116179	85.4797751	167.4578643	398.362351
41.7	475.2790393	344.0302153	660.4478087	358.184676	567.0588465	136.9271872	385.2115688	504.8463551	182.6061796	-4.071896134	233.6832806	63.97121056	529.5054072	235.5190551	460.2387624	216.6573924	588.9093798	460.0401963	363.397799	143.3907692	432.4039421	90.69530139	162.1147953	389.2035047
41.75	477.013054	352.1198584	655.6178902	374.0581047	579.4521376	156.1066372	373.512354	510.5238667	201.3838897	-7.202268968	249.0179546	58.05560039	533.7218104	242.2265568	463.3614931	218.9095191	581.2080225	473.4384435	375.1272808	146.2745657	445.5615079	96.50860953	156.8693142	379.1194603
41.8	478.4890129	360.7737334	649.9048315	389.9500572	590.8904661	173.8484296	361.5212249	516.0592315	220.5193094	-10.20336944	264.2208056	52.42436704	537.1440967	249.4621261	467.6423541	223.5357328	571.8481072	486.3785519	386.3356107	150.0014806	457.7630671	102.6925035	151.7595793	368.2016568
41.85	479.9810026	370.4214441	643.273633	405.6900973	601.7898477	188.8420062	349.1846709	521.9756383	239.2133021	-14.03527875	278.9611554	47.02814551	540.3023873	257.1758987	473.33	230.8332942	560.4718646	498.9820462	396.7836984	154.5751255	468.8311065	109.1064235	146.7500628	356.5210467
41.9	481.1947221	380.9921376	635.8583863	421.0999726	611.9349649	201.4731293	336.5844229	527.6087105	257.1088355	-18.52403084	293.3920714	42.41195949	543.3526113	265.2074648	479.3937938	239.462763	547.9464268	511.2761459	406.4366454	159.9460838	479.3851303	115.9666123	141.8771819	344.127207
41.95	481.7982649	392.3384131	627.8211715	436.0431933	621.0658421	212.3263236	323.7993265	532.0758583	273.9295797	-23.30260264	307.6667433	39.13184364	546.4763246	273.4095602	484.6178486	247.8145754	535.5374677	523.142085	415.3197263	166.0629549	490.1284352	123.4742709	137.0630093	331.0688274
42	481.4813567	404.3453896	619.3114197	450.3828584	628.9455019	221.9129969	310.8681896	534.4554209	289.4101805	-28.02273343	321.9017644	37.72213417	549.8436102	281.6380459	487.9173273	254.4690898	524.6573247	534.3397657	423.45834	172.8765427	501.6686874	131.7817033	132.2246453	317.3963107
42.05	479.946081	416.8551654	610.4429297	464.0649452	635.4653851	231.0255974	297.7783027	534.0745294	303.4415277	-32.47803767	336.1403537	38.43040034	553.4426378	289.8108643	488.6141872	258.6798974	516.4280051	544.6541026	430.8151255	180.2057167	514.202575	140.8121306	127.3384521	303.146605
42.1	477.0619188	429.3517045	601.082753	477.1466199	640.5548777	240.5598033	284.4547151	531.6692447	317.0412238	-36.39772829	350.1542429	40.38607159	556.8854852	298.0593868	487.1735981	261.4699535	509.7300157	554.1794447	437.5613856	187.8595996	526.8585393	150.4606289	123.0022374	288.4752797
42.15	472.6920082	441.2634907	591.07862	489.7317178	644.1359261	251.5157398	270.9627574	528.3387886	331.3365945	-39.56251103	363.6792845	42.47818717	559.6112992	306.5971495	484.3684012	264.3220414	502.910491	563.1896675	443.8360271	195.5598906	538.608417	160.5732004	119.8939369	273.5777902
42.2	466.6634287	452.0806107	580.2634835	501.9261603	646.1209762	264.7728061	257.4538614	525.2908292	347.3419878	-41.75171735	376.5204369	43.66390936	561.0967226	315.6461698	480.9743782	268.6827969	494.2355856	572.0621182	449.7727393	203.0473224	548.5826444	171.0577482	118.7298814	258.7048677
42.25	458.8205927	461.523056	568.5651659	513.7869586	646.479319	280.8995497	244.1284386	523.5238574	365.5949121	-42.83960811	388.6896759	43.25892284	560.9772897	325.3575696	477.5909798	275.5951868	482.3175569	581.1515168	455.539351	210.1286159	556.3624837	181.8305708	120.0076538	244.164321
42.3	449.276464	469.7161164	556.3741603	525.2946715	645.4464915	299.84054	230.9075404	522.3276374	385.2058138	-42.56028561	400.9952143	42.81227861	559.3005734	335.5401848	474.0399509	284.3768664	468.3524993	590.2147273	460.7605667	216.7177146	562.2792496	192.5423661	123.5401134	230.1176114
42.35	438.2325561	476.9007022	544.2798051	536.3007989	643.3285178	321.2233486	217.6105133	520.6046177	404.9689981	-40.80506493	414.2365862	44.19673686	556.2466828	345.9200821	469.9572808	294.0047927	454.3048213	598.7423895	465.031794	222.7598942	566.8574724	202.7926538	128.8785704	216.7190247
42.4	425.8940183	483.2790146	532.9381015	546.6040607	640.4207699	344.649364	203.9681002	517.1645803	423.8222811	-37.48597933	429.0403043	49.14957912	551.9731986	356.2418249	464.9619815	303.5259386	442.4236982	606.080299	467.9707172	228.2140969	570.5707507	212.2032141	135.547909	204.097322
42.45	412.4919692	488.985135	522.8703796	556.0264628	636.8627364	369.4856981	189.6698318	510.9867187	441.0923206	-32.63827366	445.5869395	58.5127688	546.7071279	366.3542242	458.6720841	312.1572023	434.506853	611.5661249	469.4607884	233.1702826	573.876532	220.6903088	143.1311787	192.335038
42.5	398.287518	494.0722209	513.7407421	564.3844822	632.3108931	394.1153773	175.1296528	502.5164182	457.5019999	-26.00434328	462.7955682	70.62148865	540.7141436	376.3385445	451.1728715	319.7730783	428.8275579	615.2699517	470.4754919	238.2444164	577.1750394	229.0698299	151.4390952	181.5101893
42.55	383.5904817	498.5184006	504.9957808	571.5476542	626.2792379	417.1725484	161.0181843	492.6318926	473.9101895	-17.40976003	479.5621145	83.4057946	534.3376674	386.3041832	442.556433	326.2808352	422.7939217	617.4846457	472.2199373	244.0933959	580.8479762	238.294186	160.3318699	171.7049483
42.6	368.763355	502.2848195	496.0217389	577.4163016	618.2231994	437.7045001	148.1756415	482.3690819	491.0290603	-6.756824816	495.0614637	95.12166942	527.9323063	396.332084	432.9000983	331.567031	413.6089	618.5419046	475.840493	251.2976017	585.2265168	249.1900409	169.6680233	162.9912792
42.65	354.1212466	505.2767902	486.3317558	581.9974913	607.6853022	455.3253249	137.2960841	472.7051762	509.2350964	5.814442464	509.0084396	104.8446328	521.770585	406.4911301	422.2926244	335.5898695	398.9755134	618.7108312	481.9045692	260.1019717	590.3599183	262.162873	179.3410941	155.3324047
42.7	339.7366677	507.1737372	475.9576115	585.69977	595.0652987	470.8039434	127.8254488	463.0200627	527.5433509	19.49483416	521.6002398	113.7664045	515.963447	416.6533128	410.8727802	338.2740251	380.3856717	617.7340357	488.9254056	269.9161959	595.3602378	276.5028804	189.5466312	148.3803446
42.75	325.6176247	507.5412093	465.1848463	589.0273998	581.03043	484.9657056	118.7605965	452.3745191	544.9655835	33.47390626	533.1529868	123.3640993	510.5343108	426.6787592	398.8976058	339.6221693	360.6323479	615.2387342	495.1193497	280.0361124	599.2174782	291.3842854	200.5246131	141.7086671
42.8	311.7503795	505.9063933	454.3798121	592.4908939	566.3581186	498.4384261	108.9430385	439.6741768	560.7380718	47.11311	543.8831773	134.9218342	505.5022497	436.4353156	386.6556198	339.6186819	343.3370175	610.8257956	498.9008343	289.9197153	601.0554761	306.1919515	212.5089878	134.8955341
42.85	298.0478671	501.9242598	443.8937558	596.391906	551.837188	511.6699826	97.45521386	424.056765	574.515708	60.0316667	553.9913181	149.2198215	500.8148543	445.8007677	374.4407745	338.257219	331.8852728	604.369375	499.3153594	299.3080522	600.3933717	320.5610395	225.5269617	127.6262911
42.9	284.1150745	495.9549752	433.8034971	600.233966	537.4913034	524.5229967	85.23679149	406.4907607	586.9681439	73.03767186	563.3976381	165.6725153	495.958656	454.7677035	362.4810957	335.8828447	325.1637407	596.6746997	497.0564731	308.2146242	597.6865827	334.3590926	239.2459856	120.2013129
42.95	269.5862749	488.6142179	424.105504	603.2991429	523.1732539	536.7215006	73.86631537	388.6411088	598.8069156	86.93832074	572.0677388	183.4875381	490.3675193	463.3402425	351.0359323	332.8523997	320.6150688	588.8000912	493.2058047	316.7047579	593.6371383	347.448189	253.1285013	113.0031617
43	254.0780683	480.5858493	414.7520195	604.8439299	508.6888421	548.0119277	65.2073357	372.549921	610.5960893	102.3601358	579.9991477	201.9793704	483.4525976	471.5523308	340.4130879	329.5568966	315.3460463	581.7875966	488.8114261	324.7857824	588.8986858	359.6477571	266.6621714	106.3975195
43.05	237.3528422	472.439916	405.581996	604.3644301	493.8229004	558.227988	60.79261006	359.9761447	622.709382	119.5546467	587.0943853	220.5897652	474.8139305	479.4682808	330.9251906	326.3458076	306.816007	576.4172166	484.735372	332.5014652	583.9690809	370.8594888	279.5047727	100.5902851
43.1	219.6596483	463.8438726	396.1241292	602.0943783	478.8774968	567.7944364	60.02758996	350.0584118	634.3154845	137.4472855	592.9369843	238.8560946	464.8445397	486.8724812	322.6566922	322.8341097	295.3080181	572.2255645	481.0705142	340.0217506	578.8656767	381.2790979	291.7943448	95.65432681
43.15	201.5258765	454.2507267	385.7374505	598.5558484	464.3561142	577.1125768	61.63050015	341.1837805	644.6461186	154.9576246	597.0558686	256.394487	454.225877	493.4743195	315.6743286	318.4876144	281.6559925	568.5303902	477.7639382	347.5804402	573.5015692	391.19377	303.7523366	91.53383408
43.2	183.5621404	443.0571904	373.7067844	594.2967066	450.8842327	586.5447055	64.24259131	331.5761044	653.1225974	171.2884707	599.0395718	272.9537785	443.6885766	498.9398209	310.0246765	312.7419708	266.7886384	564.6034635	474.764945	355.402044	567.7940168	400.8736223	315.5856348	88.1759066
43.25	166.318636	429.822122	359.4166061	589.8814126	439.0109746	596.2303382	66.68294846	319.7132016	659.4790496	186.181636	598.6043251	288.586855	433.8013997	503.0397617	305.6170693	305.1299505	251.6471443	559.8407777	471.8313024	363.5797419	561.59563	410.5315665	327.4088654	85.42845137
43.3	150.1851073	414.8544509	343.4802752	585.5360616	427.8374924	605.3749942	69.0673363	305.7879161	664.3094551	200.5972645	595.851649	303.6605097	424.4481248	506.117989	302.3323152	296.1780974	236.465138	554.183901	468.5316203	371.7721535	554.7314337	420.0878203	339.5492971	83.31036453
43.35	135.4974993	398.8232478	327.0007265	581.5574473	416.1766559	613.0922582	71.65491697	290.3976474	668.2617393	215.5432332	590.9411245	318.6394888	415.3044469	508.6749782	300.0383407	286.7070589	221.6326544	547.8470323	464.2278053	379.532756	546.9353358	429.3795949	352.2786069	81.76421338
43.4	122.6586736	382.5398584	311.3759105	578.3151855	402.620799	618.5515567	74.70669817	274.1932	671.8871336	231.8095857	583.9897364	333.9329129	406.0361129	511.2324493	298.5980338	277.5962898	207.624672	541.0899116	458.2551914	386.4616905	537.90875	438.2675422	365.8395525	80.73284577
43.45	111.9350927	366.8199572	297.7991024	576.0422549	385.9035432	621.1643406	78.41568772	257.8328751	675.4394441	249.6027178	575.1138814	349.7352446	396.3633455	514.141726	297.831006	269.4798401	194.6622875	534.1959114	450.1991008	392.3460515	527.4897573	446.6893762	380.2666024	80.15542398
43.5	103.0241524	351.5617498	285.628859	574.28098	366.7042238	621.3282851	82.692229	241.4598537	678.1084724	267.9908954	564.7857342	365.9055476	386.2354311	516.9762096	297.4560184	261.3155165	182.5540716	526.9259522	440.1824373	397.1917834	515.8361571	454.7226424	394.8496173	80.18292054
43.55	95.32459145	336.5206003	273.4707497	572.3031037	346.5581021	619.7087187	87.40249868	225.2228853	678.9987663	286.0109964	553.5329725	382.0915988	375.6195021	519.1056118	297.1481482	251.6921271	170.5096821	518.9856215	428.6497688	401.0693675	503.3457551	462.4343284	408.7407273	80.98351536
43.6	88.13674915	321.3659689	259.6571497	569.2947479	327.5799467	617.0571076	92.40804063	209.2720321	677.3076204	303.0101843	541.8840934	397.9216439	364.4456056	519.867387	296.5695255	239.0856106	157.6010797	510.0139494	416.0760583	404.0176685	490.468785	469.8613486	421.1780548	82.71550042
43.65	80.85747143	305.7315572	242.7339254	564.5497194	311.7773642	614.1135332	97.47114153	193.6267406	672.5292246	318.7112165	530.3005913	412.9983207	352.6527105	518.7485128	295.5637478	222.3778054	143.1584897	499.6837585	402.9110981	406.0806893	477.603918	476.9788841	431.7939091	85.47778299
43.7	73.86318764	289.6480898	223.5407787	557.8869678	298.5033436	610.7531139	102.9822292	178.6613213	665.3661699	333.2006459	518.5923237	426.9480116	340.489275	515.9307156	295.1401699	203.1858633	127.7957359	488.3855195	389.9919339	407.479712	465.0420671	483.5859388	441.3945098	89.50334379
43.75	67.81138412	273.2780111	203.7613988	549.4330546	286.038161	606.6511434	109.2057986	164.5856938	656.7316412	346.5161431	506.412474	439.3974185	328.4248938	511.8140474	296.5659715	184.076085	112.7468362	476.7106119	378.2987233	408.4882167	453.0498711	489.4464933	451.0061141	94.96247232
43.8	63.41453003	256.8396421	185.5378649	539.4185229	272.287798	601.4018571	116.3981066	151.6261251	647.5231869	358.5783955	493.3506768	449.9997725	317.0364071	506.8484851	301.1421629	168.0095902	99.49373699	465.4072656	368.9375389	409.3924582	441.9130214	494.3105936	461.5476447	101.9784399
43.85	61.22366181	240.5611427	170.9219594	528.2570315	255.3083581	594.6124237	124.7038695	139.9081853	638.4757195	369.3837224	479.1107332	458.685373	306.8099204	501.4823875	309.6166077	157.2882354	89.35714269	455.1309596	362.6307942	410.3114152	431.7894254	498.0183826	473.6172322	110.5767141
43.9	60.97179701	224.2349769	159.6075993	516.281524	235.5006104	586.4103636	133.8180375	129.0592409	629.4503578	379.6847545	464.2613883	465.9903701	297.3170908	495.8422271	321.2460151	150.778573	82.19991202	445.462269	358.0179789	410.6198169	421.979744	500.4840875	486.5111155	120.3677787
43.95	62.07625834	207.5719049	150.5785015	503.8496172	213.9885127	577.1454685	143.3159095	118.5967277	620.1656471	390.3796554	449.8337973	472.599223	287.8191966	490.0284651	334.8157083	146.334832	77.40087184	435.6307677	353.1109555	409.48774	411.5396434	501.695279	499.3807137	130.9303957
44	63.92091315	190.2206502	142.6187556	491.2950635	192.2909335	567.3138774	152.7968054	108.0095123	610.3688284	402.3367659	437.0776587	479.1586159	277.4820523	484.1273087	349.2349728	141.7670272	74.2287721	424.7637105	345.7834054	406.0355527	399.4013645	501.632499	511.5066119	141.9147085
44.05	65.83445704	171.8714299	134.6071464	478.8100703	172.012904	557.5296635	162.0184845	96.95875565	599.9104271	416.1855218	427.0363618	486.1656574	265.6342505	478.2044839	363.7589057	135.4099787	71.81072766	412.0959706	334.4302929	399.5375897	384.6860765	500.3077498	522.4749402	153.0745913
44.1	68.57590236	153.2277504	126.7468049	466.5183126	153.4926384	547.4970631	171.7892754	86.01567475	588.9578561	431.0077174	418.6294219	493.7021408	253.0047367	472.0908377	378.3029697	127.9644776	69.7120444	397.9022901	320.2759963	390.4059481	368.2031932	498.0552352	532.3915639	164.6638056
44.15	72.9286359	135.2125317	119.425782	454.4257807	136.8109731	536.8724619	183.0381837	76.02752802	577.6935178	445.6221717	410.2853807	501.7564735	240.7611289	465.5995777	392.8675904	120.609031	67.39693426	382.6956462	305.6928313	379.4995373	351.4988168	495.3367945	541.4595515	176.9496973
44.2	79.66728563	118.856929	113.0662958	442.5534899	121.964809	525.2487643	196.6130707	67.87754162	566.2343059	458.9315731	400.3165302	510.3941033	230.2342969	458.5638474	407.3999996	114.5050813	64.29966069	367.0081285	293.5633662	367.9425698	336.5019777	492.6978874	549.8486615	190.1488624
44.25	89.17841418	104.888837	108.0497942	430.8918027	108.6889258	512.2825264	212.9670808	62.20274256	554.6236851	470.2488597	387.3648027	519.6460152	222.4717354	450.9575883	421.8857213	110.5795985	59.96704724	351.2348257	286.3350958	356.9046351	324.8577452	490.5318693	557.651089	204.2562426
44.3	100.1717572	92.7089105	104.2743542	419.0089817	96.39912766	498.2213846	230.9420927	58.62866599	542.7655254	480.3633574	372.2334714	528.7883083	216.7112995	443.04074	436.4777125	108.9299449	54.48896973	335.1100463	283.1852432	346.3056519	315.6939485	488.2639625	564.6340765	218.5396371
44.35	111.0081684	81.2296606	101.617266	406.4286867	84.04827972	483.4799089	249.1688521	56.48346366	530.737363	490.345686	356.32387	536.8763826	211.6631446	435.2361368	451.3661804	109.5497574	48.13532185	318.2267068	282.2025073	335.6719894	307.2404775	485.0245916	570.5900106	232.2025239
44.4	120.1358791	69.27143649	99.93566114	392.6242925	70.43636262	468.4687278	266.4458715	55.09995768	518.7061727	501.2218726	341.177972	542.8597759	205.9316574	427.9495553	466.7024739	112.3979878	41.19195501	300.1499483	281.312757	324.3785006	297.4779531	479.8474694	575.356332	244.5859573
44.45	126.7132094	56.01534157	98.84915463	377.1998039	54.63552815	453.4052018	282.069535	53.9108582	506.842809	513.5327722	327.9872255	545.9386638	198.4352018	421.4392492	482.4993433	117.3051847	33.92804646	280.5791532	278.7729542	311.8508566	284.7243552	471.9751393	578.8628882	255.3643546
44.5	132.7025597	42.08399546	98.26699615	360.4565138	37.9057512	437.8805906	296.8863216	53.12064902	494.8682178	526.071342	315.9185427	546.4654943	189.8225254	415.180167	498.2287632	123.8789173	27.22331187	260.0209817	274.8100604	298.4377879	269.8587477	461.6947706	581.0080108	265.2678793
44.55	140.6256094	28.61189264	97.83166078	342.9276776	22.36301252	421.4303712	311.958835	53.00147311	482.3007362	537.33676	303.5672938	545.227646	181.1643596	408.4913187	513.284354	131.5551698	21.95549106	239.2194126	270.0024689	284.7811661	254.6147987	449.803883	581.6774666	275.1501069
44.6	152.9253759	16.88198256	97.16671805	325.1804071	10.45267666	403.6599622	328.2239273	53.80886035	468.4819366	545.9111512	289.3690824	543.0516974	173.617332	400.6680993	527.1798963	139.8399703	19.07970249	219.0727949	264.9857785	271.6356751	241.1460381	437.3508885	580.7437639	285.7933817
44.65	171.0407972	7.994031728	95.91968621	307.6654072	4.045078525	384.3831223	346.1257712	55.64642844	452.7816525	550.7269813	271.9773007	540.5840575	168.1352801	391.2032543	539.6156837	148.4608151	19.26799525	200.4505472	260.5347137	259.7203533	231.5024217	425.4851491	578.1999688	297.6921795
44.7	193.1559038	1.888849623	94.09297432	290.3496183	2.036878659	364.0018463	364.6482224	58.08363607	435.4562569	552.2780821	252.0811307	537.5333953	164.4518304	380.4720296	550.7540601	157.7055276	22.10910665	183.4642587	257.2824261	248.7009538	225.4066873	414.4300049	574.5113022	310.4615583
44.75	216.7805361	-1.859162728	91.69411343	273.0126971	2.183775185	342.9220218	382.5902259	60.61123391	417.2121553	551.3300749	230.897966	533.3495944	161.9995652	369.0911635	560.785002	167.9684565	26.75258763	167.9971633	256.055009	238.1716317	221.9424699	404.1852362	570.2499806	323.4867119
44.8	239.7037486	-3.731679897	88.72949113	255.4124929	2.063578547	321.4188791	398.9397272	62.7704206	399.0691651	548.6877909	209.9203496	527.4293983	160.1735046	357.7047242	569.8610539	179.5811104	32.30901934	153.8485019	257.6845362	227.7164283	220.0399892	394.6647641	565.9664908	336.1716721
44.85	260.3851148	-4.355685559	85.37364057	237.3404835	-0.202290195	299.7159559	413.0654048	64.2829285	382.1140573	545.176269	190.6647902	519.2752975	158.3603198	346.7831528	578.0459653	192.5892165	38.11630924	140.7279685	262.5687626	217.0264339	218.6336974	385.6484451	562.0007619	348.0593245
44.9	279.1125934	-4.607888305	82.70125474	218.9809117	-3.28616569	278.4414902	425.4662802	65.62140839	366.2648524	541.1139181	173.2665514	509.0748604	156.3956467	336.0080464	585.1718691	206.2709611	44.3464812	128.2025071	269.9711651	206.3355432	217.5420599	376.7490195	557.8911773	359.3341497
44.95	296.4797383	-5.500566146	81.99489022	200.6425542	-5.142432729	258.5311279	436.7419455	67.32211892	351.0576115	536.782979	157.6113052	497.2031969	154.0516905	324.8241637	591.0643586	219.7974372	51.43532921	115.8130781	278.6149293	195.9266167	216.5648417	367.4593311	552.9952367	370.295673
45	313.0567134	-7.992313269	84.58863264	182.7398031	-3.602980368	241.1406562	447.4129268	69.8878019	335.9164564	532.4920136	143.5459173	484.1033335	151.0838977	312.6219444	595.5910097	232.4800724	59.8176584	103.0979786	287.2423931	186.0364482	215.4916701	357.2290057	546.666762	381.2645591
45.05	329.3394291	-12.72217098	91.38229027	165.700051	2.946890927	227.2276359	457.8642368	73.63311195	320.2563346	528.473952	130.8200441	470.2690811	147.316109	298.8646837	598.7221955	243.8680824	69.78518842	89.7271025	294.8902236	176.8128204	214.1910428	345.6651439	538.4501341	392.5314475
45.1	345.3957291	-19.28916709	101.6675316	149.4812789	13.60996001	216.3997463	468.1008134	78.3101857	303.9257391	524.7267443	119.1531164	455.6821684	142.7967742	283.6516594	600.8015268	254.2369254	81.02446375	75.77288832	301.6151669	168.1006178	212.5985136	332.7587137	528.5977209	404.1227139
45.15	361.2426272	-27.01947411	114.2404479	133.9029492	26.8840439	207.7452888	478.0805809	83.52643285	286.8351095	521.111974	108.0930472	440.3649667	137.6930721	267.2210085	602.2001889	263.8971915	93.0954995	61.44942594	307.7321708	159.7198137	210.7874311	318.788127	517.5976629	415.9941958
45.2	376.8693478	-35.25835056	127.9110559	118.7024991	41.31041328	200.2511033	487.7775691	88.91642331	268.8682646	517.4708347	97.10973042	424.3108303	132.1888242	249.8493846	603.2565882	273.1063281	105.5664871	46.95971254	313.5507624	151.496798	208.83652	304.0620723	505.9629068	428.0678038
45.25
45.3
45.35
45.4
45.45
45.5
45.55
45.6
45.65
45.7
45.75
45.8
45.85
45.9
45.95
46
46.05
46.1
46.15
46.2
46.25
46.3
46.35
46.4
46.45
46.5
46.55
46.6
46.65
46.7
46.75
46.8
46.85
46.9
46.95
47
47.05
47.1
47.15
47.2
47.25
47.3
47.35
47.4
47.45
47.5
47.55
47.6
47.65
47.7
47.75
47.8
47.85
47.9
47.95
48
48.05
48.1
48.15
48.2
48.25
48.3
48.35
48.4
48.45
48.5
48.55
48.6
48.65
48.7
48.75
48.8
48.85
48.9
48.95
49
49.05
49.1
49.15
49.2
49.25
49.3
49.35
49.4
49.45
49.5
49.55
49.6
49.65
49.7
49.75
49.8
49.85
49.9
49.95
50
50.05
50.1
50.15
50.2
50.25
50.3
50.35
50.4
50.45
50.5
50.55
50.6
50.65
50.7
50.75
50.8
50.85
50.9
50.95
51
51.05
51.1
51.15
51.2
51.25
51.3
51.35
51.4
51.45
51.5
51.55
51.6
51.65
51.7
51.75
51.8
51.85
51.9
51.95
52
52.05
52.1
52.15
52.2
52.25
52.3
52.35
52.4
52.45
52.5
52.55
52.6	295.8541953	403.891876	392.0929521	569.4874435			139.5451455	348.2703099	355.4546391	-25.72689939	500.4522309	92.51226257	617.2797736	219.3389405	405.0898262	158.9248648	677.5407004	216.8198327	556.1162934	293.4212793	392.4981407	287.8432035	243.0094626	297.8123027
52.65	300.1662676	402.3340446	392.3460571	569.481388			139.6083227	348.2222338	355.3537477	-25.59741996	500.5430516	92.45520487	615.249131	220.4657927	405.4602193	159.2536523	677.6626054	217.7488453	554.9005343	292.9545088	392.4391234	287.8615423	242.8049692	297.9348448
52.7	304.2164429	400.7637547	392.4978208	569.4777571			139.6462275	348.1933892	355.293213	-25.51973238	500.5975395	92.42097314	613.373504	221.5099179	405.6822116	159.4507087	677.6851743	218.5799792	553.8311867	292.517956	392.40371	287.8725465	242.6822511	298.0083832
52.75	307.7826694	399.155345	392.4472412	569.4789672			139.6335927	348.203004	355.3133912	-25.54562824	500.5793772	92.43238347	611.8169935	222.3835645	405.6082344	159.3850412	677.5097753	219.2192836	553.0627503	292.1447776	392.4155147	287.8688784	242.723159	297.9838693
52.8	310.6483154	397.4814153	392.0929521	569.4874435			139.5451455	348.2703099	355.4546391	-25.72689939	500.4522309	92.51226257	610.7450495	222.9982361	405.0898262	158.9248648	677.0372699	219.5732535	552.750815	291.8685912	392.4981407	287.8432035	243.0094626	297.8123027
52.85	312.6248249	395.7273264	391.3888332	569.5369779			139.3736877	348.3995892	355.6850418	-26.14078499	500.1837418	92.66102153	610.2693455	223.2947683	404.015674	158.0510695	676.2330675	219.5124788	552.9840578	291.7233803	392.643377	287.7431159	243.5235203	297.4667406
52.9	313.8519957	393.9629059	390.5291409	569.6664137			139.2285898	348.5089931	355.9974376	-26.60721869	499.8668532	92.8804867	610.2460764	223.3333086	402.4175006	157.0763083	675.419009	219.0570988	553.5932462	291.7909748	392.766251	287.6584389	243.9582911	297.174477
52.95	314.5125189	392.2772056	389.7682034	569.9339677			139.2417812	348.4990468	356.3436422	-26.93545986	499.6096396	93.15906518	610.4723404	223.2042767	400.3662741	156.4198714	674.9966824	218.2210407	554.3431038	292.1570531	392.7550813	287.6661364	243.9187741	297.2010413
53	314.7860898	390.7618123	389.3625875	570.3973743			139.5451455	348.2703099	356.675337	-26.9347759	499.5202832	93.48500607	610.7450495	222.9982361	397.9363394	156.5070327	675.3714738	217.0204798	554.9996346	292.9061006	392.4981407	287.8432035	243.0094626	297.8123027
53.05	314.8235591	389.5044814	389.5267049	571.079607			140.2551269	347.7670085	356.9536577	-26.57038577	499.612816	93.7194934	610.895853	222.7956152	395.2387207	157.6226605	676.8151459	215.4828531	555.395899	294.1254661	391.9163828	288.2585477	241.0549926	299.1861351
53.1	314.6615989	388.5010607	390.0998894	571.9765388			141.1764675	347.019657	357.0989461	-26.15654248	499.7678123	93.84633792	610.9225626	222.6775481	392.4893357	159.7962133	678.8376134	213.8941108	555.4655626	295.9564347	391.1777849	288.8658482	238.3898925	301.0357152
53.15	314.3086266	387.7334945	390.8564463	573.0628323			142.0716356	346.0920149	357.0325627	-26.13162783	499.7990745	93.79258865	610.8605056	222.719833	389.9365502	162.9423412	680.7944545	212.5682531	555.1900029	298.545455	390.4967511	289.6009406	235.5316517	302.9707476
53.2	313.773086	387.1836253	391.5730692	574.3142953			142.7038787	345.0470197	356.675337	-26.9347759	499.5202832	93.48500607	610.7450495	222.9982361	387.8300296	166.9674744	682.0493519	211.8137191	554.5516527	302.0344037	390.0882865	290.3989522	233.0025407	304.5974529
53.25	313.0669354	386.7897507	392.1117585	575.707097			142.8779587	343.914087	356.0181905	-28.81485327	498.8196572	92.78983616	610.614599	223.562379	386.3978296	171.7152654	682.1823233	211.9164662	553.5486766	306.5325376	390.1407231	291.2530201	231.2216389	305.6741756
53.3	312.5579112	386.6197168	392.5537004	576.9932789			142.8416591	342.7390031	355.5550244	-31.25953062	497.7994317	91.73561204	610.4039039	224.3444635	385.468103	176.7197479	681.5280123	212.9998199	552.3434199	311.8244221	390.5810559	292.5880266	230.3958343	306.4903739
53.35	312.6572726	386.7320439	393.0486932	577.9018987			142.9158531	341.552882	355.881558	-33.55101429	496.628413	90.33586812	610.0377746	225.2499251	384.811038	181.4668418	680.6223028	215.1549091	551.1221081	317.6454123	391.2908265	294.9027498	230.6466699	307.4806889
53.4	313.773086	387.1836253	393.745577	578.1639276			143.4222339	340.3885133	357.5927799	-34.9589553	495.4774351	88.60432811	609.440815	226.1851982	384.1972235	185.4617536	680.0028851	218.4595016	550.0673927	323.734186	392.1499843	298.6809396	232.0878985	309.0756025
53.45	316.2358642	387.9788686	394.6714958	577.6178051			144.5778496	339.2771289	361.0347147	-34.90881702	494.5746392	86.74734751	608.5762265	227.0905952	383.4635335	188.4888521	680.0852879	223.0363998	549.2948657	329.8739251	393.1164299	304.224751	234.5757432	311.531265
53.5	319.5776619	388.8426681	395.6127845	576.6281433			145.8171516	338.0157451	365.7129685	-33.25629035	494.2107717	85.42251679	607.5743954	228.0088301	382.6723252	191.0709991	680.467218	228.7976301	548.5185952	336.1462642	394.3162633	310.9426996	237.3814335	314.6225212
53.55	323.2470464	389.4528365	396.2737423	575.6750778			146.4367031	336.3672825	370.9134868	-30.00049939	494.7184537	85.44718706	606.5876799	229.0216686	381.9666973	193.9611228	680.6145164	235.6887986	547.3630532	342.6912103	395.9304042	318.0801505	239.5925105	318.0021945
53.6	326.7152709	389.4960213	396.3576874	575.2391044			145.7311558	334.0869714	375.9449644	-25.1509548	496.4185653	87.62377468	605.7698497	230.2095956	381.4908502	197.8969672	680.0134661	243.6711003	545.4599108	349.656183	398.133787	324.9164443	240.3242268	321.3456628
53.65	329.6053529	388.7269085	395.6293556	575.5967419			143.186978	331.0114106	380.2670812	-18.89324852	499.5409481	92.53398861	605.2340043	231.5781048	381.3068891	203.4181648	678.2634253	252.6793258	542.5846992	357.0614658	401.0053105	330.9901981	239.0059661	324.3301247
53.7	332.609015	387.777803	393.9774695	576.3551106			139.6341872	327.5542702	384.2290438	-11.60881725	503.6280107	100.209085	604.7898806	233.1190732	380.9310944	210.2099357	675.6205881	262.4817717	539.1108432	364.5618551	404.256262	336.6711364	236.0709889	326.887444
53.75	336.5917308	387.4032748	391.3143431	576.9264187			136.1880272	324.2811672	388.3280416	-3.801812734	508.1153459	110.4894679	604.1899787	234.7870222	379.7968323	217.7643973	672.4234941	272.8160602	535.552557	371.6838309	407.5273875	342.5157159	232.2568504	328.9320701
53.8	342.3678866	388.3428587	387.5316263	576.7155935			134.0078167	321.7895234	393.0405292	4.036355042	512.4686254	123.1949173	603.1867215	236.5394452	377.3447382	225.6139799	669.0010321	283.420661	532.4192105	377.9533022	410.4721082	349.0555503	228.3074818	330.3672985
53.85	350.4397367	391.0323161	382.6352216	575.2640315			133.8885172	320.4736297	398.7553475	11.56850721	516.286257	137.9387379	601.5761495	238.3531902	373.1252672	233.417794	665.5410934	293.9789077	530.0143219	383.0073479	412.8042348	356.5994775	224.8608492	331.156392
53.9	359.4014618	394.8142048	377.2149007	572.8136084			134.8741594	319.7656107	405.1566294	18.83223747	519.5799309	153.6092433	599.4510285	240.1001728	367.6006175	240.8683588	661.6523218	304.0329462	527.9885009	387.2314494	414.4446729	364.7121172	222.4676725	331.5726191
53.95	367.6769458	398.8236033	372.0682459	569.786916			135.604102	318.8597329	411.8445823	26.01540387	522.4752769	169.0392548	596.9624082	241.6390902	361.3730385	247.6663769	656.8205288	313.124783	525.8236346	391.1213103	415.3581092	372.8077335	221.592186	331.9781185
54	373.8659598	402.2838209	368.0702234	566.6470683			134.7195994	316.941376	418.4423473	33.30337651	525.1002623	183.2016461	594.2611328	242.8263454	355.048915	253.4953915	650.495316	320.8519166	523.002693	395.1715623	415.5107111	380.3452234	222.6911505	332.735294
54.05	377.2104482	404.82354	365.8992381	563.7956973			131.3088021	313.5096458	424.7656731	40.87688652	527.4914461	195.5365554	591.4477366	243.6037929	348.9922565	258.0668864	642.2658468	326.9657553	519.1486762	399.7939885	414.940591	386.8997038	226.0450049	334.171906
54.1	379.1500859	407.2428334	365.0511925	561.4283427			126.3699148	308.9977359	431.3598788	49.18872964	529.2201642	206.505147	588.3250657	244.5111196	342.875741	261.5209441	632.5422284	331.9184365	514.4068143	405.0195642	413.8252697	392.5669196	230.8807638	336.4532304
54.15	381.5393946	410.5895772	364.7009817	559.6718559			121.4072596	304.1645407	438.8418065	58.6352903	529.7739144	216.8413366	584.6445861	246.2097334	336.1398708	264.0992855	621.9855684	336.2309139	509.0554557	410.7767337	412.388714	397.4779166	236.1989853	339.682003
54.2	386.142241	415.8307366	364.0025027	558.6395451			118.0082558	299.8284175	447.7523528	69.53894772	528.652593	227.2395366	580.1604021	249.3672862	328.1991855	266.0454158	611.36441	340.3976224	503.3803314	416.9866081	410.8508947	401.747456	241.0421266	343.9598227
54.25	393.902841	423.5423881	362.2554737	558.447662			117.4593593	296.6808925	458.2823167	81.90716109	525.5984953	238.2651306	574.7437843	254.3948484	318.6637657	267.5130359	601.3681614	344.77104	497.7351127	423.6225737	409.3694895	405.4962501	244.8542762	349.2999751
54.3	403.0075737	433.0367742	359.6798099	558.8557533			119.0961243	294.6665763	469.4982753	95.11854175	521.0716664	250.0602115	568.7512141	260.6335496	308.1129946	267.9317221	592.0851958	349.3534453	492.4112703	430.801584	408.0166089	408.8835625	248.280364	355.6115076
54.35	411.2421008	443.5118318	356.71589	559.5633727			121.8650865	293.5494248	480.3525765	108.4316265	515.6961746	262.5788348	562.6430819	267.1558258	297.384574	266.5182737	583.4290049	353.9917761	487.7678605	438.6481774	406.8000021	412.0893613	252.3097759	362.7220505
54.4	416.7010595	454.3657293	353.8133118	560.2655698			124.712741	293.0776285	489.9589802	121.25106	510.0931887	275.7405469	556.8733862	273.0375863	287.3705043	262.4361929	575.2884133	358.5349956	484.1681514	447.2558779	405.7284148	415.2895344	257.8725365	370.433437
54.45	418.0914588	465.2194622	351.385901	560.851913			126.7097124	292.9133537	497.722649	133.1421925	504.7540479	289.3422786	551.7695219	277.64101	278.8412146	255.0841833	567.5381395	362.874826	481.8511287	456.6241666	404.7886734	418.6078171	265.4844962	378.5505915
54.5	416.3082188	475.9180881	348.8962797	561.8041525			128.1019881	292.3963363	503.947739	144.5039299	499.7023549	302.8753297	547.1555123	281.4462424	272.1347299	245.6563623	559.8944145	367.1830408	480.5563331	466.4443191	403.6831097	422.1145124	273.9938003	386.6016851
54.55	412.5308701	486.2596966	345.716549	563.8248731			129.2628855	290.7485577	509.0427313	155.7757536	494.8270038	315.7293076	542.7571193	285.2088222	267.5473088	235.8317673	552.054694	371.6774397	479.8825624	476.4123617	402.0817398	425.822207	282.0110217	394.2034932
54.6	407.8720696	495.9891292	341.2118497	567.6231974			130.5650108	287.1849406	513.3665677	167.3346642	490.004249	327.35259	538.306005	289.6833848	265.3980232	227.4433761	543.7004519	376.5862522	479.4365773	486.2722216	399.6531879	429.7504572	288.2902366	401.0522156
54.65	403.305792	504.9347895	334.9927562	573.5742326			132.1774887	281.1543925	517.28298	179.5292274	485.0142939	337.4274039	533.6070559	295.4526888	265.7650097	221.7728926	534.7269952	382.0504523	478.8702616	495.8171246	396.1996007	433.9450115	292.0530703	407.1332265
54.7	398.6145592	513.0799844	328.1291178	580.7372745			133.5019405	273.143185	520.7148859	191.9708062	479.4002576	346.1779727	528.6721021	302.2282418	267.9939562	217.6534289	525.5561286	388.0106451	477.9182426	504.9265501	392.0457064	438.316819	293.786502	412.9524533
54.75	393.4384871	520.518906	321.9572167	587.8124524			133.7987406	263.930925	523.5753082	204.2513447	472.6280299	354.00847	523.574676	309.5525061	271.2075611	213.2527475	516.9355055	394.3533314	476.373587	513.4997068	387.6861441	442.7788839	294.1989986	419.1423828
54.8	387.406201	527.352771	317.8279778	593.4808686	614.6542831	384.1157165	132.3013395	254.2993011	525.7883158	216.0146329	464.1368598	361.3188848	518.3801738	316.979395	274.5430801	206.6872547	509.6635624	400.9330379	474.0288405	521.4549195	383.6272189	447.2333548	293.962959	426.2868827
54.85	380.2381639	533.650184	316.5889349	596.7443422	611.3426795	391.9018223	128.5777627	244.8435896	527.412022	227.1837577	453.4868247	368.4611032	513.2041627	324.1463057	277.5557088	196.6168602	504.3227867	407.7149525	470.7307386	528.7971135	380.2633877	451.667366	293.5107525	434.681402
54.9	372.9183057	539.5767394	316.8149791	597.8847413	607.9187975	399.6835409	123.5658097	235.3747861	528.8873218	238.7001105	440.9478076	375.3905463	508.0523721	331.1043935	280.6535842	184.1309499	500.463513	414.4510619	466.5464731	535.7159925	377.253186	456.1251631	292.834795	443.8898509
54.95	366.6139659	545.1967346	316.5800846	597.4826048	604.2357498	407.5429305	118.5457681	225.4891043	530.6882607	251.5770422	427.0454981	381.9406775	502.9832852	337.9275909	284.6039621	171.0662908	497.3346889	420.9922657	461.6061853	542.4283142	374.1021016	460.7402625	291.776723	453.2672208
55	362.5483284	550.5339718	313.9458511	596.0998619	600.1466377	415.565731	114.8718708	214.8004948	533.2431108	266.6597565	412.3499213	387.9130551	498.0587752	344.6849368	290.1566778	159.4138187	494.1682114	427.2281287	456.0410076	549.133534	370.3096588	465.6559023	290.1797135	462.2176098
55.05	361.637403	555.5543525	307.4141735	594.1858868	595.473185	423.7498612	113.6138428	203.0609638	536.6393114	284.0494815	397.4151598	393.1813665	493.2873716	351.4114783	297.8682575	150.9279149	490.2824486	433.1977138	449.9715819	556.0103532	365.493383	470.9550229	287.8354376	470.2636622
55.1	362.2214949	559.8849296	297.7996212	592.0020461	589.6661119	432.2358594	115.1031327	190.8542246	540.1551152	302.2574858	382.2891856	397.7325373	488.7219238	357.9308023	307.7338038	145.6379072	485.6939196	439.6554829	443.5967286	563.0940204	359.9796884	476.4745182	284.2199973	477.0677461
55.15	362.3105232	563.1341706	286.5535835	589.7690287	582.0942702	441.1554984	119.3688236	178.9388388	542.9625793	319.6518848	366.9213292	401.595237	484.3705234	364.0611196	319.5249599	143.2213295	480.5404425	447.4751438	437.0818704	570.3742316	354.2457979	481.9752454	278.6634602	482.3463437
55.2	359.9397251	564.9562789	275.3262819	587.7470742	572.0687528	450.6841163	126.3918719	168.106385	544.3436584	334.9540987	351.2590518	404.7971063	480.2378729	369.6258185	332.9863871	143.2894099	474.9874854	457.4793379	430.600599	577.8324823	348.7809088	487.2073585	270.426574	485.8072405
55.25	353.7080823	565.1492178	265.5052501	586.1220959	559.1518476	460.9944734	135.883624	158.9286157	543.8498803	347.4816037	335.2362051	407.3178165	476.2507754	374.5439252	347.6119201	145.2277949	469.2129537	470.0031816	424.307978	585.4587741	343.8997497	491.9366376	259.0644154	487.3678875
55.3	345.0876158	564.2324024	256.6799377	584.6460875	544.2963709	471.5426509	146.5121688	150.8639045	541.3922185	357.7100662	319.4085306	409.0591407	471.9483772	378.8778647	362.3882988	148.7068068	463.0466492	483.5221636	418.184205	593.044764	339.1268566	495.9247517	245.6205212	487.4935327
55.35	336.4256046	562.9158905	247.8997269	582.8479711	528.9115163	481.5870538	156.7750046	143.155249	536.9998505	366.2983001	304.4945038	409.9199187	466.7712787	382.7364003	376.1674717	153.2652053	456.2334131	496.2352052	412.1590641	600.3788177	333.8062218	498.9481267	231.7711666	486.8622157
55.4	330.3513094	561.9660689	238.0872149	580.2154088	514.5819501	490.270267	165.2586648	134.9989708	530.6503416	373.816792	291.3091688	409.7924471	460.1314026	386.23552	387.9602137	158.4917918	448.443775	506.5108161	406.1520602	607.2610654	327.2426241	500.785455	219.4648861	486.1952271
55.45	328.6852967	561.9521696	226.3437987	576.4319828	502.5256554	497.0784032	171.1008654	125.7672164	522.4942517	381.002573	280.4192772	408.5561074	451.6088137	389.4870938	397.2427245	164.1676656	439.4099415	513.3452074	400.0982189	613.5304625	318.9110251	501.3268795	210.2158606	486.0305786
55.5	329.3671645	562.1752801	212.9408983	571.842685	492.3324413	502.9979705	175.579507	115.9107724	513.4472497	388.5108066	270.664221	405.7177953	441.7724291	392.7013189	404.3085323	169.8290542	429.6468045	517.6563704	393.9896825	619.214479	309.1987561	500.8678004	203.3506436	486.2413035
55.55	329.3329157	561.673519	198.4553154	567.1373034	483.0565688	509.4916665	180.5204036	106.2120239	504.7430384	397.0478991	260.4470439	400.7012556	431.4928202	396.0802106	409.6745929	175.1661925	419.8942332	520.8141947	387.8819505	624.3826065	298.765278	499.8251087	197.4508402	486.4355426
55.6	325.486728	559.4637814	183.6108521	563.1002189	473.713659	518.0584817	187.719459	97.53897433	497.7260989	407.2247614	247.9600232	392.8251747	421.7393104	399.8132235	413.8121207	179.8768955	411.0474469	524.1853037	381.8363631	629.0985088	288.3642855	498.6394082	190.9880383	486.2101191
55.65	315.3004532	554.7797211	169.1810981	560.3535439	463.5496788	529.7208503	198.3987804	90.53205143	493.2728614	419.2307282	231.7171922	381.5368129	413.3119511	403.9826236	417.1842334	183.9311404	403.7906702	528.8214277	375.8476715	633.3660811	278.6126376	497.6655693	182.6938184	485.1378985
55.7	299.7437893	548.0990311	155.8562543	558.475119	452.3548026	543.4319535	211.4816092	85.12693116	490.5151374	432.5537002	212.8761174	367.5059057	405.8763676	408.0173193	420.3076836	188.4630641	397.6855519	534.3790958	369.7125426	636.9513179	269.6559447	496.7476994	172.3809391	482.7460607
55.75	280.6984238	540.3318159	144.4428403	556.7777368	440.0571169	557.7238383	225.3620634	80.99094979	488.0512167	446.5051959	193.6815315	352.0039021	398.7487295	411.2349054	423.6436284	194.7604035	391.9030152	540.2035901	363.168761	639.5589557	261.4655709	495.5779047	160.1816539	478.5204356
55.8	260.5607298	532.6282849	135.7687737	554.5255989	426.4744486	571.2398088	238.5530337	77.76101514	484.5107948	460.5766375	176.9923611	336.7220795	391.1756507	412.9569246	427.6122079	204.0069935	385.5487837	545.6796097	355.9208637	640.8836386	253.9917352	493.8327156	146.1975435	471.8766347
55.85	241.8383547	526.1483918	130.2853277	551.1347686	411.5626696	582.9940267	249.9789871	75.03970984	478.8382233	474.3555855	165.4008552	323.2681757	382.5189804	412.7385351	432.3591794	216.6725739	377.8404004	550.2888463	347.7625518	640.7499194	247.1462135	491.2521767	130.6812022	462.4124137
55.9	225.1458362	520.4502692	126.4065938	546.4589028	396.1486938	592.9189085	260.5999877	72.91980885	471.0971315	486.8810179	158.3509607	311.1819369	373.0978867	411.1158663	437.0664614	231.3845999	368.6512131	553.9730877	338.7418829	639.5158672	240.4343213	487.8576199	114.6467041	450.4615936
55.95	210.5636966	514.6860529	121.9539461	540.4482662	381.6169487	601.0443422	271.5892428	71.48516935	461.6091744	497.1447023	154.1239101	299.2648965	363.5154152	408.9281615	440.7487014	246.4141806	358.0138773	556.653209	329.0375412	637.6967522	233.2505554	483.7549349	99.7026937	436.818081
56	198.0441855	507.8871338	114.6059047	532.9831257	369.5827747	607.3000305	284.0301425	70.82062667	450.6019946	504.0988303	150.7613107	286.0868166	354.4797043	407.0750643	442.530622	260.3059617	345.9401586	558.2244671	318.8813199	635.84663	224.9393361	479.0421536	87.77802006	422.5027256
56.05	187.489276	499.2536113	102.6005662	523.9464734	361.2094157	611.6295504	298.6503265	71.14740297	438.3031466	507.0251778	146.4860157	270.4090408	346.5681624	406.2662969	441.8408942	272.2103163	332.566541	558.6797833	308.5375459	634.4481011	215.1282513	473.8314448	80.37475863	408.5729801
56.1	178.3635922	489.1023978	87.71296065	513.782515	355.4236926	614.3144584	314.0168982	72.59665472	424.8958986	506.8572043	141.8431734	252.5419483	339.3690155	405.9866474	439.0475681	282.3032722	318.3243288	558.0191378	298.474529	633.4689083	204.8678861	467.9791509	76.55758682	395.2807412
56.15	169.8527142	478.0225972	72.99531744	503.2832203	350.3405573	615.8476039	328.5300869	75.38085308	410.8267238	504.9841035	137.7760155	233.3703228	332.2337796	405.421578	434.7548407	290.9704566	303.9298902	556.4104037	289.2131727	632.7622165	195.780838	461.4114804	74.40329813	382.5363892
56.2	161.0565085	466.6346449	62.03415986	493.4941102	343.9634244	616.7565355	340.7560851	79.70515159	396.7488767	502.9120301	135.3192199	213.9617948	324.4370537	403.7191552	429.5386614	298.5244414	290.2495527	554.041299	281.31673	632.1699398	189.6580462	454.1017647	71.83197994	370.1217089
56.25	151.384669	455.3817338	57.62438881	485.2771979	334.651465	617.3349268	349.9151946	85.70066731	383.3017095	501.8596716	135.3550564	195.3569004	315.3573296	400.1730001	423.8468965	305.3511804	277.9647435	551.0976017	275.0544329	631.5719236	187.741862	446.0663469	67.24500845	357.7109668
56.3	142.5064709	443.9550176	57.8383315	477.9145782	322.7942486	617.1984038	357.4390826	93.66278254	370.9242709	501.6034556	137.4130271	177.6448186	305.2825263	395.1582282	417.4985083	312.0962247	267.0952409	547.703159	269.6479547	630.7588109	188.8492827	437.6040594	61.47531671	345.185929
56.35	137.0846814	432.053758	59.29381017	470.0474345	309.3090859	615.6072657	365.0777248	103.7530563	359.7559083	501.3973087	140.8315202	160.7997193	294.7291874	389.3105381	410.2095891	319.5080185	257.2753887	543.9484535	263.941086	629.5479882	191.0477217	428.9933839	56.09580675	332.5519031
56.4	137.9434855	419.4804029	58.51667064	460.1390877	295.2102422	611.7308759	374.4194591	116.0299882	349.8815542	500.4379209	144.9152105	144.7338153	284.3080764	383.3378837	401.702377	328.3302244	248.0773035	539.9258125	256.6838601	627.7394167	192.3594525	420.4531835	52.79586846	319.8900707
56.45	146.6100324	406.120605	52.80274591	446.933523	281.4571856	605.0235259	386.247081	130.0955873	341.2931244	498.0784128	149.1458381	129.3120724	274.5673345	377.8584422	391.7935501	338.9282907	239.0487787	535.6936943	246.9656528	625.1913077	191.3561396	412.0939984	52.79742075	307.3290525
56.5	159.2053778	391.7877932	43.51090971	431.0417678	268.0199044	596.017701	399.0062999	144.6406721	333.2316118	494.3797529	154.4359754	114.5138288	265.7240984	372.4182302	380.9148324	350.3431382	229.6606575	530.9628745	235.1493111	622.0220023	188.4847224	403.4132252	55.48867303	294.5601351
56.55	170.6638398	375.9481857	32.96773428	413.7946282	254.753021	585.7393643	410.8581715	158.3193354	324.8271191	489.5717186	161.7664139	100.2559254	257.8808077	366.3770445	369.5596311	361.1836348	219.3729238	525.3715524	222.1333374	618.5172677	184.7003802	393.8332458	59.77429243	281.2802758
56.6	176.1218497	357.7001361	23.83147985	396.872973	241.5549692	575.3895134	420.2658584	170.0639569	315.1184218	483.8762245	172.0894939	86.48876398	251.1209154	359.0465818	358.1913337	370.0690847	207.5600542	518.5039541	208.9788272	615.0101387	181.0012525	382.7672421	64.53717343	267.1175392
56.65	172.0699147	336.0859674	18.45293384	381.8878749	228.2921687	566.1352402	426.364895	179.3986532	303.4064803	477.6118422	185.8643487	73.28984317	245.4455737	349.9556505	347.144583	375.9546592	193.7564198	509.9760906	196.7107514	611.7405476	178.1942112	369.8694102	68.91053075	251.8440179
56.7	161.8584907	311.8816163	16.4424318	368.6817445	215.3020881	558.1894006	429.5938901	187.0902382	290.4428877	471.0119702	202.3413777	61.38869737	240.5716342	339.7749239	336.154045	379.1422042	178.6624502	499.9659007	185.9196325	608.3725551	176.7427835	356.0006132	72.95088652	235.9723512
56.75	150.7704387	286.9784781	16.76412946	356.585135	202.786456	551.6136793	430.6341815	194.1256911	277.6646402	464.6243901	220.3653548	51.64550259	236.082745	329.4820668	324.9167905	380.2787202	163.5313207	488.9286763	177.0245283	604.3855516	177.000316	342.4419855	76.77053029	220.2292445
56.8	144.9763839	264.2265215	18.29088726	344.7965422	190.9556691	546.4486153	430.0909751	201.4017577	266.7686304	459.1109262	238.8080631	44.84777493	231.5448729	320.1236229	313.1309182	380.0124208	149.8842492	477.4642128	170.4370578	599.2295918	179.3155373	330.5986191	80.47542095	205.3995096
56.85	149.4731352	246.4340061	19.96082689	332.5073159	179.8917886	542.5792573	428.5846525	209.6531883	259.0349896	455.0305895	256.714904	41.29107019	226.6687239	312.4701462	300.5444431	378.8905469	139.0302585	466.1980712	166.2084505	592.5215075	183.6129512	321.4524602	84.32582628	192.1399615
56.9	162.0760827	233.3329655	21.72328787	319.5517434	169.2094354	539.0829617	426.8023097	219.1665684	253.5935052	451.9085503	273.8985302	39.8445668	222.1294809	306.1406432	287.3840515	376.9321565	130.5849868	454.735861	163.200275	584.6491417	188.5075668	314.0306162	89.34281035	180.6192921
56.95	178.5149848	223.2562518	23.46782057	305.7822443	158.407847	534.8256255	425.5168967	230.0269153	248.7682889	448.9518839	290.3236022	39.00739929	218.8716677	300.4785697	274.0457945	374.0588775	123.4625012	442.3980795	159.7734067	576.1699396	192.1343088	306.7568721	96.73596646	170.8506661
57	194.7191332	214.2213937	25.0818061	291.0349382	146.876181	528.565009	425.4772259	242.2594724	242.7472057	445.2967558	306.0233407	37.35220795	217.8625795	294.8047649	260.9806745	370.1892504	116.4189673	428.3638136	154.1838768	567.6177224	192.6494934	297.9457477	107.6533736	162.8556208
57.05	207.764822	204.5153589	26.5849274	275.3014339	134.0889497	519.3710186	426.9838447	255.6923334	234.034842	440.1954428	321.0782095	33.8220088	219.6804027	288.6087225	248.6399957	365.2532813	108.4287303	411.9467961	145.1096477	559.3908888	188.8208941	286.2410559	122.4779345	156.4859124
57.1	218.9194551	194.2164869	28.41802745	258.9781731	120.1372594	507.5714482	428.8808558	269.5506626	223.2489028	433.9049162	336.1493041	29.30346255	223.4875716	281.6954632	236.779646	359.4590898	100.0939048	394.159648	133.323896	551.3646254	182.2568104	272.1711816	139.4936359	151.0119146
57.15	229.9158585	183.8480109	31.28743717	242.8104283	105.3908345	494.1132488	429.6587422	283.0293101	211.524063	426.996702	351.8396617	24.99833885	228.0362434	273.9638664	225.0663379	352.9975603	92.49292136	376.6223441	120.3780858	543.3694752	175.4566435	256.9202972	156.4852213	145.4931735
57.2	242.3746016	174.0058624	35.90560789	227.6356581	90.34965367	480.1189693	427.8934041	295.5035004	200.1686296	420.1369091	368.6364174	22.07681379	232.0893463	265.2731227	213.1318085	346.0696358	86.86095053	361.2538737	108.0473949	535.2837001	171.1774856	241.9602861	171.4789191	138.9728987
57.25	257.5255549	165.2797935	42.67607727	214.1035846	75.55850848	466.5514364	422.5818832	306.7020807	190.4163112	413.9130498	386.7214261	21.26301006	234.7834332	255.573608	200.6780215	338.9188877	84.13741983	349.5998638	97.83161097	527.0203509	171.5735188	228.7337799	183.1104767	130.6568214
57.3	274.6430334	158.2405465	50.97601085	201.9981946	61.92798146	453.4839385	414.3685672	316.7805515	182.4101466	407.6656713	405.429058	22.24535017	236.8401195	245.7717007	188.5639596	331.5733184	83.66424743	340.2687286	89.51705119	518.5865564	175.7321716	217.3254729	192.2215787	121.0105532
57.35	292.90221	153.5302149	59.82158994	190.7109499	50.37377319	440.6285667	404.3449444	326.0063152	176.0305023	400.4593426	423.934099	24.37482018	239.3045224	237.0964748	177.966367	324.1988873	84.37028397	331.0660982	82.28037297	509.948048	181.8268452	207.4086808	200.0112154	110.8021566
57.4	311.5041683	151.714846	68.26256384	179.5700334	41.872454	427.6854924	393.6339643	334.5672138	171.1072134	391.2844046	441.5512411	27.04649336	243.2170162	230.8608867	170.1794218	317.0099411	85.14244839	319.62558	75.2008	501.0323856	188.0102754	198.5398507	207.6083232	100.8511057
57.45	329.7735699	152.834926	75.54633992	167.9884643	37.02944922	414.3387153	383.2050328	342.5288619	167.3413707	379.3841614	457.8956641	29.53968025	249.2959701	227.8601603	166.1269476	310.2717749	84.97550277	304.1044609	67.43739125	491.8299152	192.8864961	190.165996	215.9457765	91.84170185
57.5	347.8343709	156.2165407	82.35780911	156.2122491	34.83606146	400.3544093	372.9270204	349.8799344	164.7004852	365.9048361	473.7699749	32.62881365	257.247915	226.8397633	164.3924949	303.876974	84.02073895	285.6898513	59.25672365	482.2764023	196.9359321	182.2138249	225.0294673	83.50477677
57.55	365.7786437	160.7386116	89.56940838	144.679431	33.68003531	385.3020825	362.4467851	356.555574	162.995058	352.4457564	490.0393904	36.99086869	266.5391457	225.9503553	162.9782213	297.6883924	82.51251402	266.4317148	51.04703765	472.4169263	200.9851489	174.5594034	234.7017462	75.29280581
57.6	383.7327365	165.3691503	98.02913738	133.8753185	31.84816073	368.6188957	351.3805798	362.4996368	162.0279116	340.7437601	507.3980554	43.20970422	276.7010458	223.3843962	159.8128167	291.5106792	80.70457756	248.6251356	43.2365292	462.3178426	205.8550803	167.0983444	244.8227601	66.64637524
57.65	401.885506	169.5574751	108.2771869	124.1246512	28.00191607	349.9143819	339.3584433	367.6090918	161.6258933	332.0768502	526.2483384	51.83274729	287.2035397	217.8218091	153.4402304	285.160677	78.87112261	234.1785063	36.2673459	452.0327963	212.1532774	159.7647551	255.2346902	57.1359953
57.7	419.8197193	173.8799672	119.56415	115.1191666	23.14281529	329.8369294	326.9091417	371.5710804	161.6804128	325.31864	545.206135	61.75757335	297.9675696	210.5429792	145.4339974	278.639432	77.3622062	222.3872237	30.15094884	441.926562	219.8301048	152.5255257	266.6025518	48.05244686
57.75	437.1117737	179.1591628	130.8990091	106.3692575	18.96248798	309.6760859	314.6759629	373.943309	162.1768958	318.7173763	562.9515636	71.96398737	308.7538641	203.3418661	138.2016009	272.1043279	76.53287657	211.8639252	24.96020122	432.4083885	228.7823686	145.4585225	279.4706071	40.90797643
57.8	453.3601344	186.1290123	141.3515633	97.35214112	17.305876	291.0074811	303.3570578	374.2470589	163.1004034	310.443939	578.4720736	81.62956926	319.2789242	198.0048505	134.3240494	265.7832523	76.7408942	201.1279093	20.76877266	423.9132668	238.8988904	138.6388569	294.272525	37.19898982
57.85	468.2646451	195.3120017	150.3988012	87.65694462	19.49225082	275.1586936	293.5199823	372.196653	164.4483053	299.1195532	591.3327582	90.67238013	329.2874903	195.8058374	135.6479885	259.8521599	78.24593047	188.9146041	17.57197277	416.631626	249.9170979	132.1386895	311.0401006	37.75695189
57.9	481.957105	206.7246901	159.1264654	77.65250809	24.45297992	261.5758203	284.5530859	368.3576925	166.4022945	285.5629312	602.5728879	101.364131	338.7236032	195.9212901	140.7098722	254.0005418	81.23829821	175.6320247	15.2858845	409.7528766	261.3502944	126.2038784	328.5572279	40.89019434
57.95	494.5984678	220.2210608	168.8834706	67.8591502	30.42393147	249.0035636	275.7019095	363.5674683	169.1211067	271.1904693	613.2779089	116.1126411	347.6466542	197.0880164	147.1784123	247.7530472	85.73067365	161.9061749	13.6831261	402.133296	272.5229809	121.0282039	345.6056295	44.4790317
58	506.3315002	235.6291072	180.9497352	58.84840911	35.6472135	236.0273057	266.1656903	358.7087147	172.7554819	257.5330481	624.2579304	136.7485744	356.1483	198.0898303	152.7675131	240.5769579	91.72109668	148.4003698	12.52042961	392.5647838	282.7971342	116.7889338	361.212674	46.57428326
58.05	517.154892	252.5210132	196.0977268	51.14540972	38.85148242	221.4405073	255.4425835	354.4955658	177.3827764	245.9063448	635.6670792	163.3282728	364.4570703	198.1517865	155.7075656	232.0240663	99.14969199	135.7396016	11.58881751	380.2094809	291.861242	113.6280784	374.9387712	46.00629319
58.1	526.6172249	269.8479089	213.3652372	44.93882005	41.15100779	205.5504151	244.3561083	350.6969848	183.0557743	236.1111136	646.1394468	191.8494658	373.3503446	198.3864958	156.5337488	222.3251225	107.7740292	123.8932168	10.88907002	366.0090247	300.5392712	111.7137796	387.7012093	44.23937294
58.15	534.2714669	286.5416399	231.4600313	40.28959856	44.04073744	189.0833886	234.1988231	346.8736817	189.7243781	227.639673	654.4420743	218.5697977	383.5878175	200.1807164	156.1362952	211.8726422	117.3134996	112.8197486	10.46606297	351.4460947	309.8914759	111.1684035	400.5792851	43.28600119
58.2	539.7721601	301.7788137	249.196087	37.21940562	49.04087502	172.8998738	226.3731255	342.5762127	197.3378815	219.9509107	659.7440008	240.9727363	395.7903418	204.8185143	155.4158241	201.1094211	127.4900455	102.460277	10.36860392	338.1267523	320.8969545	112.1016128	414.4714027	45.06742081
58.25	542.9850874	315.1174063	265.6983627	35.6375293	57.28113955	157.82114	221.9837821	337.487003	205.8003319	212.5181828	661.6757282	257.9004689	410.1394585	213.0423935	155.1640744	190.4409299	138.0624091	92.67812867	10.60678785	327.3606814	334.124967	114.5004351	429.832088	50.84344389
58.3	544.4722775	326.9699146	281.070713	35.22041058	68.18648996	143.7679816	220.5201078	331.6866375	214.9137647	205.3240416	661.0855386	270.7936222	425.8228666	223.7926806	155.3369442	179.8928753	148.8732801	83.44644719	11.1456734	318.8782783	348.9786472	117.9870396	446.0839154	59.66980026
58.35	544.8609043	337.8382099	295.5821238	35.55354338	80.81149899	130.4756353	221.046905	325.408752	224.4231357	198.314284	658.8967	281.217747	441.891376	235.7964923	155.7996386	169.3886433	159.8091139	74.6065644	11.88814153	311.9452741	364.6109153	122.1038046	462.5047813	70.18260316
58.4	544.7194484	348.1254941	309.4914229	36.2430793	94.23622738	117.6214767	222.5844796	318.8763833	234.0853403	191.4273868	655.9397171	290.4300361	457.5904394	247.9656555	156.4131165	158.8412967	170.7654226	65.99418981	12.73523935	305.7821162	380.28019	126.4313363	478.5243906	81.16908184
58.45
58.5
58.55
58.6
58.65
58.7
58.75
58.8
58.85
58.9
58.95
59
59.05
59.1
59.15
59.2
59.25
59.3
59.35
59.4
59.45
59.5
59.55
59.6
59.65
59.7
59.75
59.8
59.85
59.9
59.95
60
60.05
60.1
60.15
60.2
60.25
60.3
60.35
60.4
60.45
60.5
60.55
60.6
60.65
60.7
60.75
60.8
60.85
60.9
60.95
61
61.05
61.1
61.15
61.2
61.25
61.3
61.35
61.4
61.45
61.5
61.55
61.6
61.65
61.7
61.75
61.8
61.85
61.9
61.95
62
62.05
62.1
62.15
62.2
62.25
62.3
62.35
62.4
62.45
62.5
62.55
62.6
62.65
62.7
62.75
62.8
62.85
62.9
62.95
63
63.05
63.1
63.15
63.2
63.25
63.3
63.35
63.4
63.45
63.5
63.55
63.6
63.65
63.7
63.75
63.8
63.85
63.9
63.95
64
64.05
64.1
64.15
64.2
64.25
64.3
64.35
64.4
64.45
64.5
64.55
64.6
64.65
64.7
64.75
64.8
64.85
64.9
64.95
65
65.05
65.1
65.15
65.2
65.25
65.3
65.35
65.4
65.45
65.5
65.55
65.6
65.65
65.7
65.75
65.8
65.85
65.9
65.95
66
66.05
66.1
66.15
66.2
66.25
66.3
66.35
66.4
66.45
66.5
66.55
66.6
66.65
66.7
66.75
66.8
66.85
66.9
66.95
67
67.05
67.1
67.15
67.2
67.25
67.3
67.35
67.4
67.45
67.5
67.55
67.6
67.65
67.7
67.75
67.8
67.85
67.9
67.95
68
68.05
68.1
68.15
68.2
68.25
68.3
68.35
68.4
68.45
68.5
68.55
68.6
68.65
68.7
68.75
68.8
68.85
68.9
68.95
69
69.05
69.1
69.15
69.2
69.25
69.3
69.35
69.4
69.45
69.5
69.55
69.6
69.65
69.7
69.75
69.8
69.85
69.9
69.95
70
70.05
70.1
70.15
70.2
70.25
70.3
70.35
70.4
70.45
70.5
70.55
70.6
70.65
70.7
70.75
70.8
70.85
70.9
70.95
71
71.05
71.1
71.15
71.2
71.25
71.3
71.35
71.4
71.45
71.5
71.55
71.6
71.65
71.7
71.75
71.8
71.85
71.9
71.95
72
72.05
72.1
72.15
72.2
72.25
72.3
72.35
72.4
72.45
72.5
72.55
72.6
72.65
72.7
72.75
72.8
72.85
72.9
72.95
73
73.05
73.1
73.15
73.2
73.25
73.3
73.35
73.4
73.45
73.5
73.55
73.6
73.65
73.7
73.75
73.8
73.85
73.9
73.95
74
74.05
74.1
74.15
74.2
74.25
74.3
74.35
74.4
74.45
74.5
74.55
74.6
74.65
74.7
74.75
74.8
74.85
74.9
74.95
75
75.05
75.1
75.15
75.2
75.25
75.3
75.35
75.4
75.45
75.5
75.55
75.6
75.65
75.7
75.75
75.8
75.85
75.9
75.95
76
76.05
76.1
76.15
76.2
76.25
76.3
76.35
76.4
76.45
76.5
76.55
76.6
76.65
76.7
76.75
76.8
76.85
76.9
76.95
77
77.05
77.1
77.15
77.2
77.25
77.3
77.35
77.4
77.45
77.5
77.55
77.6
77.65
77.7
77.75
77.8
77.85
77.9
77.95
78
78.05
78.1
78.15
78.2
78.25
78.3
78.35
78.4
78.45
78.5
78.55
78.6
78.65
78.7
78.75
78.8
78.85
78.9
78.95
79
79.05
79.1
79.15
79.2
79.25
79.3
79.35
79.4
79.45
79.5
79.55
79.6
79.65
79.7
79.75
79.8
79.85
79.9
79.95
80
80.05
80.1
80.15
80.2
80.25
80.3
80.35
80.4
80.45
80.5
80.55
80.6
80.65
80.7
80.75
80.8
80.85
80.9
80.95
81
81.05
81.1
81.15
81.2
81.25
81.3
81.35
81.4	272.7620761	280.0970866	419.2756557	227.0527063	179.5855592	344.3319059	268.196546	-94.1829306	274.3608693	364.0831012	209.3554937	8.983015101	166.0348284	484.9304431	210.212147	283.8400413	270.686011	433.0402076	123.9244227	321.6319528	290.6602389	469.9571986	461.1597485	464.6789543
81.45	271.4342443	279.7779549	422.6850115	225.9195126	179.3958648	345.5551375	279.2906154	-92.39204307	274.6450838	368.3867867	208.2736069	10.09027735	166.6950088	485.4302069	209.5185398	277.2946827	269.3967944	433.0410924	123.9627571	321.6106669	289.575488	470.6006848	461.348582	465.4369345
81.5	270.2484422	279.7285456	426.4097889	224.9695018	179.2376886	346.7819576	290.2648082	-90.97831273	274.2850192	372.482316	207.2766722	11.09922146	167.2610943	485.8471233	208.9413006	271.1546292	268.4462042	433.0957976	123.9857569	321.5978957	288.6159073	471.2010938	461.4533605	466.0500313
81.55	269.3533943	280.2206912	430.7720302	224.3783329	179.1421729	348.0176541	301.2270263	-90.26869896	272.6434995	376.2133143	206.4500972	11.91105616	167.6412333	486.1000729	208.6082297	265.9210598	268.1794363	433.2581755	123.9780904	321.6021527	287.9089682	471.7140314	461.390849	466.3764104
81.6	268.8985048	281.5242381	436.0749883	224.3179545	179.1403439	349.2673171	312.2870299	-90.57847863	269.0710708	379.4345668	205.8793536	12.42691993	167.743784	486.1080645	208.6489259	262.1102031	268.9395871	433.5813717	123.9244227	321.6319528	287.5824039	472.094887	461.0773607	466.274011
81.65	268.973444	283.7405848	442.3961184	224.8535716	179.265674	350.4637597	323.5311544	-92.10029324	263.1899179	382.031672	205.5828217	12.57196459	167.5216407	485.8659716	209.1423312	260.0681499	270.8894952	434.0940883	123.8474482	321.7342781	287.6761639	472.3142057	460.4528523	465.6769722
81.7	269.7381089	286.6712785	449.2899984	225.7836175	179.3609503	351.228525	334.9486102	-93.99548577	255.6731578	384.1721604	205.5325818	12.49585944	167.1036882	485.4453003	209.8763331	259.390108	273.504222	434.6931256	123.7823162	321.8208606	287.9331866	472.3761681	459.7360255	464.8545972
81.75	271.3187052	289.9897556	456.1747853	226.8291922	179.2520125	351.1105983	346.4794374	-95.28111066	247.5189919	386.0556376	205.6557608	12.38527283	166.6638442	484.971368	210.5796609	259.4791504	276.100016	435.2514525	123.7882373	321.8129895	288.0148433	472.2975697	459.1923066	464.160902
81.8	273.8342358	293.3729192	462.5141599	227.7245529	178.7635641	349.6548304	358.03793	-95.00722346	239.7914371	387.8743884	205.8793536	12.42691993	166.377039	484.5703744	210.9833242	259.7352369	278.011475	435.6457898	123.9244227	321.6319528	287.5824039	472.094887	459.0904955	463.9543874
81.85	277.2039104	296.5489485	467.9431381	228.2786845	177.7967261	346.6394429	369.4901999	-92.74856099	233.398611	389.8238432	206.1215527	12.71503806	166.3917616	484.3233041	210.8951534	259.6901166	278.7832577	435.8082462	124.1258334	321.2388952	286.4011355	471.779612	459.5982803	464.4679627
81.9	280.4564578	299.1485878	472.2676444	228.393411	176.6225568	342.4529372	381.157667	-89.29598273	228.2304866	391.7385414	206.2772206	13.0211536	166.5413092	484.2497379	210.4705252	259.2460856	278.7154762	435.7961237	124.3015651	320.8959511	284.5762671	471.4292748	460.3872837	465.3473233
81.95	282.4541215	300.8365507	475.3828011	228.0133146	175.6052816	337.7022538	393.3953986	-85.79740312	223.9103831	393.4181772	206.2340433	13.03026253	166.6086884	484.3364999	209.9446908	258.4179314	278.2957899	435.7088564	124.2887056	320.9210466	282.311136	471.1273604	461.0231075	466.1083838
82	282.0771292	301.2845353	477.1750358	227.0780132	175.1192787	333.0192148	406.5568535	-83.33855828	220.0399892	394.6647641	205.8793536	12.42691993	166.377039	484.5703744	209.5539007	257.2202091	278.011475	435.6457898	123.9244227	321.6319528	279.8128938	470.9588746	461.0773607	466.274011
82.05	278.5499635	300.3770409	477.6690992	225.6088179	175.3865815	328.8903594	420.9734878	-82.49485111	216.2058955	395.4071075	205.0701415	10.97512902	165.6341235	484.8874147	209.4068234	255.6635712	278.313565	435.6693618	123.0701939	323.2153608	277.3125051	470.9905799	460.2156707	465.5515357
82.1	272.7649733	298.8376053	477.5736834	223.9032348	176.0355571	325.4287292	435.964563	-82.69423928	212.2160799	396.0964574	204.2607586	8.985715329	164.5850209	484.934953	209.4015142	253.8363882	279.090798	435.7648369	121.4466128	325.086842	274.8993163	471.1151749	458.8792721	464.0714651
82.15	266.0474576	297.63242	477.7579936	222.3476331	176.5348544	322.6006298	450.770481	-83.03061579	207.9063579	397.3182718	203.9615918	6.882386795	163.4840854	484.2975087	209.3402618	251.8329814	280.1477478	435.8882475	118.765135	326.5090031	272.6570099	471.1933699	457.6574054	462.1167183
82.2	259.8136019	297.7677747	479.09296	221.3388616	176.3501511	320.3636903	464.6749434	-82.64592924	203.1158473	399.6646457	204.6863615	5.097085355	162.5866622	482.554352	209.0240567	249.7471517	281.2902189	435.9958736	114.7204294	326.7426559	270.6696977	471.0843607	457.1548469	459.9823719
82.25	255.178942	299.9345095	482.0829522	221.098442	175.1688965	318.6548078	477.1673456	-81.03704286	197.7370483	403.5563019	206.7447608	3.97555442	162.0345942	479.4533316	208.2484479	247.5865061	282.2906631	435.9896793	109.2133639	325.2700044	268.9481783	470.7318566	457.8159303	457.8788133
82.3	251.7999363	303.4876247	486.0014354	221.3644171	173.1062633	316.6522038	489.3358645	-77.16318707	191.5069821	408.1513397	209.6846613	3.396478632	161.3600486	475.3854627	207.0879995	245.1928618	283.3471906	435.7935874	103.1706399	322.608028	267.453188	470.2876506	459.1749491	455.8761714
82.35	248.8933754	307.4121357	489.7877886	221.7062429	170.4411132	313.4238186	502.3645867	-70.15849947	184.2330665	412.3968271	212.8540006	3.144616131	159.964696	470.9219702	205.6307629	242.2784216	284.6448573	435.297918	97.82602686	319.5450876	266.0832944	469.9814458	460.5788578	453.983054
82.4	245.6495703	310.7118961	492.4262164	221.7028812	167.4479891	308.0051233	517.2399604	-59.32702448	175.6814171	415.2389078	215.6130319	3.004466178	157.2330981	466.6403313	203.9641491	238.5482111	286.3672815	434.3936835	94.48329601	316.9111961	264.7365339	470.0447628	461.3782948	452.1999288
82.45	241.4845876	312.6186298	493.1894598	220.988339	164.2340049	299.733276	534.3406226	-44.50414789	165.6370293	415.8548439	217.6337545	2.9018545	152.8561323	463.0210822	202.202193	233.7541684	288.5567306	433.0384292	94.06451924	315.3614449	263.2811879	470.6566593	461.0686956	450.3387304
82.5	236.7065213	313.263774	492.4494458	219.5239031	161.2345352	289.6637505	551.5323575	-28.5305758	154.6774405	414.7886805	219.8957892	3.069090588	147.5917972	459.8642036	200.7010012	228.2557523	290.428774	431.3070478	95.75558452	314.369164	261.3451021	471.6216798	460.4990378	447.9798528
82.55	231.837572	312.9840552	490.8454989	217.3350179	158.8816533	279.3974872	566.7390612	-14.21151016	143.5611665	412.9015697	223.6660126	3.839477515	142.535364	456.8308753	199.8840602	222.5309342	291.0656971	429.3225715	98.29444792	313.1538465	258.5279582	472.6793599	460.7436314	444.5557901
82.6	227.4254177	312.1171119	489.0190761	214.445939	157.6387872	270.6638556	578.3693706	-3.804276446	133.1555884	411.1035038	230.1645534	5.533635911	138.8342259	453.5826532	200.1844379	217.0846949	289.539043	427.1982204	100.4316978	310.9292275	254.4134366	473.5703635	462.8918588	439.5031177
82.65	223.9240419	311.0139199	487.6049487	210.9950814	157.6677321	264.6569519	585.6537093	1.572888231	124.1356604	410.0814379	240.087068	8.305457524	137.3141325	449.8385378	201.9118715	212.2275895	285.3229497	425.0798805	101.2285987	307.1226052	248.7227408	474.0653994	467.7693434	432.5340741
82.7	221.3063574	309.5582403	486.5534731	207.198289	157.7019109	259.8453787	590.5981397	5.509167666	116.0815472	408.9051574	252.6697305	11.93969426	137.6722439	445.7500155	205.1129278	207.8418093	279.3828791	423.3015879	100.9498299	302.1925918	241.9709557	474.1195037	474.2887779	424.2227972
82.75	219.5289625	307.6315831	485.7730018	203.369491	156.0903458	253.9329034	595.5026151	12.28693788	108.1841072	406.2781163	266.8046015	16.13824108	139.2715091	441.5404019	209.7199509	203.6480276	273.1535901	422.267437	100.1674817	296.8238556	234.8913838	473.7155533	481.0464357	415.3809578
82.8	218.5439031	305.1141087	485.1702184	199.8316651	151.1075825	244.4810781	602.4183547	25.77446624	99.54134804	400.8279507	281.4713752	20.62597627	141.4611441	437.4277568	215.6574227	199.3610687	268.1675966	422.4038586	99.46194569	291.7304839	228.265966	472.8346221	486.6667573	406.7804937
82.85	218.1952342	301.9675519	484.5741569	196.8063861	141.520482	229.5160141	612.3619962	47.50370129	89.3716379	391.5175255	295.8560326	25.08390032	143.6426337	433.5510353	222.8594877	194.7998176	265.6255911	424.0057709	99.29518138	287.407977	222.7333904	471.4460732	490.3023356	399.0609735
82.9	217.9508999	298.5154317	484.4260462	194.6316403	129.2953098	210.2476854	623.2934262	72.49337628	78.40401027	379.4945774	309.885411	29.08484006	145.2040816	429.3684152	231.1108398	190.3560697	265.0889806	426.5959374	99.48941083	283.3277624	218.0215373	469.4317624	493.3586681	392.8823193
82.95	217.1363128	295.1077053	485.146957	193.5773342	117.5237796	188.9991601	633.0470551	95.45415357	67.84617225	366.5404726	323.6015982	32.16544214	145.5532275	424.2483507	240.1902334	186.5417134	265.6735535	429.5381311	99.77624592	278.7430841	213.6091076	466.6572887	497.7180992	388.9390991
83	215.0649103	292.0938216	487.1472316	193.9046644	109.8162395	168.7085042	640.0223021	112.4438154	59.11092338	354.7065817	337.0613887	33.89097449	144.0793815	417.5184918	249.867775	183.85658	266.490411	432.2148721	99.88473209	272.8834993	208.9449085	462.9757014	505.1605053	387.9338519
83.05	211.2179034	289.6360094	490.6376597	195.717602	109.1354783	152.1358392	643.4530675	121.428012	53.54130802	345.6962393	350.3955632	33.9668933	140.4163522	408.6786055	260.0953066	182.7641137	266.7279268	434.1864288	99.56068961	265.1680714	203.6015771	458.3322372	516.6502735	390.1207586
83.1	206.4004233	287.2845621	494.3455148	198.057811	113.9918834	138.7084382	644.5360743	125.6308303	50.30602522	338.4724077	363.8835415	33.08737888	135.4105897	398.332397	270.7942405	183.4776583	266.0497826	435.6225633	99.00860163	255.8264205	197.9296804	452.8991339	529.9872925	394.3715075
83.15	201.7191338	284.4418758	496.8551671	199.8366342	121.6245076	126.8249027	644.735679	128.9256003	48.14632811	331.2773498	377.8141274	32.08184704	130.3330715	387.4242175	281.9792537	186.1807708	264.1824496	436.8562136	98.4120172	245.2890218	192.4885151	446.9407177	542.7411886	399.3362578
83.2	198.3219127	280.5013487	496.7973626	200.0015857	129.2518432	114.6466196	645.4421388	134.9589545	45.7252406	322.2192857	392.4131427	31.74230727	126.5633038	377.0391299	293.6458308	191.0201696	260.8404925	438.2188383	97.96070112	234.0133939	187.8824094	440.7541021	552.9683124	403.8759038
83.25	197.0199506	274.995156	493.348546	197.8946075	134.7793735	100.5560626	647.7274776	146.3019511	42.08097799	309.774714	407.7147565	32.54575318	125.0634643	368.0420025	305.7919723	198.0323067	255.9053568	439.9619419	97.7206832	222.419768	184.5005317	434.5816382	559.5570469	407.3922668
83.3	197.2374343	267.8131796	488.1387453	194.5457287	139.4040446	85.13880469	651.0626069	161.267406	38.70784248	294.6567642	423.6428135	34.33384902	125.1939987	359.948603	318.141376	206.758936	249.4333311	441.7174335	97.7976997	210.8886232	181.8607269	428.5698139	563.5909144	410.3820737
83.35	197.9931876	258.9640557	483.5056123	191.4960879	144.9578808	69.47306697	654.7293065	177.5382682	37.68479619	278.2771917	439.9835795	36.71320635	125.739672	351.8419793	330.4054107	216.6675892	241.6811391	442.9964346	98.2552694	199.8298715	179.2742276	422.8032819	566.4082478	413.6293529
83.4	198.2860472	248.4193899	481.9383608	190.3864989	153.2585873	54.7952424	658.1058388	193.1566321	41.18772324	262.2988576	456.5572814	39.31501026	125.4534774	342.7168622	342.3435424	227.2741888	232.8959714	443.2912951	99.15670055	189.6770247	176.0218186	417.3519632	569.2300162	417.8445251
83.45	197.4442977	236.1927592	485.0991686	192.2967652	165.541355	42.23973106	660.7469211	206.870213	50.44154307	248.2312589	473.1735931	41.87922677	123.3263364	331.6875869	353.6628633	238.2080452	223.2277091	442.2186085	100.5960781	180.7603226	171.500876	412.1956641	572.8221788	423.5123052
83.5	196.4725696	223.0012419	491.310336	196.0974917	180.3880379	31.47519336	662.5397475	219.7057919	62.80410467	235.5848975	489.5204002	44.83012758	119.8721439	319.1161323	363.8226583	249.2689538	213.2518336	440.1455808	102.3070848	172.4678388	165.972288	406.7205378	576.2950367	430.4135358
83.55	196.7827147	209.8383456	498.1242678	200.1308636	196.0299944	21.99806277	663.3873602	232.8103456	74.82822652	223.3966866	505.2469426	48.66150405	115.9422153	305.6889665	372.2373246	260.3585294	203.5424078	437.5867106	103.9930408	163.9557449	159.8521648	400.1936469	578.5081994	438.2260207
83.6	199.8294147	197.842578	503.2951269	202.8684744	210.8272067	13.23648953	663.1916345	247.1902259	83.24097462	210.5314566	520.0272843	53.82284082	112.4498493	292.198911	378.3857845	271.4232174	194.7493434	435.0946028	105.3574224	154.3376675	153.5687972	391.8389472	578.4115517	446.7210624
83.65	206.5924033	187.9485542	505.2894143	203.2458407	223.5843432	4.601856886	661.9461196	263.4189554	85.70013761	195.9189371	533.7290007	60.61279993	110.2479625	279.4899615	381.8890467	282.4519783	187.2978313	433.077108	106.310861	143.003883	147.5783133	381.145765	575.2596471	455.690958
83.7	216.3784647	179.5776482	504.7331009	201.7664825	235.536484	-3.379006024	659.6511328	280.3328475	83.77362781	179.8872447	546.5297649	68.85996172	109.2870606	267.3489791	382.9160988	293.2563852	180.3991268	431.1039027	107.9688753	130.9344958	142.257204	368.8687599	569.6989919	464.980724
83.75	228.1150787	171.7151993	502.6802064	199.2187185	248.082136	-10.13347337	656.4026938	296.7223035	79.83385004	163.0936897	558.7018912	78.32770767	109.4137882	255.4568171	381.692774	303.610552	172.8771615	428.5286335	111.7224655	119.6455437	138.0394178	356.2347537	562.5510483	474.293919
83.8	240.788954	163.2992704	500.1804651	196.3977019	262.5074955	-15.06791112	652.2632777	311.5581453	76.37550215	146.3944083	570.4887609	88.78297142	110.4599031	243.4591705	378.3972021	313.2955291	163.4473332	424.656299	118.9353505	110.7647475	135.4016732	344.6118582	554.6274961	483.2976558
83.85	253.6376403	153.5801982	498.1669143	194.0841947	279.5578197	-17.7703459	647.2081959	324.2791043	75.41482285	130.6095378	582.1052384	99.99182314	112.3067514	231.0495424	373.2376233	322.1928912	151.1440221	418.9317045	130.2592525	105.3830961	134.685099	335.0680997	546.6169469	491.7010844
83.9	266.5368556	143.385666	496.8068196	192.3186249	298.2338182	-18.72662437	641.2929688	335.6567134	76.79062065	115.6250583	593.4732671	111.8713239	115.4226461	219.2508677	366.5366317	330.503687	136.9804036	411.5318152	144.0290951	102.0349603	135.9362983	327.1036896	538.5052925	499.4377484
83.95	279.4223559	133.9597888	496.1973159	191.0933129	317.2671522	-18.5915063	634.5466254	346.6209792	79.70776784	101.109359	604.4774249	124.337863	120.2896407	209.2946068	358.6450062	338.4335292	122.723292	402.8905765	158.1375564	98.65319795	139.0051511	319.7377447	530.1835601	506.5142678
84	292.1877427	126.5510312	496.4302053	190.3961804	335.5584187	-17.99296422	627.0197712	358.0204189	83.3389702	86.65999788	615.0208233	137.3147971	127.3478022	202.4496802	349.9199856	346.1641629	110.4249541	393.5555221	170.7019214	93.19518057	143.723264	311.9356849	521.533271	512.9370265
84.05	304.7000864	121.8729069	497.4115282	190.0350867	352.3843534	-17.49423848	618.8216002	370.5421298	86.89752439	71.89022361	625.0102214	150.6873493	136.7103595	199.4850652	340.6516187	353.8478327	101.8479995	384.116317	180.5364166	84.18971887	149.823216	302.8710113	512.4735469	518.8082774
84.1	317.5016202	119.0633768	498.7585257	190.1321154	368.5854425	-16.2096746	609.8442498	383.8876198	90.63931841	56.96664098	634.1667772	164.2752168	147.5911343	198.5142264	331.2036574	361.2017789	96.3412499	374.5868732	188.4884137	72.82522735	156.7917585	292.8196663	503.0667858	524.3758691
84.15	331.2174297	116.8903476	499.8355631	190.662985	385.0596212	-13.19948147	599.9483144	397.6470632	94.77761955	42.10973278	642.2202862	177.9110564	159.0985689	197.1724365	321.9033254	367.8494449	92.5764057	364.859398	195.7995247	60.90600862	164.0672204	282.2963858	493.4293746	529.9175502
84.2	346.4494476	114.1655422	500.0146881	191.6043231	402.5427565	-7.619944261	588.9566202	411.4632914	99.52508488	27.56229039	648.9503019	191.4784543	170.4685553	193.1584869	313.0863239	373.4038579	89.11026917	354.7623659	203.640873	50.33776514	171.0901139	271.8115908	483.7079034	535.7063731
84.25	363.4900821	109.9260235	498.883884	192.8685557	421.3632111	0.821955868	576.7198835	425.0145999	105.1319511	13.63279283	654.2984539	204.8602656	181.2722443	185.0212779	304.8935975	377.5170805	84.7373167	344.0323074	212.8679876	42.61053329	177.4522709	261.7314733	474.097718	541.9641815
84.3	381.3869239	104.7511388	496.795861	193.606884	440.714487	10.85708497	563.8571827	438.3032648	111.7776442	0.690444956	658.2359338	218.174019	191.5629693	174.5789729	296.7444309	380.3745169	80.10088902	332.6310427	223.4305988	37.13000658	183.3840451	252.1321283	464.7030974	548.6312386
84.35	398.9083407	99.37075482	494.3707259	192.8954212	459.7581833	20.97733949	551.2225599	451.2241992	119.8088854	-10.77567277	660.8108818	231.4942381	201.4627943	164.4660363	287.9133818	382.2321273	76.22462927	320.5541916	235.0683617	32.80473327	189.2595246	243.073649	455.7414472	555.535726
84.4	414.932697	94.46261437	492.2310121	189.7835266	477.8688708	29.89122477	539.7583542	463.593493	129.5430798	-20.2650602	662.0586621	244.8925934	211.014356	157.3671703	277.6250194	383.3499122	74.1952935	307.8445191	247.5536328	28.53897641	195.4452745	234.6300186	447.436811	562.4964732
84.45	428.8363083	90.65070491	490.8706229	183.7789713	494.7429547	36.96754111	530.0981996	475.126973	141.1287912	-27.4751548	662.0481265	258.3973808	220.280735	155.1655975	265.3550409	383.8311739	74.84124035	294.591663	260.607326	23.46825758	202.2366079	226.8070938	439.9118584	569.300322
84.5	441.7047789	88.41708975	490.1958663	176.3908337	510.8239123	43.64698227	521.1586462	485.3651049	154.2952042	-32.77575905	661.0197871	271.9655506	229.7481323	156.487335	251.5191102	383.0785301	77.45038797	280.6194701	273.9452502	17.95663799	209.8656959	219.5318885	432.739187	575.6157675
84.55	454.8624647	88.242666	489.9798461	169.7262648	526.5151782	51.61243403	511.3851174	493.9546898	168.6335625	-36.77619036	659.234583	285.4884048	239.9803344	159.1642209	236.953373	380.282694	81.03840962	265.7433215	287.1333182	12.4986199	218.4561257	212.604089	425.3616059	581.1210932
84.6	469.4631586	90.56292987	489.9891188	165.9904737	542.0706797	62.3205596	499.042921	500.6237122	183.7664116	-40.09248073	656.9342225	298.8544864	251.5454252	161.1048794	222.5723358	374.5546294	84.60124019	249.7146244	299.7527525	7.572805374	228.1242143	205.82232	417.1658676	585.5145589
84.65	486.0512349	95.61864784	490.0422637	166.7455764	557.5227402	76.53248581	482.715805	505.2663147	199.4277856	-43.21297736	654.2317436	312.021582	264.6915044	160.687181	209.2760455	365.27091	87.37252272	232.3933113	311.5541385	3.59204449	238.874646	199.1679504	407.6680511	588.5580234
84.7	503.4335159	103.3704978	490.3008551	170.8873033	572.4897205	93.18795294	463.2706181	508.4351168	215.7116678	-46.10891177	650.7883997	325.3189275	278.5853039	158.1966979	197.4768317	353.2005767	90.00479581	214.3921007	322.7756644	0.446958357	250.4676972	193.2921997	397.1032702	590.1608635
84.75	520.2026354	113.6078833	490.9593304	176.5972429	586.6280573	110.9636675	442.5935969	510.7651464	232.7506717	-48.64078345	646.16366	339.1283032	292.1148782	154.1754849	187.5916029	339.6215374	93.33694107	196.6114594	333.8172027	-1.954762149	262.5117959	189.0205735	385.9596239	590.2729165
84.8	535.1904749	126.1417748	492.2063914	182.0985352	599.7180097	128.7708753	423.2098191	512.9017586	250.6507055	-50.67512681	639.9243461	353.8352311	304.2493713	149.1229698	180.1177568	326.0143437	98.21767527	180.0770492	345.0531406	-3.70131314	274.6082983	187.1432808	374.7992298	588.8145846
84.85	547.6719609	140.7073434	494.183123	186.0388266	611.667277	145.8314856	407.6667898	515.3819309	269.3932129	-52.14352242	631.815623	369.6983241	314.2783819	143.5036733	175.3937483	313.7408011	105.2403327	165.650257	356.7297431	-4.920724863	286.4228526	188.1333852	364.111723	585.7514596
84.9	558.0993595	156.5202468	496.7110085	188.5687348	622.6345774	162.0639677	395.8100671	518.2287495	288.6277962	-53.13955405	622.1941066	386.515076	322.589356	137.3969005	173.0016363	302.761761	114.0275041	153.1017477	368.727113	-5.689124241	297.8515455	191.3815792	353.8081842	581.3260228
84.95	567.0695029	172.7863761	499.5938282	190.1679845	632.7759356	177.4510141	386.5778301	521.3202614	307.9418988	-53.8225309	611.60285	403.9231721	329.7818375	130.9582389	172.2166838	292.6756447	123.9530466	141.8699437	380.8300568	-6.159548532	308.8916592	196.0343124	343.6189834	575.862531
85	575.120517	188.8057281	502.6382999	191.3019287	642.2288758	191.9785298	378.6710077	524.5490091	326.9752547	-54.34488823	600.5834237	421.5427619	336.4182523	124.3554398	172.2529243	282.9996349	134.410998	131.3356885	392.844711	-6.480320064	319.5677497	201.2841279	333.252065	569.7157372
85.05
85.1
85.15
85.2
85.25
85.3
85.35
85.4
85.45
85.5
85.55
85.6
85.65
85.7
85.75
85.8
85.85
85.9
85.95
86
86.05
86.1
86.15
86.2
86.25
86.3
86.35
86.4
86.45
86.5
86.55
86.6
86.65
86.7
86.75
86.8
86.85
86.9
86.95
87
87.05
87.1
87.15
87.2
87.25
87.3
87.35
87.4
87.45
87.5
87.55
87.6
87.65
87.7
87.75
87.8
87.85
87.9
87.95
88
88.05
88.1
88.15
88.2
88.25
88.3
88.35
88.4
88.45
88.5
88.55
88.6
88.65
88.7
88.75
88.8
88.85
88.9
88.95
89
89.05
89.1
89.15
89.2
89.25
89.3
89.35
89.4
89.45
89.5
89.55
89.6
89.65
89.7
89.75
89.8
89.85
89.9
89.95
90
90.05
90.1
90.15
90.2
90.25
90.3
90.35
90.4
90.45
90.5
90.55
90.6
90.65
90.7
90.75
90.8
90.85
90.9
90.95
91
91.05
91.1
91.15
91.2
91.25
91.3
91.35
91.4
91.45
91.5
91.55
91.6
91.65
91.7
91.75
91.8
91.85
91.9
91.95
92
92.05
92.1
92.15
92.2
92.25
92.3
92.35
92.4
92.45
92.5
92.55
92.6
92.65
92.7
92.75
92.8
92.85
92.9
92.95
93
93.05
93.1
93.15
93.2
93.25
93.3
93.35
93.4
93.45
93.5
93.55
93.6
93.65
93.7
93.75
93.8
93.85
93.9
93.95
94
94.05
94.1
94.15
94.2
94.25
94.3
94.35
94.4
94.45
94.5
94.55
94.6
94.65
94.7
94.75
94.8
94.85
94.9
94.95
95
95.05
95.1
95.15
95.2
95.25
95.3
95.35
95.4
95.45
95.5
95.55
95.6
95.65
95.7
95.75
95.8
95.85
95.9
95.95
96
96.05
96.1
96.15
96.2	552.8237742	148.255415	46.46821184	160.9202045	-23.44470025	296.6116149	476.5659266	143.9859405	590.9863602	369.0763127	94.94960769	211.892261	66.41716381	329.3957732	56.07478097	277.9819455	542.7584419	316.7121656	407.6102464	395.1150467	60.1769465	248.7310548	139.9661204	44.26790731
96.25	549.603653	149.9050188	44.96244904	155.4673086	-20.11929555	298.6303655	477.7417869	146.2997088	589.2839047	370.9868143	96.38757883	215.355296	65.87710529	329.6517085	56.15662222	279.2116762	543.0223129	316.4524046	407.5687839	394.8504938	63.37981394	251.1325409	137.538129	45.80188651
96.3	546.6281687	152.0031477	43.39644611	150.1339286	-17.11739294	300.4446415	478.8059201	148.4374286	587.6686234	372.7994887	97.7251455	218.4616081	65.46590857	329.8925715	56.2886145	280.3604028	543.0670723	316.2507674	407.59676	394.6342865	65.99958032	252.8718191	135.7009201	47.68141868
96.35	544.1680851	154.9852971	41.72310751	145.0930953	-14.72777308	301.871139	479.6572101	150.2434645	586.2291495	374.4148713	98.87467527	220.8864275	65.31298235	330.1030291	56.52088552	281.3496399	542.6733209	316.165218	407.763638	394.5150876	67.49548034	253.3198301	135.0539968	50.24346791
96.4	542.4983796	159.2718271	39.89502874	140.5220719	-13.23447347	302.7294376	480.1960125	151.5649668	585.0543025	375.7332888	99.75030385	222.3093963	65.54755069	330.2676893	56.90340789	282.1011975	541.6195758	316.2540706	408.1385709	394.5414822	67.3263873	251.8426077	136.1888241	53.81248718
96.45	541.6558739	165.0066538	37.89778658	136.5027687	-12.83459903	302.8705542	480.3514912	152.2814346	584.2271693	376.6840358	100.3000737	222.4938867	66.19957011	330.3343044	57.60761203	282.6242862	539.8147378	316.596256	408.7768919	394.7260826	65.1314654	248.0050379	139.3571922	58.5186872
96.5	541.1682355	171.1141488	36.3475515	132.7539539	-13.52445166	302.4407975	480.210228	152.6601139	583.5842457	377.4245999	100.7410881	221.5690649	67.08242394	330.4940864	57.5615702	282.4738903	537.5898252	317.0812001	409.5422676	395.0294741	61.79054993	242.6214187	143.2836166	63.67365856
96.55	540.3769841	176.3140859	35.95314056	128.8977281	-15.23483823	301.6316728	479.8905478	153.0233748	582.9335199	378.1531187	101.3361835	219.7468406	67.92940749	330.9397879	55.63752454	281.2079192	535.4061295	317.5894427	410.2726444	395.386052	58.45817889	236.8047196	146.4024654	68.45000395
96.6	538.625931	179.3873136	37.42690806	124.5569974	-17.90192013	300.63368	479.5108002	153.6925434	582.0826918	379.0680407	102.3481776	217.2388628	68.47519752	331.8632751	50.66713761	278.3613401	533.7344627	317.9992016	410.8076436	395.7309168	56.33862921	231.7321866	147.2000034	72.06958843
96.65	535.442057	179.6448458	41.17084275	119.4785376	-21.35713243	299.5795449	479.1152419	154.8732257	580.8765487	380.3312744	104.0763843	214.3682931	68.48502349	333.2772758	41.94591783	273.732158	532.9615185	318.1787074	410.9985963	396.0256823	56.30440865	228.3121538	144.6844025	74.03835835
96.7	531.152142	178.3699445	46.14047157	113.8605643	-24.99348639	298.35514	478.6222566	156.1251426	579.2080376	381.9394899	106.7495214	211.1529499	68.24743416	334.3964599	32.28142131	268.6752199	532.9719515	318.280518	410.9114853	396.2339031	57.77578969	225.7898031	140.1694498	74.73101694
96.75	526.3166059	177.3748403	50.97245286	108.0024218	-28.08065317	296.7857354	477.893742	156.8765252	576.9941266	383.8520769	110.6040314	207.6400897	68.12365714	334.2503724	25.45196839	265.0278315	533.5395219	318.4848886	410.6411766	396.3334226	59.79503275	223.0151098	135.5276806	74.74445574
96.8	521.5564099	178.5263206	54.31943065	102.1834859	-29.87274184	294.6974657	476.7887676	156.5558351	574.1480944	386.0306496	115.8669894	203.8814213	68.47519752	331.8632751	25.43515341	264.7294991	534.4354308	318.9711652	410.2822155	396.3017741	61.41021265	218.8173156	132.6851212	74.67678246
96.85	517.4655812	182.9888069	55.29765761	96.65223048	-29.84799533	292.0071679	475.2043898	154.8187817	570.5515001	388.4853799	122.614105	199.896616	69.71643698	326.7102183	34.37631983	268.8509905	535.4397872	319.8022739	409.923585	396.1566444	61.99544824	212.3925642	132.9034447	74.88465069
96.9	514.6104506	190.1488438	54.92404625	91.39771544	-28.48665823	289.0540207	473.2108294	152.2637121	566.1156858	391.2901009	130.8068176	196.1441212	71.6699589	319.6685246	47.8155136	275.3671259	536.4039528	320.4755827	409.3010378	396.0617218	62.2053791	204.6286888	135.4799647	75.38844138
96.95	513.46808	198.7609766	54.69232783	86.39512837	-26.51755327	286.2723539	470.9274232	149.7404615	560.7350451	394.5543969	140.3011642	193.1058481	74.11450781	312.0542727	60.03861563	281.6516094	537.1963552	320.368697	408.1057088	396.220032	63.02545945	196.8801952	139.0960556	76.03323954
97	514.4641662	207.5902085	56.11367141	81.64217712	-24.67139794	284.0933578	468.4833024	148.1235686	554.2962554	398.392672	150.9350407	191.2495819	76.81972178	305.2200183	65.90891254	285.3573068	537.6881582	318.8577302	406.024591	396.8364806	65.4503273	190.5745054	142.453099	76.66732002
97.05	517.8671452	215.5730127	60.23601679	77.13751866	-23.53110949	282.850576	465.9625849	147.9856015	546.7028965	402.9085416	162.3235518	190.6515937	79.5829343	300.1629842	62.11152471	284.8771626	537.8117677	315.5669814	402.8674726	398.0374832	70.14556999	186.7007555	144.6650952	77.20547209
97.1	522.9279397	222.2576962	66.35413019	72.90160385	-23.00895761	282.3228387	463.6923505	148.9268186	537.942522	408.0062363	173.9397497	189.9579469	83.27563721	296.8416498	51.31157287	281.0839926	537.3759611	311.2059455	399.1830906	399.604168	76.73686223	184.4101143	145.8173324	77.14365906
97.15	528.7512928	227.3392423	73.32474136	68.91049228	-22.82597104	282.199572	462.0079512	150.2697672	528.0044092	413.5730159	185.2213327	187.5414838	88.87523454	294.8793647	37.71956868	275.4329327	536.2285833	306.7653585	395.6806824	401.2221143	84.64027731	182.4490426	146.2384451	75.92621179
97.2	534.5188742	230.5587249	80.03240596	65.12515007	-22.70335569	282.1703948	461.2410086	151.3318577	516.8644711	419.4979688	195.696365	181.8043529	97.30778467	293.8884798	25.93027755	269.5043883	534.2123768	303.2768646	393.0864761	402.5691145	93.30607684	179.5705865	146.2513187	72.98846045
97.25	539.831736	232.16058	85.47918318	61.40157544	-22.41493929	282.0159689	461.6250845	151.5717919	504.5222617	425.6611659	205.1488656	171.7227475	108.9341348	293.3896193	20.01316479	264.8415346	531.2484419	301.5135811	391.8803376	403.3937051	102.257823	174.8218552	146.3453118	68.10994008
97.3	545.1344029	233.5976665	90.02243954	57.46796469	-22.15953396	281.8362689	462.7361623	150.9497819	491.3535952	431.9186325	214.061287	158.6131722	121.7153556	292.4094901	19.87154239	261.5412021	527.6739303	301.1281614	391.3269732	403.7630249	111.2516711	168.4914092	147.847418	62.74302556
97.35	551.118434	236.721244	94.13260139	53.00805428	-22.17600214	281.8236105	464.0299287	149.544609	477.8550487	438.0876083	223.0117452	144.4556269	133.3047548	289.8841628	24.32127658	259.4118578	523.9009683	301.466768	390.4155048	403.8258084	120.0303087	161.1066504	152.3593142	58.83058217
97.4	558.3648233	243.2405087	98.27394417	47.7074064	-22.70335569	282.1703948	464.9657192	147.430389	464.585211	443.958711	232.5107669	131.3362732	141.5593803	284.7465326	32.06204992	258.2173686	520.3490159	301.858399	388.1241949	403.7311616	128.3344436	153.1864317	161.3886568	58.32681755
97.45	567.0444356	254.0290152	102.8668189	41.3745879	-23.8686343	282.9999194	465.225351	144.6966704	452.0014498	449.4143423	242.9216339	120.9136144	145.1722454	276.3780565	41.54543902	257.6050024	517.2846225	301.7339289	383.7569156	403.6176016	136.095294	145.2966801	175.3964724	62.30500969
97.5	576.0049041	268.0451331	107.6890928	34.08234095	-25.2454204	284.0984564	465.655597	142.0661109	439.7812671	454.3433114	254.926168	113.2986664	146.0608764	265.8287126	51.874397	257.8301383	514.2443003	301.0966414	377.8438029	403.4306495	143.8951093	137.9541229	192.0885852	68.70857546
97.55	584.0135131	283.8346072	112.4884913	25.99447774	-26.33583281	285.1950982	467.3741717	140.4137297	427.3903479	458.7009265	269.0969134	108.11143	146.8650553	254.8332494	61.87294922	259.0135267	510.5632215	300.0638956	371.2802778	403.091565	152.4794244	131.7831236	208.6578213	74.88781364
97.6	590.0800637	300.2419378	117.013469	17.27024698	-26.64089003	286.0177375	471.4702459	140.6171867	414.2199621	462.454296	285.9224045	104.9380785	150.2657714	245.3251185	70.43980606	261.2713099	505.5439882	298.7501551	365.0174939	402.5195127	162.5444484	127.4186857	222.7163671	78.45085791
97.65	593.5625508	316.4537418	121.1971866	8.081563012	-25.86457203	286.3279888	478.5869619	143.1896894	399.7913822	465.6011086	305.4983902	103.3280762	158.0728322	238.7366185	77.00083962	264.6399468	498.6124828	297.3377682	359.7552712	401.5891386	174.3459519	125.1455842	232.7987976	77.80746296
97.7	594.7786268	331.863063	126.2217659	-0.869812879	-24.24446409	286.2059321	487.5249678	147.2666968	384.5004156	468.477769	326.6126484	102.6748333	169.0190247	234.6227077	81.59722393	268.1119884	490.0810929	295.8555355	355.3086273	400.5118336	187.540729	124.7073299	240.0373614	74.086456
97.75	594.1072645	345.9726268	133.4206302	-8.777232193	-22.17865306	285.760785	496.8025275	151.6741685	369.1392111	471.4500317	347.9034945	102.323492	181.0764654	231.8433225	84.83488745	270.6627752	480.5096056	294.4260743	351.238972	399.4981779	201.4959821	125.5268918	246.031284	68.98906243
97.8	591.8540809	358.3257874	144.0598279	-14.79965227	-20.06195267	285.1012764	505.1059764	155.3404812	354.6627871	474.8906556	368.2376545	101.6624771	192.3720246	229.2380134	87.29649987	271.2824874	470.5218611	293.1854537	347.0876353	398.7626093	215.641073	127.0404284	252.2748441	64.21622121
97.85	588.2124477	368.7622467	158.7331309	-18.41647876	-18.17200439	284.3260145	511.6701838	157.7205017	341.9009012	478.9890305	386.9170801	100.2287523	201.5856922	225.8715634	89.57825715	269.4488495	460.5843179	292.243492	342.4125619	398.47276	229.6106525	128.7391615	259.9276201	61.17508963
97.9	583.2431317	378.061703	176.0546566	-20.50445645	-16.76350764	283.4390405	517.1847492	159.8067245	330.4038304	482.8680738	404.7302005	98.98199304	209.1353429	221.3591572	92.75326209	266.2860083	450.4678432	291.8070301	336.807455	398.1494433	242.9350602	130.2229544	269.1385301	59.58955259
97.95	576.9562232	387.2250248	194.2763958	-22.26994011	-16.02525667	282.4262951	522.5957666	162.9483083	319.3328629	485.4022748	422.5685321	99.15782902	215.7009076	215.4516148	97.83744787	263.379528	439.7382273	292.0285548	329.806604	397.2095312	255.2318295	131.1780354	279.8034915	58.87306837
98	569.3714467	397.1887838	211.8572029	-24.88109437	-16.1477007	281.2726442	528.7583971	168.4068512	307.6944532	485.4324587	441.1243185	101.8904519	221.9314394	207.8949389	105.7831863	262.3201244	427.918559	293.0680751	320.8801199	395.0371371	266.1622017	131.3054797	291.8201607	58.444893
98.05	560.5678928	408.6687925	227.7723664	-29.17975503	-17.17094685	280.0333744	536.1494013	176.8437248	294.4946471	482.0821846	460.7539871	107.7881828	228.4994762	198.7308348	116.982734	264.2056953	414.6780696	294.9720756	309.7910951	391.333975	275.6672401	130.5008953	305.0299115	57.73469639
98.1	550.8793825	421.2588923	242.4760447	-34.30911824	-18.38840112	278.8493502	544.151426	187.3963328	280.059913	476.0652196	480.4119796	115.2362505	235.7329095	189.194579	130.1207157	268.144292	400.3758751	297.2298725	297.4266579	386.9696526	285.0595414	129.6355336	319.2480706	57.22398855
98.15	540.6293077	434.2663026	256.6527928	-39.05429604	-18.89678622	277.900297	551.9870239	198.913058	265.0835946	468.5998192	499.1138819	122.357479	244.0167626	180.9912491	143.498322	272.8015079	385.570384	299.1670719	285.285387	383.2741443	295.8300985	129.7824618	334.1177358	57.35937524
98.2	530.12421	447.019045	270.8898016	-42.21954421	-17.78958262	277.3691746	559.0003948	210.4053049	250.4812335	461.0903233	516.1666665	127.5398733	253.6712608	175.8568291	155.6237489	276.9479756	370.8614152	300.06345	275.1234791	381.7141137	309.3035376	131.9612328	349.290204	58.55897901
98.25	519.6809357	459.0377509	285.551341	-43.04461987	-14.59643122	277.3575435	564.8323976	221.1776383	237.1155918	454.712804	531.338416	129.7947377	264.6623456	174.8161593	165.4647769	279.5820841	356.8183079	299.3556856	268.2653034	383.2525255	326.0905055	136.7550324	364.4579477	60.98660011
98.3	509.3944499	470.6197786	300.7839205	-42.28291278	-10.2342098	277.7920707	569.3351402	230.9731489	224.5543828	448.7792158	545.5659868	131.5907524	276.5616008	176.500325	173.6183786	280.6940276	343.9211832	297.3780286	264.1584041	387.0368105	344.1173182	143.584112	379.634098	63.89677644
98.35	499.4381358	482.1607021	316.6643973	-41.02060605	-6.016135083	278.5473822	572.4241161	239.6263053	211.922754	442.0372653	559.7068029	135.7152462	288.7473558	178.8706301	180.9818898	280.3841061	332.7534873	294.7355988	261.5389601	391.6639417	361.0466599	151.5880691	394.962541	66.47090421
98.4	490.0198765	494.0190061	333.2934749	-40.28802622	-3.219103106	279.5021642	574.00544	246.9841212	198.1487456	433.0631784	574.3392761	144.6317302	300.7186043	179.9966054	188.3915365	278.7339094	323.9713735	292.09033	259.0772124	395.7565157	374.9277247	160.0506127	410.6032734	67.94944433
98.45	481.2898252	506.3497901	350.6467027	-40.76250334	-2.750411387	280.5289661	574.0657803	253.1394138	182.357365	420.6108384	589.6262303	159.4955351	312.171959	178.5436827	196.4878559	275.832216	318.0345329	290.0581568	255.6201448	398.2262365	384.6569426	168.4649294	426.6143981	67.88806995
98.5	473.022282	518.2919177	368.4805139	-41.50767629	-4.081140928	281.1834499	573.2948284	258.8765902	165.5547046	405.2603394	604.2211807	177.0748942	322.8444261	175.3150023	204.6954216	271.5046381	314.0690088	288.4433165	250.6376202	398.62462	391.7550504	177.1132868	442.4546797	67.2993788
98.55	464.9235602	528.8944873	386.3386317	-41.37873534	-6.346263156	280.981965	572.5166645	265.1374434	149.422717	388.2380978	617.0079546	193.9566702	332.5221133	171.5742278	212.2755264	265.6080183	310.8363606	286.869242	243.7399032	396.6518161	398.1232017	186.2944205	457.4613121	67.41108543
98.6	456.641614	537.2779818	403.7616376	-39.30735233	-8.681312786	279.4316155	572.5396267	272.7813102	136.0556148	371.1410724	627.2732759	207.5086302	340.9622192	168.5513088	218.5196765	257.9669231	307.0371559	284.9382407	234.461911	391.9361014	405.4877315	196.2128236	470.996559	69.37345649
98.65	447.7453475	542.8475418	420.503854	-34.66756671	-10.28719656	276.2789629	573.7369921	282.2691427	127.2360913	355.6223521	634.7987815	216.5086693	348.0270474	167.1082842	222.9662605	248.5350833	301.6528665	282.3593623	222.5922739	384.361178	414.9606379	206.9703125	482.7367581	74.02249455
98.7	437.8692052	546.1908706	436.7469573	-27.86639998	-11.01912994	272.0844799	574.8711884	292.9430173	122.5200536	341.4906557	640.36427	223.6382157	354.564699	167.144999	226.9627338	238.1132875	295.6123647	279.5841392	209.1103084	375.059676	425.0447541	218.0835221	493.3180103	80.9313285
98.75	426.6940717	548.0963039	452.8251289	-19.56087969	-10.81206694	267.6585991	574.367461	303.9519327	120.6685346	328.1339862	644.7703635	232.0286148	361.5620659	168.3275067	232.0821316	227.7114537	290.3691179	277.2184741	195.6597516	365.7551382	433.9601809	229.1548508	503.5422678	89.41664395
98.8	413.8886663	549.3555843	469.0463079	-10.3709066	-9.603220603	263.830931	570.7123194	314.6353381	120.2777705	314.7707563	648.6667166	244.4255343	369.9499818	170.3200642	239.8626527	218.4448957	287.459866	275.9041923	184.2132678	358.44823	440.1487781	239.9188174	514.1405983	98.81672783
98.85	399.2231102	550.5896209	485.5561426	-1.006080527	-7.490930201	261.1236023	562.9025535	324.5700045	119.9843603	300.6962189	652.3562895	262.2681588	380.3542506	172.8060566	251.1677803	211.1541823	287.8625531	275.9854406	176.3097387	354.6662381	442.7338587	250.4794797	525.5500029	108.5605477
98.9	382.9299836	551.5143406	502.3041545	8.531264613	-4.379630901	259.2211134	551.9932403	333.8084678	119.2609341	286.2144209	655.123957	283.0353363	391.7384352	175.60674	264.3696335	205.5073153	290.3104096	276.5235968	171.4948195	353.5476268	442.9419441	261.3317927	537.3710011	118.8722905
98.95	365.3999053	551.5909876	519.1486101	18.18991247	-0.305046443	257.5150497	539.6266365	342.3738977	117.6503932	271.8427017	656.1883149	303.9832685	402.8375179	178.4826675	277.4135641	200.8110065	292.9408855	276.3242638	168.3940811	353.3355311	442.3509196	272.9968142	549.0299845	130.0409633
99	347.0758227	550.2120752	535.9638218	27.92430275	4.697894307	255.3967867	527.5891712	350.1771518	114.6718469	258.1222264	654.8839232	323.0577189	412.5208917	181.2238406	288.4333161	196.3392157	293.9320102	274.1997657	165.5277243	352.2094573	442.4666147	285.8667926	560.0183363	142.3282847
99.05	328.4201803	546.8669649	552.6128439	37.83884978	10.56414024	252.3533098	517.3739851	357.0935197	110.1686309	245.5047771	650.8098153	339.1591731	420.1704285	183.8824604	296.2412981	191.4868115	291.9999929	269.2121318	161.6622461	348.7512169	444.2503507	299.9525387	570.0101702	155.7476841
99.1	309.957289	541.7578183	568.3553701	47.88448132	16.47214836	248.145654	508.7872836	363.0541694	105.0797911	233.638351	644.4072034	353.3134471	426.8731036	187.1902145	302.1209346	186.001747	288.5569962	261.8826051	156.6699273	343.1254757	446.7735931	314.6987881	578.7786713	169.4906015
99.15	292.3081996	535.324025	582.471835	58.12783904	21.58139903	242.5951487	501.1769954	368.0858431	100.7798394	222.1583369	636.2810933	366.6603917	434.0041001	192.0706804	307.8289237	179.8247413	285.5593835	253.1006331	150.7227527	335.9516912	448.8038684	329.4714145	586.2043891	182.7130315
99.2	276.2748505	528.1117362	594.3624905	68.66249293	25.06516296	235.4960424	493.8387619	372.2408827	98.71937046	210.7232344	627.0442701	380.1467676	442.7991274	199.3426893	315.0677022	172.9333565	285.071407	243.8778355	144.0059078	327.8766074	449.2104017	343.8023868	592.2082916	194.7100084
99.25	262.6060322	520.6840122	603.8155709	79.63215288	26.43831173	226.8868671	486.1485151	375.6432444	99.86349392	199.050669	617.2625996	394.4629964	453.8385262	209.2750177	325.0583634	165.4454288	288.7001957	235.1188849	136.848898	319.5349041	447.1235618	357.3317672	596.853519	205.1296753
99.3	251.0363863	513.0075277	611.6664938	92.11583481	26.97918031	217.468792	477.7996587	378.633419	104.1853139	187.3248348	607.146922	409.0105179	465.5784127	220.8488737	337.1345479	157.9199177	295.7545972	227.056691	129.8190434	310.9971664	442.6206512	369.3972096	600.5875419	214.6233642
99.35	240.9737158	505.0082489	618.8871845	107.0573369	28.36907653	208.3059511	468.5374702	381.5643407	111.0228831	175.696747	596.8287002	423.0859632	476.2847519	232.8582768	350.2469172	151.0656878	304.9864628	219.6758881	123.7509227	302.399647	435.872581	379.2782943	603.938993	223.9270031
99.4	231.694491	496.5716137	626.2998039	125.14819	32.30426464	200.5543639	458.0941497	384.8010251	119.6840863	164.2938448	586.4038697	436.0339482	484.5135729	244.3423074	363.3853625	145.5536839	315.1604095	212.9104068	119.535711	293.915291	426.956349	386.2265903	607.381226	233.6745858
99.45	222.5048157	487.6259304	634.3324845	146.3126606	39.87329297	195.0623997	446.4396573	388.6734968	129.4830146	153.2005772	575.7987829	447.396426	489.421179	254.6996184	375.7598283	141.631369	325.3161878	206.6966056	117.7125581	285.6351362	415.96296	389.85958	611.1573512	244.2826401
99.5	213.2227075	478.0082841	642.1781582	168.4819064	49.73073194	191.5126803	434.267606	393.0414732	139.6542584	142.417247	564.6758678	457.7600512	491.8028755	263.9705806	387.7993964	139.0743406	335.5763712	201.2473869	117.9230608	277.5552724	403.3788653	391.1363748	614.6524638	255.7406238
99.55	203.8985622	467.6236328	648.9666187	189.6236126	59.96811224	189.1777598	422.7599951	397.6436202	149.4050026	131.8827853	552.5881031	467.7883569	492.6925423	272.2605561	400.0440277	137.3514154	346.182329	196.7774318	119.3210075	269.4363833	390.0056741	391.3884912	617.10748	267.9508565
99.6	194.5874987	456.3698189	654.0335197	208.246737	68.79000628	187.3147934	413.2121251	402.1797523	157.9729846	121.506789	539.0734147	478.1492988	493.0435513	279.6128805	412.999938	135.9504369	357.3470077	193.4971959	121.0367835	261.0017338	376.8406561	392.0129709	617.8329889	280.8801342
99.65	185.2479819	444.2308156	657.0675411	223.7719835	74.93088507	185.2958722	406.5295213	406.348776	164.862605	111.093529	523.8265221	489.278138	493.6588437	286.1129417	427.0309522	134.491304	369.2372772	191.6085121	122.3663017	252.0241798	364.7983185	394.0934821	616.417402	294.4949174
[truncated: 1,800 more rows]
