# Supplementary material for: Quantitative analysis of spontaneous sociality in children’s group behavior during nursery activity
Source: PLoS One. 2021 Feb 2;16(2):e0246041. doi: 10.1371/journal.pone.0246041 (PMC7853442; doi:10.1371/journal.pone.0246041)
Supplement: S2 Dataset — (CSV) [file pone.0246041.s020.csv]

S2 Dataset. Time series of children�fs positions for the five-year-old class aged 5.28
Number of data	13	Number of frames	1160
Info
centimeters		"m" indicates a boy and "w" represents a girl. Blanks indicate deficits or break time when the instructor stops playing a piano during the running activity.
sec
Time	m1(X)	m1(Y)	m2(X)	m2(Y)	m3(X)	m3(Y)	m4(X)	m4(Y)	m5(X)	m5(Y)	m6(X)	m6(Y)	w1(X)	w1(Y)	w2(X)	w2(Y)	w3(X)	w3(Y)	w4(X)	w4(Y)	w5(X)	w5(Y)	w6(X)	w6(Y)	w7(X)	w7(Y)
0	420.0023855	413.0369819	233.4729565	172.9197965	222.3264513	207.9509272	563.4353074	343.0665457	138.1493855	71.02470617	460.1653198	516.7945507	429.0878794	461.061597	550.7907697	280.8166584	295.0788879	394.4559702	209.0020899	399.6387379	283.5974597	337.5712286	259.8372045	111.416934	212.0116285	59.38099641
0.05	415.6918826	408.6169935	237.6967803	168.9236511	225.2934261	208.3221359	562.204583	342.3023756	132.4088804	58.24212297	459.6759175	516.2799045	428.2087003	459.8371302	551.3330982	278.6323104	289.9158558	390.388318	206.6051406	391.9684577	281.3082298	333.6275912	256.6723641	106.418318	212.5147824	56.14182758
0.1	411.6825159	404.5363666	241.9745885	165.1505329	227.5690948	208.0289294	561.1115345	341.6236901	127.6940098	45.60032309	459.2246042	515.8053121	427.3457031	458.7285131	551.8341199	276.5204251	284.9623732	386.2686535	204.1802882	384.5200245	278.6736707	329.3504825	253.7266785	101.6406324	213.2129713	52.71890257
0.15	408.3898164	401.2526831	246.3637907	161.8186232	228.4908732	206.4096919	560.3029808	341.1216503	125.2341031	33.61732099	458.851213	515.4126611	426.5203201	457.8596883	552.2504359	274.5613086	280.5392377	382.1253675	201.7436576	377.66597	275.3591767	324.4326513	251.2679154	97.3791093	214.3006689	48.93871569
0.2	406.248327	399.2430964	250.9176782	159.1467345	227.3861186	202.7821458	559.9269856	340.8881908	126.2908719	22.87787126	458.595835	515.1441105	425.7546503	457.3558533	552.538352	272.8359501	276.9826384	377.9937737	199.3148686	371.7973353	271.0090587	318.5431094	249.5714222	93.93997214	215.973226	44.6274546
0.25	405.5150742	398.8146972	255.7033381	157.2622806	223.7049395	196.6163116	560.0691306	340.9764502	131.645525	13.79520598	458.4789993	515.0275563	425.0289701	457.2984246	552.6625643	271.4122678	274.5032575	373.9220594	196.9323482	367.1533834	265.4683162	311.5050273	248.7159724	91.41406613	218.2783304	39.6099379
0.3	405.8815191	399.4743263	260.3118275	155.6144493	218.0061572	188.5253142	560.5625239	341.2828034	139.789652	6.160623729	458.4711166	515.0246048	424.2036903	457.5508173	552.6691748	270.1440667	273.1086792	369.9801532	194.618109	363.2929703	259.7532109	304.1473213	248.4671047	89.4259206	221.0222165	34.25634255
0.35	406.861239	400.5340716	264.3165699	153.5313502	211.0805363	179.3986822	561.1779168	341.6649075	148.718761	-0.495366724	458.5256057	515.0814176	423.1000438	457.9274317	552.6179336	268.8540898	272.6953876	366.243477	192.3979242	359.5852491	255.2300216	297.6095865	248.433468	87.409833	223.8959703	28.99398629
0.4	407.9690308	401.3105537	267.3060894	150.338007	203.7798927	170.2068665	561.6878308	341.9815186	156.4900948	-6.695450109	458.595835	515.1441105	421.5362786	458.2425267	552.5688951	267.3634708	273.1504992	362.7859626	190.2935461	355.3780682	253.3483246	293.1270574	248.2202518	84.79031909	226.5888149	24.25265967
0.45	408.7581598	401.2851872	269.0834317	145.5853779	196.7680379	161.7222714	561.9202096	342.1197404	161.8008882	-13.00206709	458.6486954	515.1691563	419.3935815	458.3421731	552.5517683	265.5402638	274.3648274	359.617794	188.2799027	350.1375123	255.0525537	291.461272	247.5474884	81.20274044	228.9641371	20.38609876
0.5	409.0049531	400.4000209	271.2719524	140.2132671	189.8871884	153.3887736	561.9270779	342.1187145	166.0483345	-19.65348202	458.6696519	515.1645529	416.7066919	458.2255043	552.5655977	263.725167	275.8785926	356.5237042	186.4281295	343.8507373	259.4655861	291.5558311	246.3710008	76.64829001	231.3477517	16.84181609
0.55	408.5225613	398.7272319	275.8018172	135.5031047	182.6973545	144.2701673	561.8143555	342.0491084	171.221913	-26.82310134	458.6537038	515.1497292	413.5651123	457.9261146	552.5888509	262.34411	277.2000155	353.2192372	184.7994143	336.6441125	265.2128716	291.8449955	244.7369913	71.29166781	234.215935	12.92051597
0.6	407.11539	396.3305126	284.5284492	132.774883	174.7073181	133.3460966	561.6878308	341.9815186	179.283579	-34.64612025	458.595835	515.1441105	410.0597586	457.477438	552.5998112	261.8269638	277.8380084	349.4080347	183.4583774	328.6499881	270.9788038	290.786883	242.6910386	65.29966596	238.0459541	7.921202505
0.65	404.6353579	393.2333459	298.3726427	132.8619404	165.6391562	119.8668952	561.6293767	341.9421967	191.4882134	-43.10110514	458.5012095	515.160419	406.319126	456.9422081	552.6064629	262.4165666	277.4544613	344.8613186	182.3992716	320.0024054	275.8955152	287.320147	240.3867084	58.89469547	243.193949	1.392320078
0.7	401.4762378	389.5293935	315.1097783	134.6976252	156.1354256	104.6508047	561.630902	341.9404973	206.4260272	-51.8457037	458.4252216	515.1817864	402.4757351	456.2433621	552.6155114	263.6378684	276.8280113	339.6666796	181.3802183	310.8012413	280.1457178	281.9584876	238.6123677	52.98461273	249.986464	-5.404482909
0.75	398.1419559	385.3105463	332.0281547	136.8071137	147.2012547	89.05321698	561.6608935	341.9593099	222.1031782	-60.48103202	458.4345518	515.1843137	398.6860475	455.3023823	552.6498859	264.8352553	276.9669265	334.0152096	180.0831028	301.1342994	284.2064889	275.644129	238.3105789	48.62894463	258.64091	-10.85280579
0.8	395.1613235	380.6819013	346.7859046	137.8250124	139.9697587	74.62836524	561.6878308	341.9815186	236.6370989	-68.65766415	458.595835	515.1441105	395.1122821	454.039155	552.7324812	265.3588714	278.8953953	328.1286319	178.1775314	291.0830106	288.5335893	269.3420667	240.4231567	46.91009213	269.3100282	-13.34328748
0.85	392.863377	375.6521705	357.9918668	136.7499659	135.3542642	62.70273123	561.671606	341.9764889	248.7648932	-76.05285762	458.9467744	515.0492614	391.832297	452.4180911	552.8858721	264.7670894	283.2144418	322.2116002	175.4120824	280.6557022	293.5251837	263.8827753	245.3881092	48.39906267	281.8881088	-11.94098519
0.9	391.3106587	370.0800968	367.4141304	134.559169	133.4390493	52.71436877	561.6499014	341.967423	259.284883	-82.27811189	459.4078381	514.9221978	388.7185843	450.631095	553.2744003	263.580413	288.8694994	316.3586557	172.3054702	269.936429	299.551791	259.6735184	252.3402521	51.63851515	295.3527354	-8.428030268
0.95	390.3543891	363.6753748	377.3175273	132.5438616	134.0894589	43.68377013	561.6471619	341.965405	269.3198456	-86.97376823	459.8662208	514.7906881	385.5635685	448.9101414	554.0826074	262.5341769	294.372209	310.5879737	169.5423455	258.9570029	306.9721496	257.0171231	260.0354286	54.68336558	308.6084681	-5.104943462
1	389.8388163	356.1275067	389.7675923	131.97385	137.1256516	34.55911181	561.6878308	341.9815186	279.929632	-89.76984003	460.2095839	514.6823763	382.1544056	447.4924919	555.4907556	262.3673596	298.2682596	304.8830712	167.8421192	247.7791795	316.1006858	256.1957412	267.3239445	55.66920064	320.7293866	-4.13532593
1.05	389.6586325	347.2647737	405.9866943	133.7077848	142.2173801	24.43571315	561.7987171	342.0385373	291.7472014	-90.64830213	460.3621682	514.6155745	378.2691128	446.4844541	557.5904613	263.6205105	299.6026618	299.1584937	167.8103514	236.5168544	326.914919	257.1639361	273.4307274	53.31157507	331.1947946	-6.964870456
1.1	389.9989961	337.5129008	424.6470367	136.9413225	148.3525869	13.50127915	561.9438119	342.3237561	304.6841348	-89.95652486	460.3644374	514.5946902	373.7062398	445.4890151	560.0088696	266.0545497	299.3953451	293.4064014	169.097346	225.0582697	338.3785819	259.1414749	278.5569725	48.78831122	340.9294494	-12.02290716
1.15	391.1132928	327.5181318	444.0569078	140.601906	154.3774671	2.139136162	562.0866092	343.0516719	318.4401855	-88.27727473	460.2892833	514.6176448	368.2660445	443.9665551	562.2919109	269.2521992	299.1302523	287.6238503	171.1433404	213.2748688	349.2257197	261.0626662	283.1341546	43.85176217	351.0577579	-17.10885881
1.2	393.2566531	317.9843491	462.8097913	143.7263597	159.1416601	-9.29205973	562.1906272	344.4342372	332.7460855	-86.1751312	460.2095839	514.6823763	361.7187613	441.3512247	564.0055208	272.8134019	300.3177779	281.843208	173.3746933	201.0073316	358.3395658	261.9273091	287.5593665	40.26981665	362.5829335	-20.02691838
1.25	396.6877824	309.5128686	480.0843563	145.7378676	161.9777733	-20.45460759	562.2911586	346.6367949	347.2031559	-84.21518106	460.1898322	514.793567	353.9124101	437.1991785	564.870774	276.3966023	304.0550573	276.1307163	175.3339675	188.0890871	365.1406259	261.1328877	292.1861088	39.33897663	375.9701589	-19.26150904
1.3	401.7481603	302.2430056	496.4620898	147.7630291	164.212205	-31.42883625	562.4338468	349.5258608	361.0654914	-83.00416565	460.2070751	514.8808782	345.1079488	431.6294468	565.2839442	280.1212897	309.8842255	270.509555	177.7831717	175.0528596	370.3278732	259.2460316	297.6300017	40.3070733	390.3393456	-15.80063791
1.35	408.8059613	296.206891	512.5780984	151.0933201	167.7100595	-42.20674019	562.703799	352.9114037	373.449621	-83.12129961	460.2255695	514.8689509	335.7317761	424.9370987	565.7810439	284.129582	316.9634963	265.00459	181.6877065	162.628497	374.9065891	257.1977397	304.5259312	41.94961458	404.5434178	-11.16638858
1.4	418.1772125	291.4229825	528.9040387	156.8845026	174.3399297	-52.72278631	563.1842405	356.6050287	383.5528504	-85.13395	460.2095839	514.6823763	326.2722466	417.4539688	566.8850396	288.5464003	324.4669418	259.6217037	188.002614	151.6195359	379.8270207	255.9162309	313.4849031	43.06493046	417.6039798	-6.774718513
1.45	429.847285	287.6882509	545.5925738	165.5423705	185.3143326	-62.9029025	563.8956389	360.4086634	391.1422466	-89.14493199	460.1013979	514.2711376	317.1520358	409.5261886	568.9525422	293.447381	331.6802744	254.3175255	197.228238	142.5761319	385.7156444	256.0589586	324.7363249	42.77766658	428.9635147	-3.608711297
1.5	443.2670013	284.827836	562.368321	176.1881909	199.630446	-72.15277565	564.8498564	364.5198471	397.5238778	-93.73740788	459.9208376	513.7464378	308.5593326	401.3406431	571.5692911	298.6352855	338.446037	249.3678871	207.9868977	134.5629189	392.3760509	257.6945221	337.5014063	41.92495863	439.2568151	-1.051383903
1.55	457.7066654	282.5578885	578.9536433	187.6420758	215.6329173	-79.98340775	566.0231245	369.1620221	404.4159957	-97.05727909	459.6782187	513.2539997	300.5765121	393.0764891	574.1748534	303.916476	344.6399012	245.0676988	218.5783071	126.2601247	399.3730295	260.6631356	350.6505391	41.55524969	449.2602332	1.713024036
1.6	472.5117095	280.5928026	595.1720462	198.8922427	231.7311212	-85.96220096	567.3898362	374.5445218	413.4348058	-97.24922193	459.3840394	512.9404564	293.2932751	384.9317589	576.2385756	309.1236819	350.1358955	241.710777	227.4130747	116.2856424	406.2971167	264.8019812	363.1085608	42.67026124	459.6644505	5.449130942
1.65	487.3127342	278.7629241	611.0379315	209.3939357	246.6461687	-89.97082215	568.849549	380.7325503	425.5706875	-93.14002302	459.0500411	512.8915263	286.7335852	377.0279423	577.4123181	314.1674305	354.9984161	239.4851421	233.4379297	103.7150788	412.8166102	269.9101193	374.1729385	45.94854116	470.9337148	10.67719818
1.7	501.8685049	276.9553168	625.9139524	219.0248987	260.6926989	-92.70572618	569.9616558	387.2517528	440.1278174	-85.24616837	458.5522265	512.9102641	280.6516524	369.2764116	578.0496104	319.3354831	359.5405367	238.0547975	238.0333413	89.87774395	418.2944203	275.4731537	384.339216	50.7995783	482.997094	17.28530861
1.75	516.0662728	275.1659286	639.2210537	227.8749708	274.3889347	-95.0756295	570.2289064	393.5502874	456.0079029	-74.67218268	457.7554738	512.7324542	274.7137414	361.4724581	578.6309461	324.9279445	364.2670233	236.975091	243.0221791	76.80499075	422.0839777	280.9067775	394.3817257	56.45070896	495.6721997	25.07296655
1.8	529.8088645	273.3898975	650.4852312	236.0528664	288.2440314	-97.95996465	569.1673643	399.1302227	472.2370807	-62.45603326	456.5213003	512.0914579	268.5533717	353.3819917	579.6199919	331.2126742	369.6716528	235.8077552	250.1960137	66.70882968	423.5691955	285.6759833	405.0290296	62.16124225	508.7878704	33.84242134
1.85	543.1512619	271.7226784	659.6260583	243.891026	302.6525817	-101.9531901	566.5964309	403.7793481	487.8842933	-49.69128035	454.7737375	510.8037388	261.9383088	344.8509995	581.3271458	338.3281618	376.1363079	234.3087651	260.7879384	61.21251857	422.4421064	289.56735	416.8490739	67.38203271	522.090479	43.19036146
1.9	556.644593	271.3540716	667.6192149	252.7755468	317.3082819	-106.4846012	562.9795644	408.1556622	502.4974341	-37.27710691	452.8457247	509.0633366	255.1457156	335.7527747	583.391593	345.9581622	383.5084844	233.1320038	273.7166976	59.31147623	419.7014264	293.3169077	429.6566774	72.35205395	535.2827238	52.81606937
1.95	570.7956083	273.5334951	675.5371247	264.1000964	331.819142	-110.7320772	559.0390619	413.0901183	515.6843518	-26.07639898	451.1662582	507.1625254	248.6957945	326.1012513	585.3507708	353.7154097	391.4557088	233.1091793	287.4717299	59.2906789	416.7123969	297.9253421	443.1379858	77.41140459	548.0262979	62.28957949
2	585.9342982	279.3411773	684.2416857	278.9290048	345.7945207	-113.8979864	555.5274763	419.3687844	527.1373983	-16.83639301	450.1790219	505.4064593	243.1528667	315.9334566	586.7722743	361.2632939	399.6374489	235.036329	300.7023667	59.4653832	414.8593795	304.3420314	456.9913563	82.8766674	560.0451501	71.24124988
2.05	601.9713027	289.0740719	693.9410826	297.3267463	358.9123582	-115.4697103	553.0166023	427.503603	536.9626713	-9.657561105	450.1861314	504.0190197	238.9822468	305.3499011	587.3488428	368.3580755	407.6939996	239.3687632	312.5214658	58.53449503	415.0289719	313.1046908	470.8544119	88.9097136	571.2739968	79.52682784
2.1	617.5861222	301.0637811	703.1351552	316.9590587	371.8360997	-115.335255	551.5761468	437.0698658	545.2641814	-4.013427108	450.8114253	502.9130181	236.0802489	294.6746044	587.2703255	375.2064816	415.3150605	245.4228071	323.8181362	56.61613312	415.9979312	323.3240415	484.6611857	95.50617957	581.7835973	87.37714599
2.15	631.5360168	313.4450506	710.3344113	335.5810501	385.2207762	-113.593668	551.0785163	447.4362337	552.3482913	0.991623149	451.5182825	501.916308	234.1677771	284.3139808	586.8017163	382.0514183	422.2213198	252.2778197	335.6741581	54.07828165	416.0762366	333.8714451	498.2810657	102.5975784	591.7433026	95.13311637
2.2	642.9505653	324.762444	714.4184453	351.6627011	399.6604175	-110.3571168	551.3829821	458.017421	558.469819	6.185678361	451.7709722	500.85179	232.9451429	274.6873553	586.1986833	389.1095442	428.1787322	259.0852037	349.0799606	51.28672352	413.6370147	343.7804385	511.6001558	110.1205878	601.2930313	103.0976578
2.25	651.4961105	334.3521921	714.7750354	364.5747145	415.5100205	-105.8240446	552.2440531	468.399907	563.8332771	12.05268079	451.2026055	499.579599	232.0712181	266.0118812	585.7073246	396.5144465	433.1175026	265.3079888	364.5413246	48.52310679	407.5671585	352.4365216	524.5580642	117.9561514	610.593401	111.5725171
2.3	657.803969	343.0044216	712.0325499	375.5192882	431.9807112	-100.389892	552.6380538	478.3532149	569.851722	19.96024886	450.1099298	498.1136115	231.587125	257.8356229	585.1925915	403.9603212	436.7790516	271.0979933	381.001242	46.1276443	398.7071758	360.0368201	536.6833879	125.828109	619.8614594	121.1716351
2.35	662.5999	351.7496351	706.9806466	385.849286	448.1765325	-94.53190008	551.4484052	487.7881454	577.8738606	30.96509174	448.9640284	496.5034144	231.5161031	249.458891	584.4984905	411.0902097	438.9776678	276.7717518	397.1732371	44.45019913	388.4031478	366.8730774	547.5724431	133.4086348	629.2824801	132.4440752
2.4	666.4889701	361.459861	700.350801	396.7116819	463.3238867	-88.67592384	547.5769735	496.6925565	589.0298475	45.86673379	448.245275	494.8037831	231.8806477	240.1459392	583.4717456	417.5785358	439.5200637	282.6342931	411.8883324	43.81410393	378.0742056	373.1731939	556.882902	140.4180355	638.9879672	145.8253971
2.45	669.8771391	372.6962576	692.7960453	408.8673642	476.9189149	-83.04012268	540.2693936	505.1370317	603.545517	64.39501139	448.3101881	493.0927949	232.6294431	229.3418298	582.0550304	423.2734683	438.2907122	288.8879672	424.4053254	44.26057152	368.8486444	379.0938895	564.449741	146.6946259	648.9366008	161.2752451
2.5	672.5263779	385.2735287	684.6306103	421.8716214	489.7820113	-76.95334602	530.5028834	513.3183188	618.6229841	83.18849013	448.9557645	491.4902871	233.4820319	217.318673	580.4216356	428.6166135	436.0231841	295.6919569	435.3717661	45.37387684	360.4704068	384.5773097	571.2105491	152.8854618	658.5199759	177.7388094
2.55	674.1061162	398.8899771	676.0867601	435.0488219	502.8270109	-69.61685836	519.7733579	521.3850554	631.4863199	98.9554596	449.858549	490.1492488	234.0875663	204.580459	578.8085196	434.1433494	433.5593844	303.1283354	445.6559102	46.45304332	352.3647546	389.5570753	578.1679398	159.6887843	667.1263149	194.0596695
2.6	674.3263363	413.3134405	667.3712172	447.7673977	516.8320131	-60.33503883	509.7150023	529.3932036	639.9736871	109.1422921	450.6939638	489.2203041	234.082261	191.6497736	577.4548292	440.3541212	431.7365425	311.2464519	456.0771058	46.82617512	343.9207182	393.980801	586.2137392	167.7098397	674.2823691	209.3335763
2.65	672.9865633	428.2637536	658.5506076	459.6433341	532.1391457	-48.88818704	501.5749057	537.2616352	643.0162306	112.6487561	451.1904174	488.7910071	233.2613229	178.9804022	576.4334564	447.5606263	431.0523807	319.988577	467.2503266	46.12599272	334.5572242	397.7997747	595.8426746	177.301145	679.8290783	223.0645431
2.7	670.2563422	443.1326599	649.4055346	470.9192801	547.5928407	-36.08390145	494.4975185	544.5497469	642.8466564	112.4442898	451.3814638	488.7144796	232.1947268	166.7339797	575.435916	455.3401008	430.3901456	328.5810087	479.2093871	45.21005803	324.0199571	400.9383095	605.8363428	187.6945737	683.9536089	235.5617972
2.75	666.3134083	457.2291975	639.5691513	481.9333285	561.9413405	-22.91577444	486.9672609	550.7898333	642.379549	112.4232423	451.333515	488.7754121	231.6116501	155.0269012	574.0464244	463.1585537	428.2926523	336.1695424	491.813001	45.1874428	312.0387896	403.2435779	614.8222104	198.0605089	686.9559045	247.2612718
2.8	661.2884879	469.9518788	628.6585014	493.0304173	574.1570246	-10.19452543	477.3398152	555.5787711	644.500839	116.4329137	451.1127563	488.7586587	232.266564	144.0098932	571.854568	470.5427595	423.2942581	341.9850209	504.8816525	47.10775775	298.2971696	404.5487191	621.6329957	207.7390881	689.0912975	258.5262911
2.85	655.2790128	480.9924362	616.486154	504.5061005	583.7209447	1.469569957	464.2010768	558.7146227	651.1061915	126.927152	450.8073062	488.505307	234.726897	133.7554052	568.5483926	477.1912716	414.3451283	345.6022004	518.146967	51.64173341	282.7097617	404.741508	625.6611177	216.4013873	690.5366566	269.6304339
2.9	648.2714574	490.7963159	603.2949632	516.2907054	591.8618218	12.54470617	448.2528401	560.6646152	660.319911	142.1082711	450.4476951	488.0887036	238.8939937	124.1852115	563.8863362	483.2288622	402.5740737	348.0746558	531.2111599	58.43408787	266.0242236	403.9588592	628.1422956	224.9083113	691.5017821	280.9069706
2.95	640.2997938	499.9561219	589.661826	528.2176978	599.9884804	23.48583513	430.8533593	562.0482607	669.6690817	159.3368361	450.0913197	487.6438331	244.4426597	115.072514	557.6724484	488.8735742	389.8081498	350.7788381	543.6450514	66.88916008	249.5337848	402.430803	630.6181366	234.1924142	692.1614339	292.6200044
3	631.4104686	509.0119983	576.2286433	540.0720772	609.349063	34.63841527	413.7235298	563.5121298	677.1060404	176.5012484	449.7961374	487.3065899	251.0410914	106.1669032	549.6784264	494.3378029	378.1310162	355.1104395	555.0944407	76.46339332	234.7444681	400.4137842	634.5108226	245.019474	692.6781105	304.9868839
3.05	621.7058458	518.4060919	563.5512494	551.5597221	620.7191337	46.14216961	398.5631734	565.5403068	681.4017019	192.1854828	449.5916179	487.1809915	258.2576449	97.24265562	539.8096503	499.8036121	369.2871581	361.9495245	565.4356593	86.69385516	222.8208388	398.1082496	640.6487601	257.5907906	693.0832655	318.085141
3.1	611.3187392	528.0060451	551.4954165	562.180662	633.083775	57.8647019	384.9174796	567.7642242	683.4279455	206.1568398	449.5188921	487.204092	265.8865525	88.305175	528.9112915	505.1612567	362.3878736	369.9949633	574.9260268	97.32619403	213.2842124	395.2960935	647.7386384	270.6935092	692.7742317	331.598512
3.15	600.4186709	537.537982	539.7651433	571.3938293	645.2356427	69.65082084	371.7914703	569.582676	684.3008425	218.219293	449.5848439	487.2784566	273.6755639	79.44636718	518.1407896	510.2275033	355.8547875	377.4732239	583.9595721	108.1156557	205.0368719	391.6649035	654.2601598	283.044785	691.0416055	345.1698232
3.2	589.1727284	546.7238003	527.9908188	578.6836226	656.1461867	81.42000411	357.9793302	570.3709426	685.0309045	228.1086449	449.7961374	487.3065899	281.3771747	70.75263988	508.7828902	514.7736393	348.0013906	382.7032684	592.8929194	118.8277014	196.8649254	386.8715283	658.9253348	293.6542865	687.199166	358.5628393
3.25	577.669378	555.3024532	515.7290364	583.7186546	665.2565112	93.32382533	342.3825089	569.6274674	686.4058105	235.8747509	450.1267686	487.2094683	288.8904762	62.32316899	501.7622617	518.559742	337.4218247	384.5605765	602.0321473	129.376717	187.738422	380.6761665	660.9854473	302.0546036	680.8812823	371.8227363
3.3	565.9406063	563.3737809	502.6964254	586.909902	673.1738662	105.8076283	325.5205881	567.3780712	688.030817	242.2943892	450.4257954	487.0510647	295.9787255	54.17739611	496.2083884	521.6618971	324.7294732	383.8289469	611.1501491	139.8398878	177.494359	373.1849922	661.1214762	309.0193209	672.8510803	385.1473162
3.35	554.0339664	571.0292392	488.6559101	588.8587073	680.6694787	119.2867263	308.393461	563.8188217	689.4222702	248.4905906	450.5151433	486.9046453	302.4977074	46.32947277	490.6915692	524.2124595	311.0830121	381.7704902	619.9660895	150.4073045	166.2615424	364.6649696	660.2641212	315.4658005	664.2262645	398.740982
3.4	542.0129752	578.3524157	473.3818387	590.1863456	688.4045147	134.0572008	292.2410348	559.1859964	690.1123613	255.524659	450.2165172	486.8433864	308.3054393	38.79044882	483.6960076	526.3702468	297.8505888	379.7247992	628.2276467	161.2576988	154.1918433	355.4095068	659.3004706	322.2056168	656.1714191	412.6831562
3.45	529.912729	585.3790601	456.6626235	591.3883492	696.78276	150.1114972	278.2280166	553.7818174	689.7488963	264.0819368	449.4230906	486.9153195	313.3619653	31.55517973	474.0797024	528.291238	286.2334256	378.7908485	635.7142287	172.3158315	141.5954643	345.7380139	658.8886442	329.8179105	649.5858746	426.9120938
3.5	517.2301116	591.6259834	438.5534224	592.2779628	705.0795874	167.219719	265.9138528	547.6340089	688.5517874	274.0760577	448.2867324	487.0569396	318.8322041	24.99871148	462.342413	529.8393481	275.772384	378.7382733	642.5402637	183.7217117	129.1934437	335.7556987	658.8415893	338.2932064	644.1003057	441.1988265
3.55	503.3267928	596.5592565	419.209715	592.4442682	712.5310908	185.1050739	254.5327653	540.8039594	686.7719204	285.0678521	447.0354917	487.1822198	325.994263	19.51967371	449.5675584	530.8174793	265.660265	379.0296172	648.8310065	195.4384663	118.0094388	325.635017	658.8287979	347.4919544	639.0402294	455.361574
3.6	487.3925612	599.6168227	398.8020629	591.4185057	718.5051539	203.5904019	243.1900641	533.3352366	684.6505155	296.6391554	445.8997476	487.2044855	336.061146	15.53207888	436.9911817	530.9996066	254.9901101	379.1010427	654.6997801	207.4255899	109.1745593	315.6020084	658.5344003	357.2971294	633.7285671	469.3069603
3.65	468.6655132	600.3737162	377.5298978	588.8473233	722.6305319	222.4265856	231.0686876	525.2102375	682.3860895	308.4147425	445.0583159	487.0698905	349.6045062	13.21060567	425.7647729	530.2967676	243.0151548	378.4290093	660.2018735	219.661735	103.3914781	305.8058473	657.6976573	367.5593048	627.5669631	482.9169318
3.7	447.7591925	599.3005002	355.4373514	584.8799169	725.264986	240.7526996	218.3274111	516.417589	679.8358618	319.8419773	444.5149916	486.8163085	364.8242689	11.92963726	415.8505072	529.0401955	230.0491372	376.6123167	664.7995894	231.3135386	100.0657733	296.0638167	656.0455362	377.9851495	620.4749123	495.8082237
3.75	426.0446931	597.1409676	332.5879795	579.8894592	726.8436632	257.6905648	205.299806	506.9297218	676.8500712	330.3970742	444.2209264	486.505725	379.5282146	10.84481486	406.9954145	527.7308132	216.6070652	373.1981087	667.9543849	241.5820759	97.96334027	286.0368476	653.2778558	388.2445772	612.437832	507.5207282
3.8	405.4850825	594.7825593	309.137026	574.3274216	727.7519741	272.4909309	192.3748432	496.7337603	673.2689533	339.6128976	444.1266465	486.200459	391.7575359	9.136840744	398.9206493	526.901783	203.2487119	367.6952994	669.1692186	249.7841197	95.77874124	275.318964	649.0841414	398.0634392	603.3939011	517.619418
3.85	387.9897243	593.0164304	285.3963646	568.6777237	728.2694367	284.8425768	179.8907302	485.8478176	668.962916	347.2901193	444.1827257	485.9436302	400.3138417	6.192485313	391.2074425	526.9503784	190.5751475	359.8434791	668.2400328	255.7171847	92.40684308	263.5589715	643.3207724	407.326127	593.331693	525.8492866
3.9	372.9765487	591.3917128	262.4655926	562.8733406	728.1271962	295.7807579	168.101654	474.1114498	663.9644878	354.0837507	444.3219206	485.766093	406.7128232	2.572348858	383.5852072	527.5876235	179.175419	350.3810579	665.8886175	261.2119669	87.96704067	250.6221308	636.5788997	416.1642072	582.1708555	532.546981
3.95	358.8026003	589.0887413	241.8428493	556.8857969	726.9920123	306.5384311	157.2476881	461.4141447	658.3639114	360.8765673	444.4696619	485.6888787	412.9836759	-0.923686482	375.5997522	528.3734636	169.8303182	340.5483833	663.0907699	268.4265491	82.87555834	236.5344543	629.7224437	424.7661225	569.9874404	538.1423572
4	343.3976305	585.1731535	225.2766731	550.7199752	724.54306	318.2352536	147.5880154	447.646201	652.2764249	368.5103541	444.5514266	485.7328965	421.062268	-3.476048069	366.7399098	528.8522312	163.4123288	331.7368909	660.845079	279.3491182	77.57490859	221.3416239	623.6594023	433.2553948	556.8927111	543.0365133
4.05	324.8076513	578.8317394	213.9431104	544.3491664	720.6098561	331.6426079	139.1835023	432.7775261	645.8212223	377.4498918	444.5444041	485.9022726	432.2499036	-4.430690047	356.6156773	528.5889942	160.3874504	325.007148	659.7999631	294.845152	72.51950901	205.1685392	619.035013	441.7144268	543.0469501	547.5954061
4.1	303.5648003	570.2720529	206.2216648	537.4959836	715.5587681	346.348099	131.5862168	417.0801716	639.0428779	387.0895577	444.4843052	486.0652319	445.3409581	-4.098688882	345.1473845	527.3368885	159.7538506	319.5287241	659.5109523	312.4724198	68.07862389	188.5039104	615.1558528	450.0899423	528.9580109	551.9982242
4.15	281.1653551	560.1256803	199.5083073	529.7597034	709.8493992	361.6673961	123.9890548	400.9363835	631.9594952	396.5245925	444.4577624	486.0620549	458.7083708	-2.999605735	332.4819777	524.8864651	159.9634817	313.89731	659.2549367	329.3906466	64.6475176	171.9956383	610.9965172	458.3670118	515.2416413	556.3684905
4.2	259.6657099	549.2610237	190.9098695	520.6089624	703.9151021	376.9601768	115.5031015	384.7268525	624.5533721	404.8991205	444.5514266	485.7328965	470.8874285	-1.629354161	318.7721896	520.9979673	159.4283975	306.6223296	658.3594225	343.2791991	62.64539893	156.3692813	605.5171429	466.592289	502.6300874	560.8160068
4.25	241.3345225	538.6625423	178.1086005	509.5809069	698.0795198	391.7805515	105.4617746	368.7418885	616.7792431	411.6578978	444.8194397	484.9855481	480.8857737	-0.394854921	304.198145	515.5276992	156.9780927	296.5643952	656.3119439	352.8574923	62.34439711	142.1841917	597.9290689	474.8093899	491.6680817	565.3940717
4.3	226.0638801	528.0910846	161.8546989	496.5553159	692.1250495	406.1016254	94.69222893	352.8406085	608.5751459	417.1250652	445.229773	484.0085553	489.5945833	1.365932985	289.4451731	508.6270635	153.0784289	284.4152134	652.813355	359.3687884	63.88331528	129.1502999	588.7615395	483.0567033	481.7303589	569.849429
4.35	213.1422687	517.0783901	143.9687102	481.7447098	685.7605983	420.0023058	84.46625892	336.8407584	599.9095803	421.8239014	445.7165448	483.0647548	498.1012574	4.374843269	275.3645007	500.6463354	148.6957873	271.4361184	647.6418111	364.5068069	67.14819375	116.6648954	578.8976464	491.2643507	471.7962458	573.8878884
4.4	201.6101743	505.0262958	126.6681542	465.5302226	678.6911098	433.5837635	76.19838424	320.6092079	590.7712314	426.2687472	446.2133271	482.4181565	507.3941513	9.300768968	262.976615	492.022934	144.8720222	259.041145	640.5609541	369.87244	72.0099538	104.0780695	569.2908086	499.3090434	460.7039817	577.2382855
4.45	190.4387503	491.3520363	112.0663662	448.4415692	670.6537467	446.9543792	70.96403551	304.1057354	581.2585128	431.0050759	446.6380571	482.2466021	518.1228561	16.45606332	253.0751653	483.2293948	142.4935666	248.4778551	631.5461685	376.7383388	78.28082895	90.89829229	560.7820946	507.0708082	447.4396493	579.7389121
4.5	180.3835197	476.3595296	101.1780996	431.2432585	661.7814362	460.0762127	68.38343396	287.5201933	571.5462704	436.2751996	446.8717843	482.3688448	529.4146404	24.65485055	245.148287	474.5772231	141.7222834	239.2726639	621.4376795	385.0236625	85.67078754	77.43437687	552.8494617	514.2201091	432.203995	581.3954055
4.55	172.3712145	460.6297288	94.47939999	414.7785668	652.2945137	472.902324	67.53589939	271.0641889	561.9335164	442.3341468	446.7764676	482.5156576	540.3121619	32.55179094	238.1447605	466.2675879	142.4611741	230.6078768	611.4252541	394.3213893	93.85246179	64.23161389	544.7130617	520.4780475	415.6824068	582.3303975
4.6	167.4292109	444.8906377	92.3664138	399.9713889	642.4164537	485.3664543	67.42841185	254.9063106	552.7593004	449.4204095	446.2133271	482.4181565	550.0057464	38.951362	230.8935423	458.4687211	144.5950711	221.6127507	602.7754607	404.1576495	102.4899022	51.84270123	535.5155532	525.5991703	398.7242052	582.6604979
4.65	166.1248912	429.7900675	94.66145133	387.4212782	632.3218252	497.3918	67.16273288	239.0890331	544.2472411	457.5343451	445.0932151	481.861456	558.0220553	43.13026791	222.4167223	451.2446649	147.8130488	211.4892378	596.3377084	413.9655273	111.250749	40.60607024	524.4617692	529.4952668	382.114866	582.4779511
4.7	167.006962	414.8631208	99.69595047	376.1103982	621.7262315	508.7437405	66.95947969	223.446398	536.4102973	466.2760904	443.5451577	480.9550416	565.0838626	46.36980228	213.1270583	444.3328377	151.8818794	200.6683948	591.3283688	423.3562424	120.1629577	30.27295623	512.2656964	532.7085065	365.772917	581.6083006
4.75	168.0856466	399.3341675	105.0338059	364.3984748	610.2597408	519.1611806	67.17570508	207.7592165	529.1408773	475.0650956	441.7566577	479.8718674	572.0086859	50.23984056	203.8696418	437.4169665	156.3243564	189.7094599	586.4430338	431.9273505	129.3044514	20.43304861	500.0308466	535.9312969	349.3383888	579.8466544
4.8	167.2808977	382.2220771	108.2573267	350.4511934	597.4773779	528.408953	68.18149602	191.8074022	522.2987416	483.3511009	439.9202176	478.788577	579.5173369	56.20562324	195.5665077	430.1788625	160.6559238	179.1792329	580.3376543	439.3733213	138.7589378	10.66821535	489.079418	539.8586859	332.3607854	576.9624292
4.85	162.9720441	362.5824342	107.6930877	332.7407773	583.0148321	536.3502681	70.33503425	175.4183003	515.6991757	490.7780623	438.1947933	477.8591016	588.0206005	65.08191769	189.028491	422.3833168	164.5833658	169.5941182	572.0301155	445.5954796	148.6099813	0.676890476	480.4961517	544.9005654	314.427789	572.7709295
4.9	156.2175926	340.7716373	104.8438059	312.2021604	567.4123219	543.396985	73.63186548	158.7283973	508.7199558	496.9281232	436.5767199	477.0024009	596.7939185	75.76014226	183.7854336	413.9059576	168.0420459	160.2146313	561.9099931	450.8638303	158.8584574	-9.490488643	472.9341491	550.3464053	295.8631786	567.3348901
4.95	148.6686033	317.6088222	102.2267365	290.739206	551.6080798	550.0065794	78.04114946	141.9166715	500.6535304	501.5233425	435.0151595	476.1074546	605.0237343	86.78109372	179.1025465	404.7312899	171.149952	150.1886966	550.8617961	455.6012186	169.4371145	-19.74321693	464.4293351	555.2599997	277.1560478	560.8258049
5	142.1976335	294.2144396	102.5561089	270.6946467	536.7910512	556.5913915	83.52446315	125.1714472	490.706469	504.2753276	433.457272	475.0610438	612.0258342	96.87818418	174.1908191	394.8157944	174.0315416	138.6301741	539.8902147	460.1950552	180.2784802	-29.99080349	452.7900361	558.7602708	258.9361583	553.4655722
5.05	138.4768516	271.7946431	107.6961857	254.1301391	524.0623976	563.3839446	89.92349811	108.6559069	478.2755415	505.0744418	431.8432093	473.7912957	617.4597224	105.3152884	168.3987283	384.1434874	176.814027	124.8506552	529.9609091	464.94941	191.2940544	-40.13995596	436.1952988	560.2523551	241.8570493	545.5071892
5.1	137.9479949	250.662361	116.152221	240.0077841	512.8811126	569.8534887	97.66726278	92.71489283	464.2823458	504.8621757	430.2272816	472.4900653	621.7544738	112.7928412	162.6606643	372.8909155	180.2909358	110.3562986	521.1936519	469.7156704	202.949631	-49.42082288	416.0894362	560.0193146	226.2516988	536.9797389
5.15	140.5131695	230.847623	125.4080286	226.2941354	502.198427	575.3456174	107.0643036	77.68553496	450.2912939	504.8974899	428.6766621	471.3942369	625.471208	120.2198825	158.1530274	361.3503626	185.2913841	97.12011671	513.5701047	474.2353645	215.6631068	-56.9721939	395.193642	558.6161224	212.4482884	527.9271781
5.2	145.9980236	212.3171304	133.0291468	210.7282885	490.7809666	579.2430906	118.3952712	63.92343685	438.234657	506.5399627	427.2615878	470.7452171	629.1181935	128.4167046	156.1315988	349.8927474	192.6083756	87.24170804	507.0453785	478.2532315	229.7932365	-61.93847424	377.0610248	556.6820071	200.7833879	518.4111417
5.25	153.9832903	194.9339333	137.281558	191.4656279	477.5256428	581.1711125	131.7568439	51.6909772	429.7232584	510.7240387	426.054671	470.7065887	633.031041	137.8881417	157.3644015	338.8431092	202.5338172	82.10306456	501.4307074	481.6451544	245.4740654	-63.85405453	364.8564315	554.8218359	191.3461947	508.4914881
5.3	163.7267178	178.7120209	139.1897619	169.9085528	462.8527209	581.708539	146.1486488	40.70179524	423.7935146	516.1066617	424.9042489	471.0366049	637.0601454	148.5948341	160.5603097	328.2649992	213.7860785	79.43959972	496.2816554	484.6911478	261.7690635	-64.03412319	357.2615482	553.1483645	183.315033	498.077219
5.35	174.1820733	163.5117261	140.2409743	148.3024142	447.7771021	581.7174199	160.4093373	30.4673422	418.5977653	520.8243391	423.6500864	471.4137455	640.9730805	160.3591701	163.8744978	318.0133473	224.7677396	76.16683838	490.9619962	487.791154	277.6674706	-64.17531827	351.4207676	551.6462779	175.4706203	487.0243031
5.4	184.3264563	149.1220914	141.9725233	129.244696	433.6146597	582.1382651	173.4588706	20.45700362	412.1415492	523.0809258	422.1280786	471.515334	644.5586778	173.0203581	165.4440991	307.8620711	234.0556828	69.22610276	484.8133491	491.3585591	292.312009	-65.90087689	344.1720591	550.2678512	166.4504074	475.111256
5.45	193.4087375	135.3323029	145.6709842	114.8737635	421.5570508	583.7386118	184.6053954	10.18899468	402.7649117	521.5852833	420.2580698	471.108265	647.6240734	186.3789137	163.849747	297.5227236	240.8020704	56.46066908	477.3493027	495.676886	305.2090119	-70.31444263	332.8759286	548.8951747	155.1336897	462.1186997
5.5	201.6887816	121.8278025	151.5485389	104.0342262	410.8608869	586.058303	195.2689702	0.114343644	391.1032223	517.197994	418.3182211	470.3332192	649.8904414	199.7333228	160.0859213	286.800962	246.1170536	40.22923287	468.7784598	500.3014709	317.3873875	-75.96298097	317.9249046	547.0164726	142.2444862	448.0258258
5.55	209.7587388	108.425112	159.6167064	94.76772468	400.2046932	588.3842958	207.1667272	-9.11284887	378.4917723	511.3972677	416.6852043	469.425472	651.0762462	212.3453903	155.6662765	275.5638904	251.5168467	24.10171518	459.5775161	504.6506774	330.0327007	-80.8648673	300.4285809	543.9719267	129.0907092	433.0262268
5.6	218.2034862	94.95903105	169.8872994	85.02759428	388.0457036	589.9889209	221.9062688	-16.79016774	366.5780838	505.8589506	415.7452738	468.6260011	650.9157764	223.5841762	152.1906637	263.7309305	258.466793	11.9455984	450.2364424	508.1208643	344.1872513	-83.05583009	281.6410045	539.0266974	117.1977058	417.4329327
5.65	227.3595486	81.26846553	182.0694182	73.1251718	372.9857506	590.3446793	240.3222649	-22.53932961	356.7711057	501.9426645	415.7342647	468.1265381	649.3560725	233.2161876	151.0038406	251.3462855	267.9557248	6.674772034	441.1109209	510.2274694	360.2942624	-81.37488095	262.9326936	531.6822289	107.8299744	401.6189314
5.7	237.0193094	67.65043632	195.2189788	59.54119697	355.6540382	589.5548693	260.6511407	-27.16542622	348.4664122	498.7747053	416.2959758	467.8218465	646.7892023	242.2278093	151.8615004	238.6153953	279.3527744	6.318054576	432.12544	510.9996092	377.1534474	-77.27301623	245.1306886	522.6506874	100.8115423	385.7105497
5.75	246.719906	54.37637862	208.0407544	45.05220199	337.233997	587.944942	280.7047448	-31.81721244	340.4386418	494.8811763	416.9214382	467.5482271	643.7981933	251.8227258	154.1265093	225.8140129	291.7212571	7.744748888	423.0388214	510.6134426	393.3463777	-72.78354743	229.409825	513.2441098	95.33684919	369.7229965
5.8	256.0041328	41.70764291	219.2701603	30.39787985	319.2255179	585.883307	298.5758722	-37.63325877	331.2717527	488.6441035	417.1038137	467.1409854	640.9722012	263.0853256	157.1340214	213.2052282	304.26487	7.912707773	413.5944458	509.246132	407.6914166	-69.78045107	217.1985463	505.0243277	90.49886162	353.6111463
5.85	264.5208633	29.71602957	228.093206	16.21363674	303.0671394	583.7357967	313.1403444	-45.36889978	319.729576	478.7181892	416.4424325	466.462772	638.7389053	276.5676337	160.3231814	200.9422604	316.4763848	4.644243754	403.5616744	507.0891764	419.5422974	-69.53317596	209.3255163	499.2476723	85.49480446	337.2866943
5.9	272.8289465	18.30474759	235.2808301	2.612300105	288.5973254	581.4928013	325.8664368	-54.00678704	305.9842299	465.4386538	415.0577494	465.5907188	636.9899099	291.1778832	164.21091	189.195188	328.5468099	-0.759637437	393.1939539	504.2192414	429.8990012	-70.85601036	204.626306	495.1201475	80.71115866	320.7930384
5.95	281.540632	7.185049096	242.0671577	-10.22911022	275.1724036	579.1432438	338.5950588	-62.13854584	290.5274661	449.5998229	413.1799105	464.6237918	635.457543	305.5533754	169.3854803	178.0736219	340.6799588	-6.392338135	382.811898	500.7413864	439.962699	-72.1776256	200.7822486	491.1819252	76.65615717	304.2083315
6	291.257439	-3.919448075	249.6682097	-22.0756933	262.0119833	576.6654945	353.0057883	-68.31207575	274.0202885	432.1899211	411.0424768	463.6633419	633.8760646	318.5175943	176.4224503	167.7073325	353.0065625	-10.36959042	372.7867202	496.7764123	450.8097491	-71.97109978	195.3026151	485.8455373	73.87235942	287.6458136
6.05	302.3773934	-15.2111347	259.1265756	-32.73332958	248.3291908	573.9851883	370.1012014	-71.52301544	257.3389548	414.350182	408.8442225	462.7597722	631.9661443	329.2901906	185.6503692	158.1596625	365.5833816	-11.26656931	363.4846515	492.4740474	463.1852388	-69.06561406	186.2570054	477.8452511	72.72677356	271.1639131
6.1	314.8494997	-26.24348269	270.3057918	-42.06846945	234.2827614	570.7050852	388.8902354	-72.03670412	241.9444819	396.7958929	406.6343195	461.8281087	629.3490837	338.4154996	196.2100136	149.1119974	378.2274212	-9.808436404	354.8490132	487.8668541	476.6592348	-63.71889071	174.2704573	467.6355232	73.13326334	254.8388295
6.15	328.4723252	-36.49359619	282.8305699	-50.17908124	220.0944645	566.3033755	408.0504842	-70.52789245	229.749365	380.4969047	404.4336236	460.7493851	625.6346753	346.6245392	207.1122188	140.1252621	390.8135395	-7.007412925	346.7688972	482.9542059	490.6311587	-56.4467237	160.9204783	456.2393683	74.88389708	238.7260913
6.2	343.0268617	-45.44449595	296.3311647	-57.18608639	205.9957596	560.2077596	426.4295465	-67.65411922	222.8898634	366.6397524	402.2624579	459.4021753	620.4259645	354.608447	217.4227749	130.7250194	403.2575955	-3.831815294	339.1157205	477.7328772	504.5674344	-47.74261579	148.061215	444.8879816	77.75197343	222.8672
6.25	358.3713732	-52.68663912	310.3544154	-63.29087921	192.3014458	552.0236903	443.208192	-64.12195611	222.5500371	355.968748	400.1452053	457.7058587	613.5235581	362.9331554	226.5108088	120.6141135	415.3801424	-1.222662806	331.7480256	472.1722892	518.0547555	-38.14577795	137.4610048	434.7809042	81.49202578	207.2836812
6.3	374.2101695	-58.24528993	325.0972411	-68.37887686	178.933448	542.222769	458.7622205	-60.19758517	226.3242463	347.1402474	398.1719359	455.7202126	605.3009435	371.3800154	234.8500764	110.2524193	427.2079745	1.024325459	324.8268494	466.2823486	531.2052565	-27.63883082	129.3050829	425.8169093	85.688599	191.6560983
6.35	390.2860784	-62.26123352	340.6718056	-72.31634054	165.9456776	531.6424415	473.5626343	-56.19457226	230.629318	337.9345016	396.4151037	453.5410806	596.364386	379.5927024	243.0925242	100.3453032	438.6760107	3.050818715	318.5673349	460.1234031	544.1525826	-16.29351909	123.3072104	417.6205296	89.80053765	175.5464418
6.4	406.3639065	-64.88699008	357.1641267	-74.98067081	153.4416978	521.2409986	488.0413368	-52.40870776	231.8838544	325.8838511	394.9498221	451.2678705	587.3388664	387.1912045	251.8551712	91.63691673	449.7210131	4.991363365	313.2004118	453.7675025	557.011973	-4.189884379	119.1008545	409.7512378	93.28277394	158.4581563
6.45	422.3043359	-66.37672549	374.4272606	-76.54405797	141.3196875	511.7447094	502.6156377	-48.88559892	227.5143381	308.9318421	393.8464828	449.0239583	578.7242432	393.9554677	261.4750546	84.60674297	460.3396585	6.962758799	308.8311801	447.2508977	569.8634109	8.548398911	116.1373014	401.7088886	95.78503827	140.135283
6.5	438.5718212	-66.48381521	391.2019971	-77.64687931	130.0893489	502.7399231	517.1515398	-45.2970991	218.9819321	287.7268089	393.1105399	446.9926369	570.5658307	400.3408184	271.8566673	79.07029558	470.2680954	8.793959286	305.025222	440.0431758	582.2347343	21.36973343	114.3047552	393.3949725	98.43043694	121.6236924
6.55	455.6811273	-65.00468448	406.2096692	-79.10049404	120.0943149	493.4298437	531.5119	-41.12741454	209.0758969	264.1118101	392.7573801	445.3850686	562.776769	406.9188701	282.717699	74.57481475	479.2550656	10.3410845	301.1821502	431.5135843	593.7046319	33.79081806	113.2227055	384.6216406	102.6161059	104.43059
6.6	474.0577235	-61.77110133	418.3172615	-81.69075692	111.6704686	482.941742	545.552405	-35.90184951	201.0219188	240.5241769	392.8008496	444.4137552	555.2854694	414.2543187	293.7993804	70.65979784	487.0690233	11.46707597	296.6511101	420.9505465	603.9291777	45.41419465	112.4932538	375.1782518	109.7344351	90.23013671
6.65	493.7689376	-56.90297122	426.9266097	-86.00081767	104.8966572	470.5999582	559.01562	-29.50589445	197.7118093	219.4856128	393.2405916	444.2084174	548.0059637	422.715693	304.8952856	66.90563845	493.6895116	12.12703464	290.907732	407.8088297	612.7806485	56.10219502	111.7611579	364.9620233	120.5420581	80.10213992
6.7	513.546211	-51.13005976	433.6358171	-91.07360462	98.29816356	456.4454875	572.3270867	-21.21914884	199.1003856	201.1280674	393.8903564	444.5555616	540.6741645	431.8404811	315.7023314	62.99950317	500.1685687	13.3555585	284.5011122	392.8573332	620.745385	66.61242014	110.7608984	353.9144842	133.5187915	72.9483663
6.75	532.0402983	-45.28841057	440.4010443	-95.68937162	89.89687385	440.6767618	585.8016543	-10.58405853	204.1662712	184.7510116	394.5461228	445.1568549	532.967742	441.0476813	325.8876747	58.62442755	507.6981137	16.25373809	278.2639318	377.3521123	628.3604544	77.75113382	109.3639778	342.1413337	146.6275626	66.91940991
6.8	548.147175	-40.10393398	449.0833302	-98.59914204	77.48208333	423.3884816	599.67611	2.743008994	211.7641202	169.4441733	395.0061989	445.7158722	524.5249346	449.8002732	335.145123	53.46002417	517.3527329	21.84008403	273.1504992	362.7859626	636.083123	90.20309808	107.43539	329.7492789	157.9994682	60.12591471
6.85	561.321815	-35.91938262	461.0197665	-98.66728342	59.44520645	404.6839288	614.0746912	18.7375011	220.6337646	154.318146	395.1399691	446.0103643	515.0496712	457.6819937	343.3326042	47.31796479	529.6173417	30.66013441	269.957893	350.4087647	644.1524547	104.1950139	104.8945687	316.7949315	166.3757986	51.03695683
6.9	572.5583784	-31.81675186	475.0354847	-95.90325286	38.43767999	385.1595781	627.7793068	35.40355574	230.4605479	139.9438254	395.0644436	446.051076	504.7204616	464.5682634	351.3763404	41.06116403	543.0063934	41.55260086	268.5001776	339.6348168	652.0397274	119.141925	102.1141147	303.6341622	173.1051241	39.70737488
6.95	583.0398082	-26.70824404	489.5306984	-90.57513467	18.80778967	366.034785	639.7162522	50.77221406	240.7006492	126.9295299	394.959776	445.9242254	493.9211974	470.37636	360.3583128	35.79581906	555.8193933	53.14560799	268.2441819	329.2764785	659.1450025	134.2794653	99.50913345	290.6274872	179.9861955	26.59129514
7	593.7945793	-19.6113796	503.0623327	-82.95575223	5.789890334	349.0441406	649.0616995	63.26090144	250.8072973	115.8723594	395.0061989	445.7158722	483.0682301	474.9928629	371.2754349	32.64005772	566.6339417	64.29121246	268.6154781	318.0186453	664.9672525	148.9961504	97.51933587	278.1830992	188.7843487	12.21635267
7.05	605.3869855	-10.05765683	514.7314511	-73.28873974	3.459466907	335.6787914	655.5983079	72.26353018	260.454278	107.1018084	395.2910659	445.4730458	472.5011149	478.4092401	384.7169195	32.34322919	574.7088954	74.34487532	269.0756855	304.8189024	669.2707573	162.9283548	96.48646556	266.5807213	200.7917715	-2.735192458
7.1	617.118807	1.818276919	525.3463381	-61.19530103	9.3396095	325.1017272	661.0769508	80.36250617	269.5116344	99.86156736	395.6878026	445.2186284	461.9963402	480.8669867	399.2707199	33.89561673	580.8316512	84.12394803	269.9631899	290.2252242	672.3164942	176.0292955	96.63476753	255.32188	214.9532417	-17.37542213
7.15	628.0874524	15.60077646	535.9549005	-46.37297556	18.84009571	315.4403477	667.4720167	90.54315843	278.1608006	93.31919133	395.9829732	444.9530071	451.1848634	482.746533	413.3146901	35.90648757	586.0864969	94.63722602	271.7093155	275.2693861	674.476094	188.3019141	98.02472563	243.6550817	229.7540985	-30.76148001
7.2	637.5247815	30.94087252	547.4631209	-28.66226743	27.39572198	304.5791136	676.4678631	105.3337367	286.5961969	86.63885191	395.9634676	444.6762735	439.6754004	484.4461472	425.4412428	37.07158743	591.4439281	106.7481255	274.7518369	261.1009228	676.0844469	199.7277889	100.7137993	230.7859673	243.7190687	-41.99832245
7.25	644.9898039	47.43130557	560.2634574	-8.479149162	31.65771949	290.8004843	688.6679826	125.5200627	294.9604483	79.09937879	395.4696966	444.3893647	427.1757237	486.2750119	434.7648356	36.41994263	597.5697486	120.8343333	279.3718903	248.694874	677.4278082	210.411157	104.6075667	216.1812698	255.7707812	-50.6673096
7.3	650.7948748	64.31937047	572.9093127	12.26857407	32.4770599	274.3468027	701.7652494	148.113437	303.9864621	70.83784428	394.4823198	444.0171132	414.2603697	488.2486693	442.7668249	35.22634068	604.1283087	135.8484576	284.9865033	237.8309408	678.4356746	220.9679545	109.5191163	200.6325018	267.1281441	-57.04130889
7.35	655.3776981	80.78853753	583.9415145	31.75220144	31.62307579	256.138074	713.3929986	169.9842129	314.3069235	62.07987743	393.0103232	443.450041	401.7365685	490.2479253	451.2272537	35.10370611	610.6602231	150.585811	290.8689724	228.0360882	679.0096573	232.091245	115.1380969	185.3253316	279.3063157	-61.8348921
7.4	659.1408905	96.11756377	592.1849486	48.56492398	30.91463267	237.2626126	721.8173732	188.9668661	326.5147144	53.07466903	391.0599059	442.5765948	390.5095015	492.13815	461.7684206	37.60870215	616.7844527	164.0341883	296.3071507	218.7792829	679.0559875	244.4052662	121.1332394	171.5018638	293.7422926	-65.74505182
7.45	662.5229825	109.984367	597.0714681	62.01455612	31.9086161	218.772273	726.209971	204.0451082	340.8220988	44.0937892	388.6926488	441.3462911	381.3099751	493.7981694	475.2623979	43.64813511	622.2021359	175.5844667	300.8989002	209.5283426	678.4816095	258.2528331	127.2361534	160.0739576	311.3174289	-69.26340307
7.5	665.6224974	123.4102472	599.3579979	73.28349952	34.86395553	201.1518104	727.6241896	216.3116046	356.338151	35.99421367	386.1827382	440.0663449	373.4854714	494.9343099	489.6624706	51.3458851	626.7078115	185.8793389	305.4480679	200.306084	677.1601666	272.9353303	133.2846752	150.357522	330.4231262	-72.81396841
7.55	668.5606522	137.6005012	600.0057198	83.74309309	39.86523237	184.7686522	727.3609208	226.9510293	371.8367805	29.6039643	383.8811799	439.1321678	366.0388924	495.2701681	502.6775311	58.49518707	630.0562536	195.6919085	310.9859541	191.1631242	674.9506064	287.5982935	139.2120412	141.2616136	349.1709313	-76.66766582
7.6	671.4342403	153.5892945	599.8932671	94.59754173	46.96696094	169.9951237	726.5862596	236.9015339	386.1567676	25.69913244	382.1517144	438.9475908	357.8804596	494.5219887	512.3741009	63.15051608	632.0027242	205.7309211	318.5248497	182.1869118	671.7062921	301.5147171	144.9693481	131.6585149	365.8790037	-81.10654392
7.65	674.3454962	171.9418894	599.7135077	106.6857172	55.80249774	156.8848706	726.2326242	246.961795	398.6892062	24.76877099	381.2415079	439.7858347	348.1334594	492.5274941	517.7189622	64.21611526	632.4515201	216.489695	328.6413604	173.5347012	667.3032597	314.2696899	150.6872425	120.6907732	379.4795279	-86.25930052
7.7	677.0510402	191.7844816	599.5593465	119.9926575	65.51407103	144.6790995	726.1683249	257.5901505	410.1091223	26.21477776	380.8512715	441.1956944	337.3797413	489.5540827	520.6288183	63.76405325	631.6743444	227.7981901	340.7311724	165.4639982	661.7726575	326.2040096	157.029957	108.8425244	391.3674587	-91.07187864
7.75	679.310501	212.053256	599.4019131	134.2273373	74.69202604	132.0612415	726.1089767	269.231184	421.4647171	29.13330356	380.5410505	442.5778127	326.6524028	486.0885714	523.5283138	64.46355844	630.0893207	239.3267274	353.8375532	158.2726246	655.2102529	337.7912975	164.7658169	96.92365659	403.2319601	-94.22210013
7.8	680.9232092	231.8883264	599.2136959	149.1187363	81.98662544	117.614248	725.7869084	282.2815923	433.73935	32.64899607	379.8699325	443.3403063	317.1375015	482.675468	528.735075	68.91678718	628.0936963	250.7543884	367.0457664	152.2242451	647.7129406	349.4575819	174.627747	85.80178434	416.6020924	-94.40706422
7.85	681.6960096	250.8160871	598.8339506	164.4643259	86.59120201	100.3016809	724.9503329	296.9399743	447.4546351	36.014389	378.493512	443.0452094	309.7409784	479.7609324	537.6417935	78.55465375	625.95043	261.7736025	379.6182563	147.3797472	639.3947299	361.4585725	186.9109625	76.12475571	432.2687679	-91.14078634
7.9	681.5499274	269.0896418	597.6418968	180.1298749	89.71389156	81.23691102	723.4991932	312.6378245	462.5090265	39.85371553	376.5333056	442.0742857	303.82294	476.9743317	548.6839215	91.57220452	623.5925956	272.5350212	391.2474597	143.6840218	630.3048903	373.5018274	201.0678905	67.71864283	449.0244498	-85.80481019
7.95	680.4375332	287.0527273	594.8849269	195.999891	93.13772514	62.33205847	721.2811462	328.6543499	478.5000868	44.94381346	374.2357081	440.9880077	298.2631562	473.7304202	559.8527601	105.5596337	620.8458448	283.186869	401.7205058	140.9173183	620.4844239	385.192556	216.2341832	60.18466894	465.3932707	-80.34053068
8	678.3105801	305.0079134	589.8273285	212.0371487	98.6665627	45.7489711	718.1454628	344.4010118	495.0148454	51.97982237	371.8570471	440.3576104	291.8454429	469.3943758	569.4700147	118.4958746	617.5395712	293.8764773	410.8462878	138.8633672	609.9488638	396.1549824	231.6075092	53.09892535	480.1545917	-76.51099867
8.05	675.1444309	323.1522112	582.0023365	228.2694425	107.5765684	33.1887233	714.0241293	359.5192618	511.5813045	61.20349159	369.552434	440.5602863	283.5549594	463.4425955	576.5243241	129.1487747	613.587882	304.826079	418.5997213	137.2546146	598.7283557	406.1248148	246.544194	46.08031488	492.6897709	-75.35692839
8.1	670.5417165	341.2246192	571.9885423	244.7680417	119.2893342	23.78954468	708.8797703	374.0406679	527.0055948	71.31184266	367.2289765	441.1828347	273.7645801	456.1453042	581.439556	137.7960224	608.9524295	315.7973923	425.7355433	135.996717	587.0290588	415.1353263	260.5961177	38.92007277	503.6905469	-76.08505063
8.15	664.0839724	358.988121	560.7092164	261.5750445	132.7424399	15.92668142	702.7950188	388.102186	540.1772074	80.8584838	364.7144263	441.6188839	263.1541138	448.0147993	584.8518031	144.9431415	603.6425616	326.583769	433.1545365	134.9731616	575.1420324	423.2303845	273.4103356	31.37831396	514.024965	-77.46926984
8.2	655.3145289	376.304954	549.1125851	278.6549026	146.9470945	7.919336586	695.8400858	401.8185676	550.1953532	88.60949907	361.8260275	441.2563216	252.510758	439.6431316	587.3238326	151.0156108	597.6572765	336.9937908	441.7091762	134.0734279	563.3954774	430.4259117	284.6587604	23.20409674	524.4575915	-78.32776078
8.25	643.9307524	393.1608391	537.9770481	295.830468	161.1451258	-1.52308148	688.0430016	415.2076074	556.7947843	93.93219475	358.4638603	439.7072526	242.566058	431.5431721	589.4215113	156.506141	591.0776271	346.9701259	451.9257435	133.3302694	552.0459127	436.7650164	294.2704862	14.24662171	535.5914728	-77.61746471
8.3	630.8752149	409.4065364	527.1662863	312.5560005	175.371208	-11.68476338	679.512716	427.9570576	561.7737482	98.36374039	354.7239857	437.3710572	233.6252728	423.3912198	591.4954284	162.5570955	584.2533405	357.1041953	463.065769	133.0343728	540.9003539	442.5870334	303.2333788	5.279161815	547.6623664	-74.39216909
8.35	617.3890502	424.7329269	516.3071074	328.2581004	189.7104341	-21.48194652	670.3355644	439.696205	567.3011999	103.7110316	350.7625811	434.848849	225.8831881	414.6914047	593.9612063	170.4348914	577.6959277	368.0388081	474.0966032	133.5523014	529.7021146	448.3077813	312.7275971	-2.686808299	560.8094527	-67.84082129
8.4	604.8002278	438.709737	504.9811101	342.4347437	204.2063514	-29.82489622	660.5690627	450.0629487	575.3541413	111.6085704	346.752385	432.7656876	219.526249	404.9076293	597.1949171	181.2757904	571.9491797	380.3351177	484.0614997	135.2307004	518.1901264	454.3571668	323.8569531	-8.602510873	575.086954	-57.30240186
8.45	594.0452441	450.9828734	492.9380081	354.9555904	218.9104743	-35.84675799	650.1974597	458.8430694	587.0162692	122.8712565	342.9217087	431.6384676	214.5578036	393.6233172	601.2979228	195.46587	567.3270866	394.1109125	492.3947115	138.2984609	506.1972257	461.0479234	337.2048303	-11.83055825	590.2055483	-42.98203361
8.5	584.2030418	461.9673968	480.4148045	366.2999654	233.7634282	-39.9653761	639.0322218	466.3644069	600.4036955	136.4884359	339.7261432	431.5443536	210.5099378	381.1978051	605.6831928	211.3568385	563.2938191	408.2187526	499.660902	143.0218368	493.6610374	467.9382495	352.0520242	-13.37194858	605.1515155	-26.7006227
8.55	573.8282906	472.3123058	467.8794209	377.1084799	248.8025085	-42.77003958	626.8398631	473.030024	613.270107	151.1501336	337.6945186	432.4584121	206.6342703	368.1608234	609.5950337	226.9493624	559.0804102	421.3648294	506.6636963	149.5476122	480.5989847	474.4085434	367.346691	-14.65950224	618.900956	-10.58697119
8.6	561.3848784	482.7371936	455.8754271	387.970289	264.0782035	-44.84142348	613.374834	479.2343673	623.7834934	165.8541607	337.3501228	434.3401978	202.1330818	355.0565699	612.3855048	240.5827066	553.8993421	432.4473653	514.1380765	157.9745006	466.9896616	479.825952	382.1817675	-17.07611052	630.6846219	3.617665943
8.65	545.6823637	493.7903013	444.8387236	399.2455262	279.5117643	-46.82384653	598.5044602	485.3276066	630.8954505	180.0103471	338.9283736	437.0165875	196.4311469	342.3682713	613.691692	251.3739346	547.143327	440.8673566	522.5056822	168.1040986	452.8200378	483.7422731	395.9829233	-21.53872488	640.2303431	15.09019869
8.7	527.2806208	505.017141	434.7947943	411.0080113	295.1425522	-48.43247721	582.6832691	491.489047	635.5774058	193.564916	341.6445604	439.8981682	190.1742427	329.9565062	613.6314786	260.2937398	538.9186043	447.1950588	531.1874733	178.9569454	438.354852	486.6262119	408.9101668	-27.00691607	648.0244251	24.34035104
8.75	507.3166005	515.5973964	425.7175615	423.1615094	310.8739729	-49.45018107	566.6760512	497.8075161	639.0882863	206.4640547	344.4809966	442.2941886	184.4203442	317.6586572	612.4926762	268.670873	529.5723179	452.2446762	539.5012726	189.4528256	424.0656622	489.2106021	421.2329522	-32.02593018	654.7306099	32.27652874
8.8	487.070586	524.5893122	417.5657339	435.6127508	326.6073534	-49.67157563	551.4150594	504.3364177	642.5565009	218.5874707	346.4607015	443.5462219	180.3082891	305.3446137	610.5432893	277.7172193	519.4984086	456.7836596	546.8718727	198.6623811	410.5516776	492.2613555	433.1512691	-35.16101005	660.920311	39.68935924
8.85	467.7505806	531.1962903	410.1060785	448.124552	342.2281396	-49.01465543	537.8193485	511.0514766	646.8150877	229.9484378	346.9572444	443.2683907	178.6760942	292.9297132	608.0293324	288.264112	509.1686909	461.4844726	552.920501	206.0519011	398.264947	496.3599972	444.7872559	-35.51228633	667.0498766	47.23001441
8.9	449.3581032	535.7971532	402.2972749	459.7282687	357.4269233	-48.12171961	525.5623642	517.6078903	651.075465	241.1808403	346.2396058	441.8802278	179.0690306	280.6491361	605.1994209	300.0238928	498.9265276	466.6258062	557.6996841	212.3280059	386.7449234	500.8997566	456.3991297	-33.69591124	673.3348421	56.07886612
8.95	431.7808634	539.0723981	392.8439824	469.3957836	371.8983353	-47.7237295	514.0097019	523.6241601	654.4059523	253.0862161	344.860373	440.0625858	180.6136292	268.7453154	602.3057346	312.4668561	489.1731947	472.3923888	561.2970884	218.4096927	375.1417476	505.0633402	468.2952105	-30.72061044	679.8877117	67.30329245
9	414.9473017	541.7599877	380.3022021	476.1648998	385.3931831	-48.51640683	502.4065668	528.7463951	655.9500496	266.4246057	343.3778566	438.5078783	182.4001319	257.4313588	599.5885866	325.0900655	480.3501088	478.9513441	563.7721549	225.1503246	362.4635971	508.0304818	480.7829292	-27.55322298	686.7728131	81.79386316
9.05	398.7510771	544.5572854	363.5182367	479.4966235	397.9279433	-50.79545522	490.0740727	532.7719011	655.1497673	281.7048043	342.2198561	437.7283479	183.7245602	246.7958549	597.1720498	337.4723123	472.6961816	486.2484154	565.2932494	233.1944475	347.8347824	509.2470551	494.0171834	-24.96286022	693.8919303	99.53165707
9.1	382.9467345	547.2915483	343.5476144	480.2746948	410.1366602	-53.17849173	477.4136751	535.8512396	652.8248652	298.112379	341.6450813	437.705185	185.006691	236.4289547	594.6346366	349.3155108	466.0026012	493.6801031	566.1531728	242.3105519	331.5703378	509.2299438	507.5134633	-22.80573767	700.6586111	118.2603408
9.15	367.0953378	549.6905476	322.3861191	479.848129	422.7370519	-53.98100625	465.2229685	538.2893633	649.9424274	314.5729907	341.8086572	438.2239903	186.8569956	225.8418049	591.4181468	360.3418379	459.7910046	500.4629632	566.7453404	252.0587887	314.4197277	508.800931	520.6389958	-20.84004086	706.4922335	135.4750409
9.2	350.655281	551.4707349	302.6082687	479.6839496	436.3261124	-51.59114241	454.4407192	540.3923822	647.4065302	330.0767558	342.8594599	439.0657968	189.8980038	214.5419024	586.9625889	370.3316987	453.535964	505.8554023	567.4470125	262.0133278	297.3386543	508.8521399	532.8174907	-18.83401198	710.948115	149.1533032
9.25	333.1268546	552.4047465	286.6331226	481.0407438	451.1073514	-45.18310164	445.7212958	542.4115194	645.8050774	343.9035915	344.7506914	439.9852694	194.6167787	202.230902	580.8633423	379.2298185	446.7903176	509.4124657	568.5239753	271.8081145	281.2607201	510.0962078	543.7421018	-16.47683467	713.8661307	158.286792
9.3	314.6822419	552.7627531	274.200858	483.5752859	466.5027164	-35.84546743	437.8475605	544.1698524	644.2491477	356.6308082	346.749359	440.7412415	200.8241028	189.383325	573.6708438	387.5460231	439.1244883	511.2767877	569.8210394	281.6754375	266.2357309	512.1562831	553.9783765	-13.23092937	715.511661	164.4545491
9.35	295.9201929	552.9191857	264.005219	486.5194545	481.8116533	-25.15264699	429.0758836	545.4388672	641.6508658	369.0689583	347.8959242	441.0506433	208.1891228	176.6703196	566.2144175	395.8896018	430.2225358	511.8570493	571.0750425	291.8686189	252.0164541	514.4113569	564.2329925	-8.483586509	716.2791963	169.7133088
9.4	277.6002574	553.2842926	254.513993	489.088977	496.4784984	-14.51079661	417.4628505	545.9916171	636.9605671	382.0255205	347.2390111	440.6315065	216.3650555	164.7783276	559.3827182	404.8009481	419.7377992	511.5540341	572.0363218	302.6287315	238.2668171	516.2079022	575.122897	-1.689914501	716.5232144	175.9655568
9.45	260.3584136	554.1993137	244.3450399	490.630621	510.1542732	-4.971880528	401.3515323	545.653649	629.4603105	396.0335492	344.1871372	439.3653477	224.9528773	154.1534858	553.9291904	414.5741014	407.4586667	510.7347479	572.481338	314.0995709	224.6040107	516.9840832	587.0073882	7.324593188	716.5277741	184.5849392
9.5	243.7682828	555.0357713	233.5904192	491.0235109	522.6082028	3.385927325	381.7318575	544.5334867	619.957588	410.2639186	339.6088395	437.5585157	233.8671627	144.7531249	549.1483208	424.5215617	394.1692129	509.7683324	572.2247664	325.5894997	211.0937502	516.6362207	599.2575718	18.05687302	716.3119529	195.3895364
9.55	226.933803	555.0556925	222.6645829	490.2570063	533.6750487	10.6603639	360.44985	542.8292266	609.5612196	423.5938495	334.8261759	435.7244274	242.9655644	136.3048967	544.0592593	433.8214363	381.0525686	509.0504194	571.1183863	336.3786083	197.8031957	515.1547051	611.1624721	29.78476189	715.8457968	207.8201603
9.6	208.7533779	553.4597723	212.0257572	488.3136872	543.2012357	16.94108313	339.8738797	540.7801819	599.3663038	434.8800018	331.235313	434.4053557	252.1164268	128.5225733	537.6407836	441.7559215	369.4962916	509.0118731	569.008808	345.8218521	184.8109079	512.5277767	622.1288678	41.88899754	715.1031106	221.3534562
9.65	188.2388117	549.6641525	202.1278171	485.2522645	551.2573532	22.49994214	322.2136673	538.6328001	590.1842801	443.3454296	329.9386607	434.0127667	261.153806	121.0998397	529.1567535	447.9476974	360.5432392	509.9176795	565.8377338	353.5971537	172.1723239	508.8499184	631.8057216	53.90105559	714.0326952	235.5521264
9.7	166.4344701	544.11726	192.7705219	480.8296721	558.3717372	28.13272955	307.3338763	536.1725437	581.4648004	449.8664363	330.4021765	434.4730301	270.0447119	113.7034734	519.5807749	453.0189161	353.4110312	511.1178419	561.6143419	360.435683	159.8980657	504.3857839	640.479909	65.64548295	712.373156	249.8597257
9.75	145.0823796	537.701154	183.843089	474.9371069	565.1893722	34.76560323	294.177576	533.120101	572.4012818	455.6572502	331.6895393	435.5483586	278.7532493	105.9536796	510.3999192	457.7830133	346.6146001	511.7069091	556.4529408	367.2538818	148.0632433	499.5735635	648.5207653	77.00257424	709.8191354	263.7296245
9.8	126.382808	531.4792887	175.2229694	467.4521208	572.2840764	43.2372169	281.4465929	529.1563935	562.1758584	461.948295	332.8654574	437.000303	287.2538128	97.46410826	503.2705885	463.0079054	338.5250622	510.7543657	550.4822291	374.9275596	136.7676428	494.8906098	656.2597493	87.85236165	706.0635257	276.7135661
9.85	112.3745429	526.4055332	166.6876824	458.2565175	579.9368442	53.97826005	267.8559482	524.0067776	550.2150682	469.6744609	333.2162578	438.5900743	295.5712514	88.01353013	499.2862683	469.1395315	327.8432915	507.6004452	543.838335	383.9988647	125.9878101	490.7257832	663.942349	98.15354883	700.9160832	288.5979426
9.9	102.394714	522.1086757	158.4230335	447.6654453	587.8216994	66.56144163	253.3305378	517.8602022	536.9832307	478.5541707	332.9768105	440.0879363	303.9107747	78.39508049	497.0321244	475.6710009	315.1796021	502.7930078	536.876726	393.8142186	115.721293	486.9665598	671.2214763	108.2357215	694.6435747	299.9782446
9.95	94.88938477	517.8458569	150.4796419	436.0659242	595.4536018	80.26927853	237.9815217	511.06155	523.2350991	487.9780534	332.561908	441.2489005	312.4479364	69.66111034	494.4622544	481.9561575	301.821807	497.3461761	529.9458513	403.4353831	105.8045661	483.3232	677.7071221	118.4855743	687.6894435	311.611329
10	88.08770722	512.7891351	142.9251117	423.890951	602.4164359	94.47869192	221.9689741	504.0049014	509.7806303	497.2953024	332.3844286	441.8265616	321.3267016	62.88666481	489.5105512	487.4539053	289.321549	492.4183667	523.3758486	411.9514904	96.04464515	479.482907	683.0420262	129.2665157	680.529549	324.1606001
10.05	80.40362008	506.2305187	135.777395	411.4990742	608.4282885	108.6951954	205.7719569	497.0873283	497.2435705	505.9195416	332.7413272	441.6817337	330.6603499	58.79786427	480.5823963	491.8111358	279.1233229	488.9630753	517.3380163	418.6638866	86.34082999	475.1961048	687.0439807	140.7494075	673.5477874	337.9225031
10.1	72.59361562	498.2147914	129.2262702	398.5560752	613.1828508	122.6808527	189.9079379	490.0109576	485.5243262	513.6627749	333.2196095	441.0147882	340.7200311	56.74829259	468.2040313	495.0164134	271.0457292	486.4499836	511.2546106	423.772418	76.91550687	470.4176489	690.0272268	152.8187565	666.5469105	351.8468787
10.15	65.86891058	489.0087504	123.4173783	384.5678469	616.4373021	136.2804766	175.330721	482.3995801	474.3857984	520.4023614	333.3408096	440.1518881	351.7743946	55.70365236	453.4392363	497.0780773	264.4736826	483.9492963	504.3742616	427.6525364	68.07731721	465.2076979	692.3924987	165.1844946	659.1549501	364.6937572
10.2	61.54297378	478.9462892	118.4973007	368.9954867	617.9623182	149.3797651	163.1019584	473.8654868	463.5577561	526.0256906	332.6244762	439.4183562	364.090805	54.64922224	437.4783049	497.9501289	258.6905379	480.4681544	495.9028771	430.678345	60.1603784	459.6373681	694.5115545	177.5670365	650.9339724	375.3622842
10.25	60.44265037	468.383794	114.5717643	351.4981464	617.7589475	161.9823117	153.8554825	464.1691681	452.8564647	530.6375602	330.6889695	439.0551835	377.7494951	52.83122561	421.5983852	497.6708709	253.0090242	475.2396715	485.2229332	433.1875376	53.54636939	453.785949	696.6560937	189.8003181	641.5118192	383.2112476
10.3	61.15934845	457.3079918	111.7931828	332.7222732	616.5023143	174.1943265	147.6978948	453.8787996	441.7179248	534.6108954	327.7704791	439.0454616	392.1963437	50.88877504	406.5114904	496.6889587	247.3259865	468.592467	472.9427659	435.2775444	48.74933676	447.552413	698.5293963	201.7549164	631.0445138	389.38373
10.35	61.71469192	445.6512238	110.2793447	313.7246227	615.0624607	186.1379602	144.1811894	443.7859597	429.5671231	538.5716482	324.1784879	439.2737317	406.7252625	49.68315581	393.0089455	495.6707399	241.5501712	461.1250387	460.0922224	437.0190733	46.28809635	440.8694545	699.7733373	213.3749498	619.9297374	395.3335343
10.4	60.06431798	433.2545204	110.1511993	295.6894069	614.2761866	197.8741059	142.7824638	434.7179366	415.7907553	543.1788364	320.2283173	439.6235158	420.6604351	50.03146011	382.0165537	495.3457448	235.5973313	453.4784699	447.8506345	438.471957	46.67586407	433.6814997	700.0535144	224.6370939	608.7003075	402.4932478
10.45	54.6995625	419.8940481	111.548444	279.6035676	614.6660414	209.4342204	142.7912716	427.2181088	400.0526266	548.952501			433.5081214	52.41264844	374.0878966	496.2285489	229.4206586	446.2418011	437.2135473	439.6976572	50.0373436	425.9275827	699.1670097	235.6209225	597.8623559	411.8507205
10.5	47.08563417	405.4776724	114.6181375	265.010812	615.7137353	220.915575	142.7804998	420.3915613	383.8110887	555.6310001			445.4484947	56.17574277	368.5579198	497.8998165	223.1965392	439.4548439	427.6322695	440.7918063	55.51418257	417.7246235	697.2248406	246.7757184	587.4143096	422.5843985
10.55	39.31471562	389.9820233	119.4869325	251.1230418	616.6529081	232.4138703	141.1029558	412.9667039	369.1989834	562.6524423			456.8209888	60.45813883	364.1146588	499.6607344	217.24361	433.1308646	418.1340845	441.8271536	61.88635899	409.1557126	694.4262349	258.5823275	577.1817079	433.487221
10.6	33.68132817	373.5024208	126.2709597	237.0919928	616.7612092	244.059117	136.0317008	403.5515685	358.5756317	569.3543966			467.9617532	64.44901162	359.3515073	500.8125672	211.9018323	427.2891101	407.6463455	442.8858955	67.94907385	400.2711364	690.9681459	271.4625857	566.9053623	443.4191635
10.65	31.99691361	356.2607008	134.9076174	222.2048877	615.5653984	255.9920009	126.417537	390.9620463	353.3653459	575.10373			479.2055768	67.58104998	353.1496902	500.8809921	207.2802253	421.8460331	395.3817898	444.0517899	72.72394909	391.1018184	686.9966467	285.5302389	556.3453538	451.6421834
10.7	34.33815694	338.8089604	145.3433678	206.8762276	613.0787404	267.9933521	114.2427106	375.7456355	351.1916694	579.6493104			490.5002464	70.42252219	345.3644002	500.0482381	202.9489505	416.4787276	382.1423865	445.4022209	76.12846029	381.5378926	682.4808808	300.0242714	545.1938935	458.5977914
10.75	40.10668605	321.7777598	157.3771463	191.7692259	609.4813437	279.7836694	102.5737707	359.0851837	348.5614568	582.9630282			501.7352806	73.66566924	336.3261516	498.7315874	198.1565363	410.6926829	369.2591639	447.0590242	78.26835349	371.4651667	677.3512278	314.027878	533.2022847	464.998903
10.8	48.62153652	305.7922064	170.7814142	177.5632374	604.933854	291.099523	94.93245905	342.5300893	341.9088004	585.0796126			512.7859108	77.95741002	326.4021202	497.3668766	192.0980698	403.9455087	358.236212	449.137465	79.23987616	360.764759	671.5095054	326.7351405	520.1335698	471.5621373
10.85	59.04482094	291.2455748	185.1786051	164.7361903	599.6122557	301.7336666	94.0242764	327.5677203	328.3783348	586.0660181			523.5028347	83.68582221	316.0057675	496.3570132	184.173947	395.8196407	350.2851867	451.67252	79.13901591	349.3804998	664.8721908	337.7092099	505.9464367	478.867977
10.9	70.3526192	277.4573708	199.9055503	152.9215896	593.8616945	311.7548287	98.75574909	314.075285	309.1267198	585.8625781			534.0926422	90.65905586	305.5263251	495.7467837	175.0251056	386.5329127	344.7762461	454.2949744	78.77011142	337.7678529	657.2706012	347.3864236	491.4255717	486.8045927
10.95	81.37828952	263.4349146	214.2132258	141.5553314	588.1253675	321.2476804	106.6242348	301.3175875	286.4976317	584.4021632			544.7376988	98.5224857	295.4098996	495.5639034	165.6355918	376.5852116	340.6329413	456.5965644	78.99942681	326.5473753	648.5565356	356.4031465	477.7321677	495.1219197
11	91.02191595	248.0925173	227.4204786	130.0364785	582.8568667	330.2657688	115.0865768	288.381899	263.3852419	581.5910737			555.6067351	106.9381033	286.1448049	495.8352262	157.1087612	366.5660508	336.7137747	458.1822737	80.71601485	316.4095366	638.5827227	365.3634939	466.1506466	503.5069757
11.05	98.66555848	230.5888192	239.1507591	117.8225972	578.2715696	338.7618269	122.1788355	274.4771068	242.8113182	577.3971435			566.7916243	115.6695561	278.0456415	496.53039	150.394058	357.0180441	332.0295445	458.859603	84.48678633	307.8505701	627.2576557	374.7393235	457.4984613	511.6182096
11.1	105.6808516	211.912496	250.3947411	105.7033513	573.7977079	346.462387	127.9573902	259.8756368	225.10396	572.0323413			577.5331336	124.537832	271.1353992	497.3671941	145.617534	348.011917	326.5387472	458.9872695	89.89221522	300.3385277	615.1235476	384.6871306	450.5535596	518.988963
11.15	113.972725	193.6870831	262.3108143	94.65544578	568.5939173	353.0736739	132.8765609	245.0828945	209.8593381	565.7621207			587.0632326	133.4122387	265.1001452	497.9603366	142.6291197	339.4594729	320.3658282	459.1146383	96.11129084	293.047432	602.9267126	395.2143999	443.4247644	525.2016953
11.2	125.3906195	177.7539096	275.9648078	85.71216434	561.7791204	358.3333314	137.3794284	230.6592095	196.5304811	558.8821661			594.7097493	142.2083654	259.591208	497.9167524	141.243527	331.2504281	313.6528153	459.8052167	102.3455395	285.1105216	591.4927314	406.2743823	434.0918978	529.913226
11.25	140.9460988	165.4242446	291.9748504	79.58066365	552.6915144	362.1195544	141.8544793	217.0963809	184.4505849	551.7012422			600.1604236	150.9220434	254.3538057	497.0044643	141.2075263	323.2892728	306.6651787	461.5100734	108.1006755	275.8937444	581.4800768	417.7451505	420.8300793	532.9848209
11.3	159.4918627	155.9359597	309.7306411	75.80562856	541.771278	364.775737	146.9766804	204.5653461	174.0204155	544.2362442			604.289406	159.9987071	249.2498808	495.4111764	142.2346256	315.6019811	299.6260112	464.1276523	114.0769791	265.9048477	572.0060912	429.0609105	404.2137279	535.0400526
11.35	179.2700952	147.8198252	328.322719	73.58637071	529.8462707	366.7259066	153.5751408	193.2900493	165.5132699	536.5002942			608.1669992	169.8831007	244.253892	493.5053155	143.9621757	308.2041	292.8610622	467.4133228	121.2543156	255.9942651	561.8037346	439.6625584	385.5506174	536.9318234
11.4	198.7321981	139.5634777	346.9572617	72.12976042	517.8670865	368.3898662	162.4509748	183.5191525	159.1961369	528.5143921			612.7732025	180.9243438	239.3462306	491.6682462	146.0194109	301.0996461	286.704572	471.1118056	130.5705584	247.0689896	549.4695844	449.0994802	366.4963576	539.5585322
11.45	216.8831894	129.9514428	365.1285969	70.93390792	506.7297966	370.1493119	173.8916883	175.2660907	155.0886557	520.2969733			618.6637091	193.1118007	234.4687147	490.1457464	148.1575592	294.2971325	281.306865	474.9546852	142.6036029	239.7957417	533.8935495	457.1811329	348.7447597	543.5674229
11.5	234.3770528	119.8374717	382.9207189	70.64817304	496.5609042	372.1761917	186.6417301	167.7976873	152.0166517	511.8022784			624.9558626	205.5404998	229.799456	488.8204467	150.5719295	287.8165086	276.8013933	478.6521155	156.6015962	233.9426959	516.2529332	464.49925	332.1996818	548.1798073
11.55	252.029102	110.4228297	400.4772181	72.1013855	487.3201343	374.602987	198.9440247	160.0389358	148.776508	503.0145722			630.5643581	217.2193059	225.5505712	487.4444799	153.6358123	281.7442678	273.0974962	481.8996758	171.5986494	229.0212998	498.646228	471.779175	316.1942366	552.2373542
11.6	270.5239617	102.9208241	417.8779996	76.04952116	478.9530184	377.5635908	209.1761862	150.8668994	144.092582	493.8711872			634.5414704	227.3459359	221.9380999	485.7639454	157.7177526	276.1749391	270.0948923	484.3977996	186.709378	224.5273561	483.6371792	479.6597817	299.8521564	554.5390995
11.65	290.3665373	98.3208214	435.1029692	82.80533579	471.3797221	381.148982	216.43928	139.5148164	136.9607844	484.2406498			636.3273519	235.5281404	219.0263373	483.5745872	162.998514	271.0710971	267.6488627	485.9965838	201.2547253	220.0042127	473.2515388	488.4139031	282.3167444	554.2116178
11.7	311.2625592	96.68181249	451.9128321	91.9594233	464.4813147	385.0347966	222.4574858	127.0379499	127.6462634	473.6215809			636.3389992	242.5081298	216.1319304	480.6081093	169.3086481	266.2451785	264.9684999	486.7504783	215.4545876	215.522202	465.8724287	497.1857424	264.4559555	551.8651725
11.75	332.8601387	97.86466068	468.1008219	102.8764861	458.0817472	388.8443921	229.52943	115.0750245	116.6956531	461.4873517			635.1954661	249.1881549	212.3178575	476.5786285	176.2944322	261.3890193	261.1517837	486.8476618	229.6112427	211.1826505	458.7847385	504.9990994	247.6000945	548.6009963
11.8	354.8262521	101.6863651	483.5153868	114.9774077	451.9815375	392.2041856	239.8784819	105.417064	104.6936773	447.2691252			633.4872071	256.3908529	206.5922448	471.1624198	183.6164404	256.1872276	255.2589637	486.4730743	243.9972762	207.0886844	449.0816135	511.0380445	233.4022902	545.6659397
11.85	376.9411773	107.9853677	498.090932	127.7024054	446.061043	394.8285547	254.8651027	99.46037321	92.33770598	430.602619			631.71327	264.7150723	198.261158	464.1517189	191.0252211	250.4428269	246.5957009	485.7344027	258.8269103	203.392951	434.3878793	514.8544723	223.2673694	544.115114
11.9	398.7350072	116.6146033	511.6188961	140.4666294	440.3370889	396.8804426	273.0476404	96.58984486	81.12954604	412.2071397			629.9077993	273.9676243	188.4261933	456.1661984	198.5687415	244.2490649	236.2740848	484.8274326	273.7656962	200.3200219	415.4747332	516.9796033	215.9418265	543.4426072
11.95	419.7583107	127.3525658	523.9185749	152.6877114	435.0055937	398.6735475	292.4473376	95.62362505	72.78513626	393.3013857			628.0540872	283.7857395	178.7417669	448.1540522	206.3040414	237.77918	225.9168031	483.9029079	288.425831	198.1442623	394.1150159	518.1647406	209.5452272	542.7977077
12	439.6426547	139.9816147	534.8632352	163.876381	430.2787885	400.5236201	311.3283127	95.39511789	69.20667295	375.3972709			626.1332529	293.831566	171.0718731	441.2100153	214.2824238	231.2091328	217.307001	483.1261298	302.4443596	197.123008	372.5888722	519.190585	202.0259947	541.2863673
12.05	458.0962592	154.182237	544.4603304	173.8780186	426.2848133	402.643728	328.4147169	94.81253631	71.56089385	359.7947235			624.0628269	303.856513	166.8560838	436.1691159	222.498539	224.6986475	211.7437496	482.5884662	315.6407522	197.3783237	353.2948848	520.7432842	191.7116597	538.1606525
12.1	475.0625196	169.5974179	553.0952591	183.6450348	422.825468	404.6529248	344.0372956	94.29052723	78.38480985	346.259632			621.5328918	313.8342293	165.1747125	432.2248123	231.2279924	218.9006958	207.9023115	481.724724	328.4515424	198.8688555	336.682169	522.6895613	179.2732002	533.550273
12.15	490.5383141	185.8646931	561.1593	194.248806	419.57599	406.0605293	358.665383	94.32676242	87.25552437	333.9070162			618.1476854	323.7804788	164.4100288	428.0801914	240.7115139	214.5026828	203.6904241	479.8143831	341.3655084	201.4264871	322.7065348	524.7294221	166.0161861	527.7820821
12.2	504.5461649	202.6744825	568.9687681	206.6137381	416.1955781	406.375102	372.7000135	95.39326014	95.77085034	321.6756152			613.5096033	333.7350575	162.8887002	422.3646194	251.1509907	212.1795328	196.9064688	476.0922823	354.8233524	204.8809265	311.1972726	526.5451412	153.4416978	521.2409986
12.25	517.0684611	219.6483729	576.7070963	221.1184124	412.393209	405.3146933	386.5673043	97.84636486	102.114069	308.6019385			607.3962747	343.7556193	159.2266471	414.0202933	262.6067966	212.2990414	185.9013539	470.0423563	368.9807818	208.9544494	301.6511265	527.8150334	142.774206	514.3464387
12.3	527.6400799	236.0766805	583.8141898	237.0826834	408.3029936	403.5049573	400.0943063	100.6341918	106.4395524	294.5097777			600.0715542	353.6908	153.9437944	403.660916	274.3657091	213.7839651	171.9725419	462.3974569	383.239971	213.4122729	293.2189307	528.361482	133.8390135	507.0718681
12.35	535.8029524	251.2749384	589.7140222	253.5898361	404.1167846	401.7977465	413.2063122	102.6348587	109.4521678	279.4886081			592.0099149	363.375938	147.980037	392.408969	285.6430921	215.274548	157.3838542	454.3931779	396.8756878	217.9863939	284.5751029	528.0195662	125.9656724	499.3937857
12.4	541.1675581	264.7093468	593.9283803	269.9104385	400.0505467	401.0751394	425.8806487	102.7941259	111.8512472	263.6641615			583.6940417	372.6243362	142.3652465	381.5265736	295.7632683	215.478902	144.7953249	447.4820072	409.2621014	222.4430488	274.2677515	526.6123629	118.4055063	491.2644746
12.45	543.6505816	276.2142068	596.2602154	285.5905918	396.30137	401.9766583	438.1531787	100.415054	114.2259367	247.2628239			575.483702	381.24709	138.0465566	372.1107156	304.3889014	213.5375245	136.424692	442.8550955	420.0515317	226.6510916	261.2007416	524.0476569	110.4361507	482.6358181
12.5	544.1079851	286.6466567	597.2266613	300.5854045	392.8220508	404.0949226	450.7996241	97.89587327	116.9196908	230.6859312			567.3241263	389.249488	134.5638089	363.7415046	312.4758856	210.5984205	131.4895835	439.7627088	429.2083319	230.7034861	245.8232502	520.2323721	101.9126513	473.5118917
12.55	543.5537555	296.9241913	597.4845774	314.8725679	389.4885518	406.7714395	464.4324218	97.97949131	120.2047249	214.5195379			559.0474741	396.6478927	131.2451936	355.6495021	321.154476	208.240805	128.3461862	436.8958414	436.809259	234.7436108	229.3825865	515.2265337	92.60141229	463.8688703
12.6	542.9467527	307.8338882	597.637519	328.3873715	386.1637353	409.3473213	479.4634807	103.2264972	124.351847	199.4056997			550.4756132	403.4625523	127.3743361	346.9918896	331.4441834	208.0198204	125.2335468	432.8692354	442.9120509	238.9063643	213.3552225	509.1203466	82.24398988	453.6726218
12.65	542.9715644	319.8002684	598.0574091	341.2235484	382.7477339	411.2784157	495.8004295	114.9063707	129.4586005	185.7100567			541.389473	409.7038639	122.431199	337.0445795	343.8124169	210.8322314	120.5894211	426.5553753	447.7004838	243.4012445	198.9564688	502.0848241	70.75048859	442.8793291
12.7	543.3213685	332.6070904	598.2767047	353.8311619	379.2926346	412.5729928	511.9288553	129.7770945	135.598545	173.3198594			531.6571665	415.4194026	117.4209166	326.1901267	357.1143385	215.482434	114.2255545	418.1621725	451.7494296	248.6222755	186.1080986	494.5032088	59.19662897	431.6724724
12.75	543.4785946	345.8341601	597.6854574	366.7957997	375.8688747	413.356528	526.4590599	144.1260033	142.5464948	161.730472			521.1321766	420.6397696	113.6148307	315.0453768	369.9753634	220.3275615	106.1385426	408.2229197	455.728687	254.9591572	174.131485	486.826635	49.13016896	420.3992107
12.8	542.9566214	359.1384666	595.7090389	380.6805543	372.5509085	413.7537394	538.4036614	154.8751693	150.0830764	150.4001971			509.6503349	425.3940361	112.36004	304.3257614	381.2338187	223.8709394	96.3174786	397.3002848	460.2631565	262.752329	162.2562538	479.5282403	42.25998055	409.5048273
12.85	541.4277198	372.2967635	592.0030593	395.8469548	369.3605396	413.9400676	547.4562728	160.379031	158.0027484	138.837589			497.178093	429.7464766	114.5186572	294.680449	390.2450948	225.1371917	84.92305627	385.9116821	465.6994081	272.1677289	149.7475932	472.9068612	39.73339434	399.3362554
12.9	538.7570244	385.0020424	586.7360558	411.9173996	366.1680791	413.9858702	554.5720556	163.4636285	166.6269874	127.211384			483.8937021	433.8327915	118.9092131	285.7940094	397.6316033	225.0192664	72.88159067	374.0239488	471.2393307	282.706113	136.774033	466.5986742	40.128183	389.3529852
12.95	534.9078063	396.9571741	580.2154875	428.3254049	362.8013868	414.0250018	560.8699547	167.6881579	176.3491502	115.8370492			470.1923762	437.7982005	123.8637773	277.1719659	404.2254601	224.7138034	61.57852353	361.6351329	475.8973548	293.7926439	123.5229158	460.0282161	41.19646957	378.7117229
13	529.8206839	407.8923918	572.7170387	444.554929	359.0844126	414.1934545	567.292766	176.3547228	187.5368037	105.0518459			456.5377932	441.7825308	127.7259377	268.250158	410.7788552	225.3799108	52.55709316	348.8074327	478.7814535	304.957312	110.180939	452.5694944	40.62622342	366.4355431
13.05	523.5157003	417.7578026	564.4877373	460.2312626	354.8452034	414.624116	574.4374185	191.3369204	200.5041786	95.29133158			443.4460999	445.9710323	129.1895548	258.4797598	417.8983104	227.9306717	47.01829879	335.6330432	479.3330875	315.8940482	97.07385492	443.8138145	36.78548167	351.8173262
13.1	516.2730574	427.0920544	555.8010497	475.0930459	349.9504725	415.4888634	581.8851507	210.1357075	214.4371095	86.73018865			431.2905151	450.3748574	128.7821971	248.1343277	425.5030754	232.3378354	44.32564255	322.211137	477.9655402	326.4466768	84.68018479	433.804566	30.80441272	335.5867499
13.15	508.5694695	436.5706513	546.9741862	488.9124897	344.2613939	416.9200298	589.130755	229.6632794	228.4441202	79.55327054			420.4510976	455.023578	127.3971534	237.6268179	433.4264095	238.3914274	43.1209375	308.4695908	475.3290176	336.4884923	73.75837854	422.8991551	24.64624316	319.0715194
13.2	500.923868	446.8096284	538.3225142	501.4468381	337.6339953	419.0540289	595.8143812	247.3807967	241.684134	73.91561108			411.3253881	459.9368483	125.9531427	227.4276684	441.5123701	245.8757769	41.96233699	294.2639062	472.0417363	345.8682397	65.15487765	411.5286303	20.45684084	303.8561814
13.25	493.6748821	458.1472142	529.9825751	512.5773959	330.0083785	421.963239	601.6766176	261.729284	253.6110079	69.85208105			404.0748493	465.0857108	125.3336424	217.9551943	449.6039621	254.5234556	39.76343005	279.4768198	468.5180042	354.4104478	59.38615459	400.1169125	19.95250778	291.3148322
13.3	486.4078482	469.9633062	521.4246219	522.6036201	321.6907364	425.3119534	606.550737	273.6917525	265.4488606	67.86725148			398.104974	470.3767486	125.5290949	208.8439894	457.4113507	263.9412424	37.5210319	264.386895	464.5461099	362.1046653	56.16531332	389.1678524	22.62478177	281.2008072
13.35	478.4518398	481.4736921	511.9232224	531.968846	313.0882616	428.6797286	610.2236331	284.4995383	278.6142901	68.3898089			392.5766733	475.7336098	126.4085762	199.5767771	464.6166961	273.6703855	36.78252184	249.5430444	459.7764901	368.9517001	54.7574822	379.1815146	27.35663099	272.7337235
13.4	469.0750338	491.988947	500.70944	541.1345006	304.6217281	431.633681	612.4705485	295.244474	294.366227	71.7915494			386.6123774	481.1050208	127.8369753	189.6070041	470.9462288	283.3105274	39.1525236	235.6071605	453.8444773	374.9565485	54.36845522	370.6441843	33.0030428	265.040354
13.45	457.6958399	501.0754668	487.1766561	550.4050645	296.606985	433.9012418	613.2175952	306.8510269	313.0286373	77.80205098			379.5134834	486.4465711	129.6364834	178.5556228	476.2332417	292.6652786	45.72369466	223.169831	446.4795853	380.1694312	54.26873235	363.759731	38.35806936	257.1916622
13.5	444.5263038	508.8953468	471.7002889	559.5507228	288.9489722	435.4237014	612.4622683	319.1969625	332.5830857	85.02976807			371.0353546	491.2870198	132.6198892	167.2997422	480.4609997	301.7977062	54.86318103	211.6332438	437.6981718	384.5346839	53.91994291	357.4026009	43.03779823	248.7366116
13.55	430.0613138	515.7085546	454.9870196	568.0797408	281.4255413	436.2782241	610.3309856	332.1086204	350.7148298	91.83396579			361.1091656	495.1106072	137.5715571	156.9953142	483.6949385	310.9078018	64.44698765	200.1039192	427.5729295	387.9469475	52.82672264	350.0542166	46.55169281	239.1984877
13.6	414.8675662	521.730933	437.8169625	575.4343652	273.8028695	436.5437365	606.9346042	345.430611	365.5080411	96.78324178			349.6179892	497.3770578	145.2384763	148.8575714	485.9892924	320.1783257	72.42319636	187.5832603	416.1612539	390.2809278	50.47177572	340.1113753	48.40359053	228.0605731
13.65	399.4484425	527.1374558	420.8819853	581.192541	265.8758169	436.275196	602.4364586	359.0288089	376.0801885	99.18723283			336.4557582	497.7177126	155.9616868	143.7207951	487.4166795	329.6905594	77.21831688	173.1775399	403.5547346	391.4863793	46.55806487	326.3864179	48.31989552	215.0032093
13.7	384.0224428	531.9270659	404.0122061	585.4078312	257.6156065	435.6308722	597.2733152	372.9499973	383.6834982	99.76924656			322.3595733	496.726979	167.9365008	140.5280798	487.9061708	339.3509393	80.21632098	157.6180292	390.396514	392.1187938	42.16868838	310.1228715	46.55648197	200.2463024
13.75	368.7766366	536.0868297	386.8572501	588.2979504	249.0574885	434.7648422	591.936457	387.1107608	390.0110763	99.64373154			308.3362073	495.2759256	179.1334798	137.7929316	487.3832037	348.9848434	83.24128108	142.0532009	377.6152888	392.8629067	38.76903414	293.3838357	43.64738165	184.3318678
13.8	353.9284837	539.5980057	369.0272677	590.092031	240.244562	433.8374717	586.9115204	401.3947189	396.6286216	99.88170332			295.5986228	494.3113774	187.6869222	134.0355865	485.7693098	358.4374861	88.13687076	127.7949274	366.2896229	394.4374329	37.93688948	278.5190331	40.14895714	167.8701822
13.85	339.6306237	542.4285937	350.2119526	591.0368509	231.1357439	432.8255439	582.4383325	415.6301011	404.8062174	101.4800726			285.0367498	494.5707947	192.4728819	128.143175	483.0450823	367.582765	96.17138764	115.8557243	357.2584336	397.3309708	40.70111718	267.4030203	36.63487169	151.4399604
13.9	325.3852538	544.4371557	330.8238892	591.4557311	221.8131291	431.1494917	577.9960472	429.3343488	415.0469828	105.7974865			275.9225228	495.4412085	195.3107014	120.9221594	479.5019321	376.1929205	105.9835205	105.0541754	349.5086839	400.6666715	46.11629824	258.9732706	34.16932788	135.7943162
13.95	310.4605928	545.4295523	311.5921488	591.7638389	212.3466576	427.9969426	572.852081	442.1090325	427.5724135	114.0225777			266.8077119	495.9621502	198.6490717	113.636872	475.4814307	383.988352	115.6767827	93.61879988	341.5155926	403.2985011	52.54295805	251.2802326	33.80682233	121.6224995
14	293.9994142	545.1951945	293.4457592	592.4198287	202.7873956	422.4995264	566.2560172	453.6522856	442.4465855	127.0999993			256.0756798	495.1358577	204.9089053	107.6380248	471.3172685	390.6829265	123.4463234	79.6606795	331.611566	404.0754957	58.38305286	242.272512	36.61445603	109.6801611
14.05	275.3148648	543.5837245	277.2155628	593.7336831	193.1759039	414.0670885	557.6402766	463.8288035	459.0854253	144.7208478			242.4687424	492.1971367	215.6105957	103.9584723	467.2019303	396.1412588	128.082239	61.73458078	318.4959796	402.1731521	62.53059459	230.3672085	43.22642517	100.4797771
14.1	255.3666033	540.7037404	262.4410822	594.9694821	183.2471783	403.1662415	547.0800098	472.8537478	475.6086008	164.2677992			226.7214883	487.6226088	229.0336725	101.8175856	462.8404735	400.8071305	131.3772983	41.55949405	303.2738629	398.1715789	65.48688713	216.4555861	52.58713332	93.22048656
14.15	235.8858482	536.8170703	248.283408	595.118214	172.6892337	390.6490092	534.8882151	480.9574927	490.1450305	182.8779103			210.3429938	482.2655193	242.7782819	100.0378137	457.8290878	405.2624768	135.6502674	21.75557114	287.9630451	393.1225964	68.12281808	202.0247695	63.22353556	86.69972715
14.2	218.996812	532.2562124	233.7009638	593.100467	161.1853288	377.4512812	521.3933936	488.3211979	501.2894883	198.3334421			195.1557211	477.107904	254.6637125	97.45938734	451.759374	410.089086	143.2323909	5.287918861	274.9648451	388.2268438	71.31023625	188.6916133	73.73381929	79.6730075
14.25	206.4613399	527.3700068	217.688318	588.105809	148.7212386	364.4767336	506.9423328	495.0858278	508.4572672	209.5493358			182.8207744	472.997958	263.217133	93.17822924	444.3467109	415.6581157	155.7313978	-5.511676073	266.2325315	384.4873892	75.64491189	177.7714948	83.12323974	71.22117643
14.3	196.9457068	521.9320073	200.383619	580.7613904	136.4850041	352.0757729	491.9740814	501.2695519	512.5059336	217.3953549			173.2845222	469.4273407	269.4645397	88.05508657	435.728925	421.6113839	171.4805967	-12.23938875	260.6825387	381.3937795	81.22665882	168.7646029	91.77554642	61.85791712
14.35	188.0993209	515.5845839	182.3571193	572.2657766	126.1457752	340.5698809	477.0486388	506.8171455	514.6284086	223.1463417			165.9920328	465.597076	274.8191047	83.20146026	426.1857352	427.3698535	188.2989903	-17.47787375	256.3140639	378.0402997	87.99799722	160.8185242	100.4322482	52.55822188
14.4	177.2878276	507.8716126	164.4060267	564.0246348	119.5338001	330.3639205	462.8187481	511.6467571	515.8914509	227.9111991			160.277033	460.6490219	280.632901	79.75710131	415.9879487	432.344152	204.2435016	-23.82562356	250.9809093	373.4489293	95.90460681	153.0482496	109.7929741	44.33274008
14.45	162.2892374	498.3451173	147.3423437	557.2728797	117.78464	321.6461953	449.7807825	515.673175	517.2463827	232.799799			155.4006655	453.8873293	287.8979804	78.5385918	405.4121785	436.0978312	218.0101243	-33.24198465	242.9451099	366.7783362	104.7201097	144.6726702	120.2342902	37.79283717
14.5	144.4826804	487.2061694	131.4256691	551.3541362	119.6916593	313.8219486	437.4486433	518.9727309	519.1481517	239.2186222			150.8226645	445.6535438	296.3116382	78.66970701	394.6395483	438.6469107	230.6635729	-44.48437617	232.9056547	358.2383403	113.6791342	135.652738	131.3239128	32.30818837
14.55	126.3889972	474.9929532	116.6438123	545.107008	123.2729786	305.9577261	424.980981	521.6601335	521.9216512	248.5432082			145.8947868	436.5028882	305.3849593	78.96683122	383.9212491	440.1415208	243.5509518	-55.64645361	222.1359488	348.2894764	121.7796316	125.9495436	142.4471171	26.8684889
14.6	111.0616041	462.4716478	102.8883854	537.234988	126.5245337	297.0267741	411.4255149	523.8692634	525.8385028	261.957708			139.9333994	427.0075706	314.6798699	78.27936345	373.5450837	440.7292819	257.8900094	-64.75585433	212.0746414	337.4865837	128.0424335	115.4900253	153.0448112	20.45870903
14.65	101.2366354	450.4729217	89.96113476	526.6699317	127.8692193	286.2502619	396.0107614	525.7206092	530.8714885	279.6596986			132.5179711	417.6552938	323.8248685	75.78791224	363.7271505	440.6357583	274.3439744	-70.41134231	204.1445906	326.4788903	131.9438493	104.2711791	162.7608411	12.33500524
14.7	95.73216562	438.6128368	77.9957242	514.0342449	127.0000004	273.4337774	379.1472523	526.9753799	536.1935355	299.591332			124.3578401	408.3273525	332.8934802	72.53835925	354.3967287	440.1482249	291.6964341	-73.63769622	198.508633	315.3536466	134.8611819	92.84339844	171.9998457	2.985575394
14.75	92.25584492	426.1683528	67.06808049	500.4371736	123.9484818	258.7386432	361.769658	527.3394636	540.8506072	319.3545641			116.6333147	398.8801928	341.8808749	69.87131386	345.3983156	439.6605092	308.5268582	-75.93707595	195.1587054	304.2229062	138.6627407	82.03849941	181.1995566	-6.9020735
14.8	88.29876679	412.2303292	57.29758252	487.1420524	118.7114104	242.3179256	344.983963	526.4836403	544.0519573	337.0544744			110.6231348	389.2012094	350.7490313	69.1036331	336.5740221	439.5854345	323.6031957	-78.77322627	194.05016	293.1995257	145.2098239	72.78156066	190.7684249	-16.61756536
14.85	81.6872228	395.9782774	48.90006725	475.3170741	111.4642508	224.3714159	329.7793783	524.2423076	545.3404027	351.7287092			107.2487233	379.2380781	359.495389	71.05120438	327.7780502	440.1846824	336.1926316	-83.23401982	194.8935569	282.3200419	155.7366577	65.71588154	201.028404	-25.50669452
14.9	73.9233417	378.0865608	42.17282217	464.4528887	103.8225487	205.8405187	315.6837067	520.8558073	544.783488	363.8096188			105.9950185	369.1463611	368.2991237	74.87505997	318.8383482	441.1167857	347.3405956	-88.61152698	197.4881701	271.7972116	169.2382211	60.28548839	212.3246874	-32.87603431
14.95	67.20325428	359.8043424	37.46269165	453.7706499	97.89026676	188.0083601	301.8570498	516.7818482	542.6496711	374.0880842			105.7772842	359.0547413	377.4623066	79.37194105	309.6133541	441.8438156	358.2801713	-93.96872088	201.343673	261.7696634	184.1872367	55.50461906	224.9405362	-38.04579593
15	63.96069851	342.6912133	35.09636503	442.4267259	95.95189683	172.4146763	287.3439367	512.5118594	539.1614118	383.234919			105.4643428	349.0572002	387.2902821	83.39442757	299.9299276	441.8073453	370.1470376	-98.35837909	205.953752	252.3576603	199.1771361	50.3744193	239.1032688	-40.3650023
15.05	66.00284211	328.1202367	35.16828883	429.7419255	99.50114136	160.2205314	271.2790616	508.4162351	534.5189268	391.8597553			104.1279367	339.2156416	398.0093252	86.16558145	289.6334599	440.5468633	383.7282538	-101.0126332	210.7801385	243.5697185	213.2133975	44.17297221	254.732631	-39.61462108
15.1	71.3367673	315.2087587	37.18756407	416.2875403	106.9256015	150.2840313	254.3250287	504.393882	528.9095526	400.6228259			102.2180079	329.5497476	409.3647747	88.31558132	278.9437673	438.0242937	398.5012436	-101.7118203	215.3343634	234.8333548	226.5608687	37.51733051	271.0746621	-36.86696308
15.15	77.17037728	302.4180072	40.3732966	402.855414	115.5767322	140.5984396	237.5083882	500.2494319	522.5511126	410.1751022			100.422353	320.1495938	420.9873247	90.70721066	268.2180748	434.3598913	413.7185883	-100.3660207	219.1875328	225.4984628	239.6772875	31.32074062	287.2607029	-33.53496852
15.2	80.72296786	287.9944721	43.91548723	390.2509711	122.8876295	129.0125949	222.0240659	495.787084	515.6843289	421.1217689			99.45554876	311.1330011	432.5096628	94.15588278	257.8616866	429.6843554	428.6870725	-96.91355891	221.9151099	214.8721394	252.960304	26.49493202	302.5603733	-30.94097848
15.25	79.97302333	270.4281871	46.99234123	378.9922505	127.0669342	113.8180176	208.8142397	490.8096916	508.4579157	433.6656834			99.88268533	302.6296623	443.7202282	99.33631991	248.1948693	424.1795372	442.8776267	-91.55400984	223.2978053	202.4741406	266.653494	23.63020152	316.5729886	-30.0411516
15.3	77.03076245	250.5638612	49.59230086	368.2837709	129.4509231	96.26361938	197.1961311	484.8174592	500.8097625	446.7144802			101.3192767	294.4201095	454.6558231	106.16462	239.1791308	417.9160494	456.4836911	-84.90167207	224.0366679	188.9805622	280.58894	22.30215499	329.7153448	-30.02572017
15.35	74.84733309	230.0064602	51.7337304	357.0428461	132.1371893	78.52798296	185.9752879	477.2368771	492.4928625	458.8405429			103.2141313	286.2169577	465.4450005	114.4589582	230.618008	411.014533	469.790016	-77.78381826	225.0138105	175.4503341	294.593984	21.84716998	342.5381504	-29.74343031
15.4	76.57037158	210.7475919	53.44040177	344.1268757	137.2547208	63.0705672	173.777479	467.3949053	483.1865132	468.7239296			105.0094026	277.7049944	476.2044861	124.0324179	222.2974479	403.6011335	483.0789513	-70.96902454	227.1340341	163.0616785	308.5304955	21.62270998	355.5091757	-28.09469853
15.45	84.5178928	194.5926909	54.76793562	328.6674268	146.2739404	51.8512661	159.4774577	454.8022484	472.5902575	475.548232			106.2130992	268.5860874	486.9483213	134.4987277	214.0687489	395.808458	496.5498065	-64.95673733	231.1377247	152.7349478	322.2484091	21.09618716	368.9786967	-24.30783655
15.5	97.07305247	180.9617311	55.68158628	311.1623905	158.0313892	43.48582465	143.8049485	440.0779149	460.7524495	479.9778901			107.3342803	259.2595737	497.5024931	145.705979	206.2656495	387.879339	509.764596	-59.36011685	237.2534004	144.3967733	335.7033346	20.48808865	382.939217	-18.99595893
15.55	111.7014889	168.5704366	56.07446834	292.4431539	170.8695431	35.76962757	128.0979997	424.4070021	447.9345614	483.0784727			108.9519795	250.256237	507.657755	157.3809839	199.3388676	380.0769496	522.2453696	-53.5845013	245.4420708	137.5928117	348.7530152	20.07098715	397.3355788	-13.03911856
15.6	125.9986483	155.9787173	55.83021596	273.4132386	183.2661089	26.43969134	114.0054422	409.2675544	434.4939196	485.9192552			111.6493138	242.1459653	517.2389788	169.2869845	193.7744776	372.6969831	533.5454887	-47.07226418	255.6401414	131.833386	361.2583399	20.10588865	412.1413145	-7.256979492
15.65	138.1272809	141.8656947	54.85786224	254.8476421	194.1408896	13.86339895	103.0395917	396.020304	420.8373126	489.3543607			115.8206379	235.3172564	526.1397111	181.2300876	189.9643799	365.9520918	543.3797228	-39.45897639	267.5840844	126.6474443	373.1716247	20.80488912	427.2380647	-2.242797228
15.7	149.0449126	126.9643047	54.39807995	237.0776575	204.2390935	-0.314632501	95.38410493	384.3463698	407.1070251	493.1615252			120.8581044	228.9792052	533.977978	192.5599824	187.6673077	359.5426083	552.2100685	-30.67020795	280.7613748	121.9454283	384.7164884	22.38651704	442.4807323	3.154177141
15.75	160.0003712	112.3318677	55.81299648	220.356957	214.43293	-13.75972058	90.71409508	373.3623867	393.4274759	496.8587402			125.9699462	222.0459534	540.3953577	202.6928752	186.4933297	353.0611421	560.5777259	-20.79751365	294.5376465	117.6572743	396.1629956	25.05625305	457.5846723	10.17531066
15.8	172.170201	99.12264526	60.49091229	205.0131773	225.508873	-24.02681293	88.58791157	362.0575225	379.9077579	499.9408512			130.3894054	213.3900541	545.0740807	211.1209776	186.0286794	346.0696163	568.9755477	-9.950540664	308.3243854	113.703324	407.7501095	29.00030875	472.2426887	19.9363271
15.85	186.3106187	88.25141609	69.3019015	191.2288477	238.0807776	-29.31500695	88.35737171	349.4999159	366.6029057	501.9267454			133.5697217	202.230683	547.9263338	217.678571	185.8064315	338.2093161	577.7202515	1.615656624	321.7117235	110.0820583	419.5578841	34.19149463	486.2767863	32.97696548
15.9	201.5783344	78.98057794	80.5152719	178.297548	251.862684	-30.75458422	89.2384696	335.8582033	353.4485911	502.6509873			136.421319	189.7428211	549.6482279	223.7534781	186.0000404	329.5632529	586.4152823	13.70871101	334.3318823	107.0466936	431.5213353	40.5594598	499.2288966	47.75608405
15.95	216.9524695	70.26663514	91.8923722	165.1245009	266.5330477	-30.10403621	90.20362129	321.5032555	340.3474036	501.9369141			140.0905321	177.6304519	551.0841437	230.9206896	186.8052269	320.3779149	594.5752392	26.05468115	345.9412943	104.9723205	443.494412	47.88209801	510.8220068	62.52397436
16	231.5208838	61.03699595	101.2971313	150.4869217	281.8368447	-29.08136631	90.18912059	306.7830148	327.1835774	499.5875841			145.7122289	167.7270718	553.0308676	240.6203778	188.4208707	310.9199143	601.774666	38.43214904	356.3026422	104.2213679	455.3491955	55.94941218	520.8802416	75.78198049
16.05	244.7467502	50.59694152	107.4264672	133.5031913	297.5869037	-29.05276729	88.46582381	291.9505733	313.9068932	495.520944			153.9665706	161.3547472	555.9279107	253.5648088	190.8942914	301.4366415	607.7802186	50.71886223	365.3736485	105.0118063	466.938922	64.56805167	529.4793506	86.70976606
16.1	257.6326547	40.22283375	112.0063004	114.9642306	313.8467593	-29.8683179	85.66156983	276.5995836	300.5456821	489.8801607			163.8686345	157.4216635	559.0319395	268.3783994	193.7235053	291.9857872	612.9791257	62.98917988	373.9610672	107.2106291	478.0123396	73.57970919	537.4344991	96.5533132
16.15	271.2582039	31.57464108	117.5316742	96.40178262	330.6108259	-31.19262065	82.85469168	260.3392135	287.3085774	483.0451675			174.1011656	154.2098351	561.3890973	283.3531404	196.2363854	282.5725796	617.8486971	75.3409688	382.9831228	110.5136777	488.3135594	82.84770427	545.6097224	106.8210734
16.2	286.5692038	26.3322821	126.4958453	79.60058917	347.8584055	-32.70482107	81.18648228	242.8018484	274.4646812	475.4494518			183.4545203	150.0000043	562.1429065	297.068513	197.7538958	273.1790935	622.8226953	87.83682978	393.2926125	114.6127164	497.6201034	92.25770684	554.7360016	118.8232854
16.25	304.0823317	25.61642231	140.492901	66.00117057	365.4392632	-34.07656188	81.52131531	223.8234259	262.2808357	467.488832			191.1879346	143.5127166	560.7198872	308.6927946	197.9103119	263.7963555	628.1714358	100.5286927	405.31051	119.2229878	505.8803109	101.8206239	565.0301219	133.2578416
16.3	323.1369666	28.40432741	157.7435925	54.90662229	382.7306765	-35.14163142	83.79216853	204.3083828	250.7563231	459.1581455			198.193192	135.3828715	557.4525135	318.9462559	197.8596894	254.6676778	633.5773311	113.6310959	418.2068615	124.2781044	513.5767428	111.9971019	575.2868171	149.1699953
16.35	342.923087	33.20647053	175.8026455	44.93422187	399.0644709	-35.67812963	87.48331957	185.3379067	239.8141115	450.3463707			205.6540987	126.683745	552.8708164	328.7773404	199.0726807	246.1025084	638.6476148	127.34966	430.8628038	129.7354466	521.2748449	123.2684823	584.1427455	165.444627
16.4	362.7769765	38.62642453	192.4519283	34.61518119	413.8343905	-35.4769196	92.04197853	168.0456899	229.3540683	440.9263331			214.700581	118.5397593	547.499019	339.037532	203.0344267	238.4649829	643.0253396	141.8805582	442.2821009	135.5745671	529.4680227	136.0272589	590.4613054	181.230497
16.45	382.226639	43.5856494	206.1134753	22.6967508	426.656769	-34.47557291	96.91409388	153.2934732	219.2357979	430.8107914			226.1011752	111.9001546	541.8294425	350.3341223	210.7515917	232.0552952	646.4777703	157.2845763	451.8068222	141.7690221	538.4321254	150.3717092	593.5885456	196.00339
16.5	401.1719913	48.05442845	217.3700635	9.343576073	437.8972763	-32.74602567	102.0434866	140.7363298	209.3265523	419.9918917			239.3351809	106.5604878	535.9791844	362.453427	221.5149626	226.6958661	649.1766238	173.2345984	459.7601659	148.2150319	547.874794	165.7155377	594.2049253	210.0167748
16.55	419.5485625	52.15614488	227.0852316	-5.034000674	448.0489143	-30.55788945	107.3431699	129.6683913	199.4417594	408.5417098			253.6376059	102.1209401	530.0408781	375.0491358	234.1628535	222.0825012	651.3647459	189.2976384	466.6527006	154.7765406	557.4113576	181.3490362	593.2233077	223.4984756
16.6	437.2980563	56.00486668	236.0678881	-19.98614584	457.5723688	-28.16954402	112.7350169	119.3386239	189.3768785	396.5333704			268.3004415	98.16962955	524.0995616	387.7934624	247.5895957	217.8857107	653.2679515	205.0841196	472.9544389	161.3167197	566.7247912	196.6794942	591.4836534	236.5961833
16.65
16.7
16.75
16.8
16.85
16.9
16.95
17
17.05
17.1
17.15
17.2
17.25
17.3
17.35
17.4
17.45
17.5
17.55
17.6
17.65
17.7
17.75
17.8
17.85
17.9
17.95
18
18.05
18.1
18.15
18.2
18.25
18.3
18.35
18.4
18.45
18.5
18.55
18.6
18.65
18.7
18.75
18.8
18.85
18.9
18.95
19
19.05
19.1
19.15
19.2
19.25
19.3
19.35
19.4
19.45
19.5
19.55
19.6
19.65
19.7
19.75
19.8
19.85
19.9
19.95
20
20.05
20.1
20.15
20.2
20.25
20.3
20.35
20.4
20.45
20.5
20.55
20.6
20.65
20.7
20.75
20.8
20.85
20.9
20.95
21	520.0304342	564.4677226	436.9168647	529.0799696	531.99374	517.442506	686.8693799	178.1230503	473.7229322	74.14346332			566.2875108	182.1425461	80.46264666	250.9551321	394.3468384	423.6367315	289.9476417	606.7444192	381.3456912	472.0281418	322.0240989	565.0532403	465.2181336	572.1919362
21.05	519.8623639	567.1198297	437.3461689	528.6241972	531.8321952	517.6432275	682.3715996	180.3468801	472.9535666	73.04647863			566.2924898	182.1568184	77.92216646	250.6225928	393.3206546	423.07481	291.2039816	606.3862631	381.7360836	471.7294603	320.0480303	563.994147	462.7906699	573.9329769
21.1	519.5344317	569.7494713	437.6037141	528.3507734	531.6766681	517.829355	678.1055368	182.5865075	472.3908488	71.97156295			566.2954771	182.1653815	75.57773227	250.3254684	392.4504939	422.5771219	292.2466773	606.1363607	381.9702465	471.5503069	318.2235848	563.0786792	460.4626416	575.5722559
21.15	518.8870833	572.3564446	437.5178688	528.4419114	531.5331701	517.9863014	674.3471549	184.8372866	472.245508	70.94553982			566.2944814	182.1625271	73.64014084	250.1011703	391.8979915	422.2108835	292.8668259	606.1014642	381.8921982	471.6100201	316.7220285	562.4616504	458.3426825	577.0012205
21.2	517.7608384	574.9435804	436.9168647	529.0799696	531.4077084	518.0994819	671.3794295	187.0910692	472.7283661	69.99618262			566.2875108	182.1425461	72.32239773	249.9874103	391.8252997	422.0436742	292.8559672	606.388284	381.3456912	472.0281418	315.717642	562.2994361	456.5403449	578.1104941
21.25	516.1023691	577.5145118	435.721851	530.3528554	531.3131764	518.1562425	669.3812749	189.323137	473.9284999	69.24795775			566.2749563	182.0876848	71.75310681	250.052006	392.3191627	422.1582655	292.1150103	607.0510654	380.1829787	472.8737834	315.3412902	562.7201155	455.1277914	578.81445
21.3	514.3278787	579.9576232	434.1099287	531.8745873	531.266994	518.1663659	668.1349468	191.4484643	475.585025	68.74614164			566.2643319	182.0412577	71.74462246	250.1629054	393.0035001	422.4239789	290.889748	607.8325002	378.4546148	473.818172	315.4022255	563.5980567	453.7448128	579.1033847
21.35	512.9686005	582.1418671	432.338416	533.1554429	531.2911761	518.1430432	667.3129286	193.3730138	477.3315762	68.58392463			566.2652978	182.0454785	72.02505972	250.1860141	393.4141457	422.6988635	289.5266365	608.4115161	376.2331899	474.4617588	315.6493669	564.7650773	451.958498	578.9898286
21.4	512.5576772	583.9300999	430.6636817	533.7042504	531.4077084	518.0994819	666.585161	195.008006	478.8054227	68.8528869			566.2875108	182.1425461	72.32239773	249.9874103	393.0890917	422.8421125	288.3737101	608.4650257	373.5864661	474.4012491	315.8323671	566.0547923	449.3237146	578.4838078
21.45	513.369229	585.277842	429.2821995	533.2142586	531.6257663	518.0792014	665.7085297	196.3354065	479.7866504	69.67112007			566.3288684	182.3496354	72.42959534	249.482512	391.7052037	422.7414131	287.7552502	607.7980967	370.5947531	473.3702453	315.7436778	567.3080937	445.5010669	577.5990634
21.5	515.1543006	586.2745797	428.1366636	532.0077395	531.9059246	518.0502053	664.6733948	197.4483057	480.23094	71.29928182			566.3125241	182.5864675	72.392272	249.0262008	389.6698808	422.6759455	287.5126034	606.6155845	367.1344001	471.7698485	315.3041145	568.333845	440.9938948	576.4764613
21.55	517.4682633	587.0797716	427.1092305	530.5869601	532.1964535	517.988968	663.5451756	198.4877692	480.1901558	74.02516107			566.1468393	182.748318	72.31997668	249.0506188	387.5597983	422.987239	287.4174307	605.2411845	363.0684599	470.1667441	314.4699511	568.9401628	436.5070351	575.2842168
21.6	519.8772003	587.852624	426.082596	529.4624484	532.4458402	517.8719713	662.390319	199.5937658	479.7166928	78.12888495			565.739858	182.7305101	72.32239773	249.9874103	385.9651831	424.0182621	287.2399817	604.0008703	358.2608081	469.1448836	313.1944586	568.9335034	432.7938368	574.2026437
21.65	522.0970502	588.7587337	424.9018998	528.9967785	532.6029854	517.6634098	661.2714255	200.8700364	478.8158363	83.59701606			565.0420659	182.4805998	72.4563761	252.0369393	385.2934868	425.9547934	286.706719	603.10886	352.6531244	469.1475601	311.4050085	568.1451482	430.4223166	573.3798577
21.7	523.928612	589.7022837	423.472413	529.0621037	532.6585013	517.4967031	660.2774655	202.3502741	477.9783229	89.63098308			564.0975816	182.1685486	72.76813761	254.5440045	385.1539835	428.1767252	285.9601937	602.4742702	346.7146287	469.7302896	309.0433403	566.5614367	428.6704097	572.7119438
21.75	525.2617883	590.5666746	421.682511	529.3869112	532.6076746	517.5176385	659.497727	204.0396784	477.7139117	95.20678348			562.9858613	182.0195826	73.27370633	256.6407693	384.9602496	429.9043473	285.1673879	601.9083102	341.0309649	470.2441854	306.034904	564.1959572	426.5144338	572.0346568
21.8	525.9878322	591.2382241	419.4158665	529.6978019	532.4458402	517.8719713	659.0210482	205.941912	478.5226021	99.32489967			561.7880718	182.2604582	73.9900184	257.4694955	384.1270872	430.3714975	284.4964518	601.220976	336.2045594	470.0228757	302.2966891	561.0546306	422.8947823	571.1755418
21.85	526.175738	591.584863	416.6191063	529.738164	532.1837623	518.6126992	658.8562112	207.9847982	480.646757	101.2618694			560.5496744	183.0627843	74.96165071	256.5081492	382.2809399	429.0952767	284.0014144	600.2781106	332.6012108	468.5627517	297.7736945	557.1455618	417.0653447	570.0213482
21.9	526.6836383	591.4631448	413.2286166	529.3271656	531.821944	519.3393541	658.8079396	209.9380866	483.1434309	101.3328395			559.3032497	184.3255401	76.02437745	254.2755131	379.7496256	426.7507821	282.9129883	598.8472708	329.5795012	466.2652302	292.4793311	552.5105609	409.8927223	568.753871
21.95	528.5672668	590.7176786	409.2319811	528.2737076	531.3664088	519.5540176	658.5838185	211.5211688	484.7963821	100.0908392			558.0587906	185.8867246	76.97906436	251.5835299	377.0569679	424.3113923	280.3128149	596.6906796	326.243351	463.7245536	286.4317069	547.1798792	402.7149964	567.6613542
22	532.8498213	589.203853	404.6077843	526.3751088	530.8215676	518.7565802	657.892044	212.4588444	484.3922495	98.06869314			556.8255564	187.5845147	77.624354	249.2486926	374.7543912	422.7854374	275.228176	593.5433677	321.6656876	461.5449398	279.6473084	541.1827766	397.0033649	567.0564734
22.05	540.0797975	586.794525	399.4474948	523.4971394	530.24775	516.6349165	656.5149556	212.621748	481.2342047	95.86021938			555.5793951	189.2760262	77.86661672	247.9340611	373.2993139	422.9017873	267.0720887	589.2174137	315.2513949	460.2298099	272.1421899	534.5959889	393.8651612	567.1694076
22.1	548.9913809	583.3283183	394.1689058	519.9955052	529.6913913	513.698055	654.6213799	212.1274502	476.6151174	93.90388237			554.1770925	190.988968	78.16714485	247.7030599	372.6045628	424.1947182	257.0341942	584.1954651	307.3851569	459.1772964	264.2469741	527.5511054	392.3504867	567.7330869
22.15	558.0108597	578.6287818	389.3347056	516.3930021	529.2291125	510.6751678	652.4672366	211.2104773	472.4247874	92.67330969			552.4422524	192.7773198	79.10978519	248.46989	372.4776006	425.8931551	246.9459095	579.2103787	298.8043069	457.6048158	256.3729844	520.233271	391.0076374	568.3826066
22.2	565.7414552	572.4615606	385.558252	513.2553336	528.9412338	508.3224306	650.3159631	210.1082789	470.6271909	92.66119971			550.1966182	194.6964002	81.27087287	250.1416945	372.7208733	427.2308081	238.8935311	575.109748	290.2808192	454.6927594	248.9817911	512.8614298	388.3539251	568.7552868
22.25	571.3207782	564.5814614	383.276847	511.0868036	528.8899129	507.2215832	648.3940167	208.9806349	472.6115901	94.08893453			547.3518653	196.7597582	84.91910514	252.5142378	373.1026032	427.624493	234.4800408	572.5264244	282.3894642	449.8206228	242.3812355	505.5805452	383.1954294	568.6078771
22.3	575.3285857	555.3153199	382.020104	509.511323	529.0227453	507.0803013	646.6655506	208.236851	477.4767767	97.00504166			544.1762022	198.8640264	89.26685533	255.018165	373.2559209	427.147297	233.0082374	570.6368957	275.4358044	443.6865688	236.1149029	498.3540298	375.9629206	568.077446
22.35	578.6644199	545.1581698	381.0688939	507.9595515	529.2639893	507.3935958	645.0404759	208.2692214	483.7511284	101.2264716			541.0437764	200.8730547	93.2790466	256.9722366	372.753814	426.0058366	233.0373845	568.2175288	269.6311852	437.3129352	229.4985829	491.0684512	367.4430964	567.4075999
22.4	582.201414	534.7131261	379.6842283	505.8424798	529.5380002	507.6546097	643.4291539	209.4697092	490.0195634	106.5763945			538.3352914	202.6471152	95.95792918	257.7159839	371.1612186	424.4007953	233.0804094	564.000911	265.2170195	431.803974	221.7838604	483.5768234	358.4969812	566.8556304
22.45	586.5896413	524.5040838	377.2020387	502.7783832	529.708671	507.4369089	641.7915868	212.0239385	495.1540216	112.7673427			536.3522272	204.0841539	96.53908297	256.8135305	368.1914303	422.5727058	231.8231883	557.0505003	262.1234521	427.8631198	212.4471796	475.7335342	349.8937208	566.6337947
22.5	591.4393771	514.5177832	373.5057883	499.4065084	529.4771891	506.8788885	640.238592	215.0612759	499.0600214	118.6388139			534.9873181	205.3357193	95.52565399	254.6066661	364.0830119	420.6252504	228.8866445	548.1010816	259.2081699	424.4255079	201.9607236	467.0644558	341.4593758	566.6776557
22.55	596.1530067	504.5128723	368.6164178	496.6456983	528.4930155	506.2095462	638.9054429	217.4876708	501.8273482	122.9773329			534.0410073	206.5892246	93.6604003	251.6924424	359.2636319	418.732239	224.0675335	538.3421507	254.9152725	419.9304017	191.1763743	457.1002706	332.847931	566.8600551
22.6	600.145542	494.1781616	362.5691367	495.4629608	526.3956663	505.6581047	637.9215805	218.221514	503.5406956	124.6044482			533.3120333	208.0325229	91.6931302	248.6791866	354.1833109	417.0783505	217.1396516	529.0562768	247.5685719	412.6966368	181.0403519	445.3548406	323.6741287	567.0478003
22.65	602.8801554	483.2392738	355.4364212	496.4957271	522.9439862	505.4493552	637.3744065	216.5858181	504.3838501	122.9106789			532.6147989	209.8258744	90.29770511	246.0867806	349.1965023	415.7863133	208.1620467	521.2828597	235.8594376	401.3351863	172.325174	431.5430801	313.6107621	567.1080418
22.7	604.3422747	471.8950162	347.2021263	498.5817895	518.2402619	505.2686509	637.099946	213.775392	504.6083443	119.2969249			531.9839549	211.998972	89.38719137	243.7620956	344.2657611	414.6892134	197.862668	514.4413868	221.1101814	386.361583	165.1689241	416.616496	303.0010084	566.8743024
22.75	604.4879474	460.5170215	337.8233871	500.1543346	512.4953771	504.7703663	636.9066346	211.4717247	504.6066868	115.745796			531.4869279	214.5463532	88.74621812	241.3918858	339.2078988	413.4953295	187.40706	507.5738507	205.6385278	368.9711702	159.5284205	401.9524272	292.2647525	566.1459051
22.8	603.2518763	449.5323493	327.1835774	499.5875841	505.9150492	503.5921074	636.6022622	211.3870167	504.7732006	114.286489			531.1904492	217.460644	88.15587216	238.656393	333.8241348	411.9019935	178.0630827	499.6668481	192.2693121	350.7479721	155.3591298	389.0781736	281.8636202	564.7103953
22.85	600.6190722	439.4300979	315.0639991	495.5845262	498.7215109	501.4774109	636.0707913	214.7007133	505.3536068	116.2914595			531.1355641	220.6652534	87.4409164	235.2937999	327.8681376	409.6142434	170.9192666	489.9061273	183.675904	333.4637775	152.5410151	379.1588689	272.2088189	562.4260303
22.9	596.5650422	430.340709	302.0377131	488.7080777	491.2160682	499.0096999	635.2016976	220.3676225	506.5050551	121.2047949			531.1186967	224.209537	87.3400819	231.657137	321.3938251	406.5841818	166.1049591	478.7535233	179.4426711	317.6621763	150.4723856	371.0956154	263.1528525	559.4394681
22.95	591.1534483	422.4736391	288.8505157	480.0280647	483.7677665	496.9561986	633.9234687	226.8408226	508.1941672	127.828728			530.9188028	228.1160685	88.67739877	228.1855592	314.4622048	402.8197873	163.33121	466.9431341	178.1771889	303.5254973	148.3707333	363.1176324	254.5006586	556.0025768
23	584.4635336	416.0704522	276.4433463	470.779034	476.8147721	496.1398205	632.1591545	232.6421759	510.3870575	134.994961			530.3179255	232.410342	92.26813055	225.3325716	307.1382771	398.3270826	162.2722144	455.2653042	178.3078967	291.1032798	145.4067744	353.3194946	246.0444194	552.3829071
23.05	576.6028408	411.3237018	265.6643615	462.033636	470.622762	497.083091	629.841021	236.7177787	513.0225432	141.7368096			529.2183591	237.0643851	98.63280465	223.416503	299.4810428	393.093227	162.4974066	444.4344993	178.5299146	280.198273	140.9799805	340.2033081	237.553763	548.7715913
23.1	567.9434144	408.1877749	255.9297044	453.5479617	464.8796851	498.9278557	627.1696556	239.7491691	515.7553205	147.4944318			527.9157224	241.8231729	106.4302546	221.7192805	291.3357306	386.9098184	163.6656255	434.2295238	179.7747414	270.5427162	136.1572245	324.91498	228.9314316	544.995402
23.15	558.9231816	406.5298999	246.2184846	444.6579975	459.0129376	500.4561582	624.3969405	242.7358764	518.2146431	151.8196191			526.7921709	246.3858707	114.0898983	219.3834114	282.5521148	379.5332516	165.4106544	424.3187579	183.3586737	261.7273753	132.5231931	309.4463756	220.0766918	540.7636445
23.2	550.028819	406.1944071	235.3524653	434.5800782	452.3744382	500.4263987	621.7905761	246.657994	520.046535	154.2812231			526.2256814	250.4524418	120.1209376	215.5487766	272.956251	370.6877728	167.3568898	414.3319551	190.5736801	253.3522132	131.7893135	296.0820776	210.8692004	535.7617595
23.25	541.6613726	406.9358012	222.5005186	422.5806457	444.3962805	497.9562958	619.5107979	252.2547306	520.985351	154.7744683			526.5175284	253.9620534	123.5303464	209.6263566	262.4886302	360.203331	169.1361931	403.9217883	202.0731577	245.1220123	135.1291662	286.6564538	201.1433014	529.7351237
23.3	533.47794	408.3777225	208.7748186	408.8520907	434.8476627	493.5544694	617.0645527	259.04694	521.5368342	154.5018678			527.4368221	257.3681016	125.6903794	202.3598571	251.8041817	348.6461131	170.0749437	393.2148768	215.8851549	236.6519194	141.1370561	279.866456	190.9461055	522.8036755
23.35	524.9670059	410.0992024	196.1056179	393.852146	423.6960661	488.1443482	613.8007839	266.4099749	522.3614773	155.0814125			528.6495642	261.2933211	128.464295	194.8551675	241.8429852	336.8491808	169.5427755	382.3737842	229.7239357	227.7116299	147.7415571	273.5953419	180.3767289	515.1991127
23.4	515.5480549	411.6683627	186.7437474	378.2428377	410.9431899	482.7392786	609.0561014	273.7748028	524.1065558	158.1110977			529.8259714	266.3413051	133.7046708	188.2926515	233.6837103	325.7928585	166.8756907	371.5467619	241.4670755	218.0001138	152.9441633	265.6319881	169.5582786	507.180787
23.45	504.8076428	412.7412687	182.5411373	362.8915756	396.7408844	478.2478144	602.3746244	280.7352718	527.2017632	164.4383686			530.7548801	272.9825434	142.5070599	183.5411972	228.1502922	316.3224959	161.6376064	360.7828026	249.6421524	207.2273568	155.3952266	254.2392294	158.7204399	499.0303294
23.5	493.0293531	413.3695702	182.5177246	348.1118881	381.8677949	474.7138675	594.3700547	287.6142926	530.9512029	173.0266071			531.3167015	281.038837	153.3124372	179.9052641	224.9023131	308.1776766	154.897583	349.7706245	255.5278198	195.9555099	156.5438288	240.5817438	147.9029998	490.6495864
23.55	480.8490323	413.6670053	184.9101524	334.1869213	367.404178	471.9874749	585.9527136	294.7513503	534.4816835	182.2708042			531.4612955	290.2000786	163.9832824	176.301762	223.2024514	300.7645238	148.0575582	338.1712043	260.802303	184.9350078	158.4260308	226.5081867	137.1288811	481.9115705
23.6	469.0013586	413.7517204	187.8410373	321.2952198	354.5903734	469.9071444	578.098876	302.4418412	536.99374	190.717889			531.1427875	300.1737472	172.527366	171.6353451	222.2528059	293.4160776	142.6316923	325.6776784	267.1099033	175.0158358	163.1122355	214.0911375	126.4183536	472.6772996
23.65	458.1191933	413.8144312	189.7161983	309.4394536	344.3690491	468.2082336	571.5790708	310.8112817	538.1704823	197.5217363			530.2691651	310.5792971	177.7100692	165.0465782	221.3756125	285.5581623	139.8308234	312.1460643	275.6745452	166.83082	171.9726084	205.0291514	115.7505302	462.8068216
23.7	448.0101209	414.2421722	190.5748682	298.2981928	336.102228	466.3805288	565.8945044	319.5646613	538.935252	202.9362118			528.8241821	320.869736	180.6436757	157.0375673	220.5184808	277.3231133	139.2405919	297.9153151	286.2677331	160.3297521	183.6628764	198.4669729	106.123196	452.6025218
23.75	438.2841547	415.4127523	190.7471076	287.4455191	328.5374546	463.7260864	560.2447673	328.3664533	540.5276073	207.5169406			526.7828252	330.4491426	182.9381817	148.4143355	219.8015356	269.0569301	139.9074067	283.4018246	298.2596587	155.094525	196.2766816	192.9563031	98.71722581	442.4986319
23.8	428.5178023	417.716729	190.5719797	276.4429115	320.2770361	459.4894326	553.7994423	336.9356341	544.1407966	211.7654928			524.1107237	338.7636578	186.1960093	140.0504278	219.3491797	261.1275032	140.828869	269.0049221	311.0508844	150.6809019	208.0560818	187.0072091	94.79593248	433.0089481
23.85	418.2942022	421.4751579	190.3197234	264.8925658	310.1831191	453.1338508	545.915917	345.1196258	550.497199	216.1251038			520.654254	345.4311489	191.5752537	132.6431415	219.322377	253.8563474	141.1906358	255.0402955	324.1424341	146.7672388	217.6825811	179.370392	95.09609001	424.541276
23.9	407.5496012	426.3941001	190.0551027	252.6494018	298.7219708	444.9181127	536.9839159	352.9465129	558.6782449	221.5897234			516.0236405	350.4811641	199.2875627	126.0124842	220.0874028	247.0706404	141.3426832	241.6640289	337.6043378	143.6431866	225.8250109	170.6529314	97.39881335	416.2960342
23.95	396.2233102	431.9996719	189.8249561	239.6825057	286.9592578	435.524424	527.6468112	360.4412406	567.4248651	229.1932296			509.6931469	354.0692186	209.2378924	119.7990703	222.0813164	240.5665809	141.9037381	229.0114735	351.4528892	141.6971145	233.354927	161.7085843	98.81110049	407.1534901
24	384.2261157	437.8128472	189.6779844	225.960563	276.1542763	425.7680161	518.5909652	367.5972886	575.5570167	239.86274			501.0783978	356.3270286	221.3142435	113.634923	225.7362137	234.1409818	143.5099582	217.249023	365.6802511	141.2942786	241.0954631	153.4327581	96.38248983	395.833342
24.05	371.4417974	443.3767717	189.4838404	211.4284247	267.4468046	416.3984964	510.4061909	374.4976931	582.2070666	253.8851747			489.7842358	357.4001631	235.2611092	107.3329977	231.2700778	227.6313883	146.5758747	206.4552555	380.2109934	142.580214	249.6677719	146.5073659	87.92705358	381.2304272
24.1	357.9972815	448.4337356	189.4635916	196.1195635	260.434625	407.3790669	502.7099679	381.4487745	586.9730988	269.1756198			476.438488	357.8429246	249.4811928	101.0002041	238.4082045	221.473597	150.3765476	196.1661146	394.7770819	145.4915954	258.8817607	140.5466778	75.85823393	364.3306604
24.15	344.1049275	452.7578167	189.600577	180.0288419	254.3211609	398.3800599	494.9849717	388.8518177	589.6682636	283.3884247			462.0596174	358.2545684	262.1802401	94.78943574	246.6052982	216.1159608	154.0295716	185.7419553	409.1571546	149.8730034	268.4443975	134.9828337	64.00770779	346.9392342
24.2	329.9916283	456.1050818	189.8775735	163.1500863	248.2158065	389.0017538	486.6995251	397.1193316	590.1272159	294.5160424			447.8581864	359.2714081	271.6734344	88.81578641	255.3164064	211.9914565	156.6541791	174.4831184	423.1571027	155.568618	278.0891477	129.2406531	56.76698457	331.3640082
24.25	315.8087511	458.1769819	190.305649	145.5270002	241.3410937	378.8233381	477.4658246	406.5004614	588.3363547	301.4645842			434.9967254	361.3440741	277.1292641	83.27915868	264.1103181	209.3538656	157.6098342	161.8405518	436.601597	162.3183734	287.6713705	122.9166663	57.47896909	319.5741973
24.3	301.4724671	458.4791415	191.0400621	127.6245799	234.1058178	367.7483341	467.6364276	416.593598	584.9124829	306.0076568			423.6378286	364.1659162	280.671711	78.67448341	273.0600269	207.8174157	157.4918073	148.0664273	449.4077803	169.5894847	297.7208687	116.6104763	63.80495784	310.429832
24.35	286.7330788	456.4425621	192.2654294	109.9730807	227.076717	355.7151663	457.7019666	426.80785	580.671067	310.5076949			413.640877	367.1621322	285.2113749	75.70154039	282.3302519	206.8386881	157.1097982	133.6968327	461.5022062	176.7711193	308.7532015	111.0493474	71.81109605	301.7379025
24.4	271.2782317	451.4232362	194.1700821	93.15885189	220.8757344	342.6858018	448.1582376	436.5462265	576.4754608	317.2407561			404.8019647	369.7415089	293.5737753	75.07884701	292.0870947	205.8861775	157.3028082	119.3459626	472.8456498	183.3142365	321.2229995	106.9614933	77.64497468	291.1093428
24.45	254.8872857	442.904925	197.0145555	77.68562986	215.9826426	328.7064929	439.3476977	445.2985173	572.9010577	327.6946855			396.8775746	371.5029065	307.3546883	77.06837536	302.4292409	204.5958762	158.758934	105.533201	483.4690395	188.9794054	335.3527278	104.9137936	78.52716293	276.6473569
24.5	238.0774248	431.4494333	201.3064282	63.53602049	211.9508045	313.7570523	430.8266077	452.9242311	569.3742924	340.5792715			389.5047457	372.683878	324.1225381	80.34274131	313.2090844	203.2817691	161.464706	92.17245052	493.6329502	194.6146679	350.6120027	104.7789421	76.20732341	259.4409257
24.55	221.7117107	417.949019	207.626445	50.56307983	208.1203728	297.9025	421.9886437	459.3962824	564.9169375	354.1100774			382.3444624	373.7644589	340.7267061	83.2574771	324.2046085	202.3837262	165.2163111	78.96298903	503.5660635	201.2239605	366.374788	106.2899912	73.38045393	241.4710299
24.6	206.8897345	403.5067058	216.5301837	38.61631591	203.7793108	281.1749465	412.1840032	464.699164	558.5255895	366.7396168			375.048486	375.2393156	354.4392174	84.30842125	335.1945624	202.3240602	169.8039267	65.57489809	513.436664	209.7076413	382.0785827	109.176259	72.90763065	225.0764247
24.65	194.6248474	389.2099274	228.3014302	27.55975889	198.2807431	263.5544532	400.8547604	468.8851597	549.4154453	377.4001141			367.4032465	377.5255393	363.4494442	82.44910763	345.9641653	203.3794242	175.0054941	51.70080619	523.3036177	220.5391657	397.2997658	113.1418842	77.15472972	212.4029228
24.7	184.6198163	375.2033737	242.2921033	17.22572074	191.7455666	245.0391294	388.0916005	472.2025112	537.8839025	386.5766127			359.3054037	380.4825217	368.673427	78.14162458	356.5118884	205.3293523	180.7118493	37.41999021	533.0373181	233.0652081	411.9681841	117.8714665	85.30365912	203.0432794
24.75	176.148754	361.3038979	257.6419996	7.442812809	184.3811436	225.6155476	374.1508917	474.9652163	524.5393866	394.8841932			350.866806	383.9077164	371.438372	72.17236742	366.8185334	207.8366112	186.7743044	22.82674481	542.4887641	246.3857481	426.0971281	123.0224994	95.96864085	195.9927031
24.8	168.3574656	347.2437306	273.537863	-1.991152017	176.4172361	205.2897339	359.3387282	477.4884659	510.0587291	402.8725908			342.2003748	387.5936188	372.9886087	65.32654032	376.8767575	210.580329	193.0426487	8.013867442	551.5560945	259.7179208	439.7129787	128.279313	107.7837257	190.1484661
24.85
24.9
24.95
25
25.05
25.1
25.15
25.2
25.25
25.3
25.35
25.4
25.45
25.5
25.55
25.6
25.65
25.7
25.75
25.8
25.85
25.9
25.95
26
26.05
26.1
26.15
26.2
26.25
26.3
26.35
26.4
26.45
26.5
26.55
26.6
26.65
26.7
26.75
26.8
26.85
26.9
26.95
27
27.05
27.1
27.15
27.2
27.25
27.3
27.35
27.4
27.45
27.5
27.55
27.6
27.65
27.7
27.75
27.8
27.85
27.9
27.95
28
28.05
28.1
28.15
28.2
28.25
28.3
28.35
28.4
28.45
28.5
28.55
28.6
28.65
28.7
28.75
28.8
28.85
28.9
28.95
29
29.05
29.1
29.15
29.2
29.25
29.3
29.35
29.4
29.45
29.5
29.55
29.6
29.65
29.7
29.75
29.8	630.9641504	236.6255667	425.0959526	622.674277			167.8181154	261.4910356	360.2012668	120.0968874			217.7388989	108.0220062	641.9429078	308.1484953	280.922949	431.6929242	618.9293853	91.99560833	229.8643228	452.1522755	439.258625	541.4355031	335.0238071	-22.30732882
29.85	631.3059424	234.8760454	425.2569199	623.6828326			163.8889476	258.7410168	359.7106602	119.2054623			217.5676793	108.4869525	641.936494	308.2591995	280.8405389	431.647004	617.5219672	94.95834992	227.7297283	452.4549915	436.5263154	541.1803586	334.8053958	-25.62068391
29.9	631.6475004	233.3173633	425.3638045	624.4598259			160.3160797	256.2910793	359.1435288	118.3600094			217.4649751	108.7658454	641.9326465	308.3256081	280.6177906	431.5316127	616.1266924	97.69372349	225.7877408	452.7470761	433.6878025	540.8506797	334.8827794	-28.3288554
29.95	631.9872456	232.1478924	425.3633958	624.7789739			157.512463	254.4816993	358.4240142	117.6086262			217.4992075	108.6728873	641.9339289	308.3034731	280.1138727	431.2770316	614.7512028	99.98430056	224.2424642	453.0163619	430.6571939	540.3724877	335.553879	-29.80104699
30	632.3232951	231.5669468	425.2021893	624.4132492			155.899627	253.6592336	357.4757383	116.9995742			217.7388989	108.0220062	641.9429078	308.1484953	279.1865146	430.8128254	613.4020426	101.6141976	223.2996956	453.2504337	427.3438232	539.669561	337.1118659	-29.40879825
30.05	632.6867161	231.7128914	424.8346847	623.226325			155.7856217	254.0290375	356.2576718	116.5602634			218.267683	106.7316895	641.9618076	307.8636822	277.7745769	430.1164927	612.1386493	102.47497	223.0184958	453.4097163	423.6688715	538.6933474	339.6738796	-26.82865336
30.1	633.0327626	232.3438314	423.9063475	621.5391888			156.7742002	255.0536689	355.0100411	116.1785034			218.800985	104.83075	641.7568191	307.3650801	276.3997841	429.3400572	610.7608952	102.6046093	223.0358976	453.3307376	419.8905044	537.6510688	342.5943136	-23.24376298
30.15	633.329745	233.1443192	422.0275897	619.7765352			158.327651	256.0387242	354.0249994	115.7150274			219.0257966	102.4199582	641.068422	306.5867695	275.7012599	428.6863182	609.0727543	102.1181085	222.858002	452.8212848	416.3293599	536.8028952	345.079805	-20.12309423
30.2	633.5466631	233.8012727	418.7918308	618.3700473			159.9142602	256.2973041	353.5966297	115.0302325			218.6267891	99.59716426	639.6311815	305.4592615	276.3217275	428.3610592	606.8740707	101.1277653	221.9886548	451.6863066	413.3248889	536.4177444	346.3644637	-18.89417525
30.25	633.657048	234.074704	413.9379392	617.6127261			161.1608673	255.4198496	353.9609254	114.0471002			217.422392	96.53764361	637.3358107	303.9673074	278.5722312	428.4781639	604.0759808	99.74418583	220.0233553	449.7848658	411.130785	536.6918323	345.9744626	-20.55209757
30.3	633.8393081	234.2189017	408.0724652	617.1569351			162.2636371	253.9981402	354.8694871	112.9645273			216.0864563	93.76762898	634.7392781	302.5548087	281.5712031	428.9077313	601.1385796	98.60622303	217.079244	447.2436903	409.0926828	537.2637671	344.9366436	-23.89187933
30.35	634.295995	234.581065	402.02896	616.484947			163.5607353	252.8881659	355.9864118	112.0465827			215.4779301	91.91354838	632.5949649	301.7692353	284.1492424	429.4444961	598.6715671	98.42817024	213.3876385	444.2554673	406.3773398	537.6645902	344.6146318	-27.20633394
30.4	635.2268632	235.5053667	396.6919117	615.0592206			165.3848284	252.9476524	356.976034	111.5564359			216.4608228	91.60978769	631.6819732	302.1694096	285.1653759	429.8885198	597.3030626	99.9282651	209.1861942	441.0193374	402.1170568	537.4204587	346.384653	-28.74645321
30.45	636.7877197	237.2094394	392.7200067	612.4949768			167.8701265	254.7608248	357.6114356	111.6580663			219.5122917	93.17759021	632.4996892	304.0641376	283.8714938	430.1079717	597.363629	103.514059	204.7707924	437.7352223	395.6364425	536.1838129	351.2152849	-27.2238739
30.5	638.4677181	239.2997512	389.368839	609.0415302			170.6528555	257.8448738	358.1907721	112.1905349			223.6341103	95.89291277	634.4569499	306.7389563	280.8367092	430.0280947	597.9828648	108.2220446	200.3248524	434.3728442	387.784871	534.3522893	358.232291	-23.8219593
30.55	639.6781708	241.2658132	385.5307418	605.1142988			173.2239005	261.4638276	359.1286709	112.9023484			227.4939636	98.76896075	636.7014155	309.2617521	276.9898159	429.6124092	598.0090563	112.8251895	196.0518661	430.8708463	379.8298456	532.5200933	366.192142	-20.22293616
30.6	639.845105	242.6156165	380.0288221	601.1260722			175.092911	264.9057302	360.8360653	113.5422916			229.8088149	100.8544725	638.4180745	310.745047	273.2814011	428.8225722	596.3074633	116.1600251	192.1638829	427.1684	373.1847237	531.3298858	373.9438006	-18.031207
30.65	638.615145	242.9911113	371.9048186	597.3921283			175.8962898	267.6144136	363.4517781	113.8611498			229.7246504	101.4861434	639.0025373	310.5900201	270.5360915	427.6873821	592.0170162	117.4432698	188.752359	423.2538235	368.8704204	531.2428076	380.629913	-18.48447375
30.7	636.6244266	242.9014994	361.8164367	593.83201			175.699238	269.577484	366.551829	113.9601838			227.9640665	100.7889488	638.5876491	309.3441984	268.8653657	426.4970694	585.6069191	117.7478163	186.1584486	419.2657161	365.6554949	531.685691	387.0160549	-20.11345276
30.75	634.7551481	243.0000773	350.8921	590.3127702			174.6228652	270.8704555	369.5219225	113.9733595			225.6290434	99.13075411	637.4746618	307.8246369	268.22582	425.6209985	577.8902822	118.5816276	184.6620866	415.397181	361.6969692	531.8422511	394.0541622	-21.08562261
30.8	633.9111663	243.944215	340.419137	586.7161753			172.7817351	271.5626299	371.7597582	114.0332535			223.8356651	96.88136186	635.9661878	306.8616968	268.5661326	425.4299648	569.7661024	121.4897293	184.5439221	411.8506906	355.049081	530.877367	402.614406	-19.60475597
30.85	634.6559465	246.1624452	331.4423792	582.9899428			170.3464241	271.7101246	372.8983538	114.3121564			223.4224203	94.38079327	634.3633017	307.0817748	269.6706701	426.1302865	562.0585223	127.5417257	185.8628746	408.7420363	344.1970286	528.1691726	413.1766981	-14.58890423
30.9	636.0373016	249.1689211	323.142497	578.971741			167.8516545	271.4814102	372.9745992	114.6816419			224.3073293	92.04644995	632.7271337	308.2132996	271.1695199	427.3111342	554.7342355	135.765098	187.6466266	405.7119248	330.2621043	524.1610563	424.5960441	-7.949094345
30.95	636.7734627	252.2924536	314.1910479	574.4583028			165.9174471	271.0840186	372.16801	115.012015			226.1575082	90.29641524	631.1119575	309.7697018	272.5429413	428.397198	547.5354435	144.7196169	188.7257498	402.3071294	315.2128477	519.6142356	435.602843	-2.036159653
31	635.6101662	254.9042801	303.0871954	569.1928444			165.1731917	270.7282464	370.6536755	115.1732613			228.6330128	89.54506322	629.5687556	311.2636959	273.2814011	428.8225722	540.154271	153.0116385	187.9263195	398.0490918	301.4180886	515.4228423	445.1123353	0.986021849
31.05	631.6352976	256.5888433	288.5251643	562.9342212			166.0070183	270.5564015	368.6206755	114.9905448			231.3733832	90.02711058	628.1256264	312.2638494	273.0731253	428.2339303	532.3996213	159.7417468	184.5981176	392.5518006	290.9956631	512.3790667	452.5780376	-0.143026233
31.1	625.4127809	257.8821361	271.3825044	556.0164218			167.9048772	270.3285804	367.1873662	115.2545019			234.1207591	91.16889966	626.8450635	313.0351588	271.7921902	426.7479725	524.5622753	165.7848307	179.8975813	385.9024672	283.3916359	510.2180803	459.2432118	-3.154763519
31.15	617.8755571	259.5035624	253.2487448	549.0364554			170.1009353	269.6768255	367.6029331	116.8216936			236.566094	92.15894349	625.7334663	313.9031149	269.498091	424.6486193	517.0739514	172.3699335	175.5770164	378.3604915	277.2752672	508.3909055	466.5788413	-5.059198289
31.2	610.0365129	262.1822218	236.1188256	542.7469182			171.8400921	268.2329562	371.0847239	120.5171799			238.4108813	92.19666853	624.7988479	315.1924231	266.2436421	422.2201139	510.4185038	180.6919282	173.4887967	370.2510168	271.1660714	506.2989132	475.9132208	-2.917526666
31.25	602.7828013	266.4392446	221.8995947	537.7583352			172.7106346	265.8636448	378.2153144	126.6866143			239.5204336	90.78635282	624.0466343	317.1597995	262.1750503	419.6999208	504.9725924	191.5196133	174.8944687	361.8929779	263.8080219	503.4397075	487.9628884	5.203166388
31.3	595.9527886	271.9610566	210.0190458	533.1805183			172.8324975	263.0588691	387.1291989	133.83199			240.4473544	88.57761172	623.2955617	319.5735116	257.9980274	417.255952	500.5357456	204.3976959	179.537835	353.4534574	255.2898151	499.7638506	501.530524	17.59992691
31.35	589.1480094	278.2524259	199.1888835	527.6479402			172.5962873	260.529501	395.5503793	140.1883932			241.96756	86.5564463	622.3661679	322.1609787	254.5546399	415.0460736	496.8264552	218.6049361	186.5640173	345.0226393	245.9698817	495.3116451	515.1861881	31.94254869
31.4	581.9326843	284.8344538	187.8739193	519.6312331	701.0452427	436.3720031	172.3949369	259.0000147	401.4243285	144.1613314			244.8477136	85.7181284	621.0779682	324.6574465	252.7169963	413.239838	493.5478191	233.4714538	195.0995151	336.6650578	236.2424426	490.1295702	527.7628334	46.20953302
31.45	573.9159222	291.3307136	174.7112205	507.9064079	699.3520089	436.237453	172.420088	258.8953918	403.6651778	144.8506426			249.5358009	86.69270583	619.3106488	326.9575209	252.9378107	411.8502467	490.4229155	248.5212989	204.3122745	328.350475	226.4954227	484.288323	538.4834003	58.85754634
31.5	565.2291189	297.9138231	160.4984274	493.4145404	697.3180801	436.4832729	173.066557	259.8394145	403.8390381	144.1547173			255.6174657	88.79503515	617.0949127	329.5147129	254.4125606	410.2930757	486.7771863	263.1852195	213.0540994	320.0072077	217.0541924	477.9352502	547.753474	70.40301169
31.55	556.0743016	304.8188306	146.7186659	477.8951655	694.6100516	437.4968241	174.6631181	261.2163622	404.2454	144.5859391			262.4180319	91.03244283	614.5310514	332.8954405	255.9206913	407.7867803	481.9089649	276.970263	220.1470152	311.4643836	208.4204247	471.3296634	556.0636326	81.48749608
31.6	546.676621	312.2702996	135.2020012	463.4854842	690.8885769	439.672026	177.5304377	262.4124458	407.1560043	148.6281203			269.3058903	92.44608024	611.7284538	337.6524087	256.2479547	403.5257479	475.0995128	289.4665563	224.4376931	302.5069884	201.1485059	464.7682291	563.833283	92.66326421
31.65	537.3260026	320.5100836	127.5365202	452.0541511	685.8764256	443.2320788	181.723424	262.9270738	414.0709195	157.8746418			275.8609306	92.29028308	608.7707575	344.0923084	254.4528653	396.9568891	465.8394746	300.5214401	225.3622141	293.0027651	195.5306751	458.4211706	571.4311652	104.3716545
31.7	527.8802405	329.3836652	122.682098	442.8110779	679.8303702	447.7902559	185.6329946	262.2040577	423.8775341	170.7243354			282.3170875	90.8554229	605.6318173	351.8418194	250.8250008	388.5672915	455.0885321	311.2151343	224.9746288	283.1546604	190.703732	451.8983654	578.4823922	115.8894316
31.75	518.2535553	338.7316008	118.9249703	434.1154801	673.1023703	452.7874592	187.3210481	259.7297207	434.9501365	184.9844226			289.0316943	88.59635951	602.2442369	360.3548833	245.9880544	379.2011012	444.2217815	322.7912106	226.0919095	273.4318943	185.2984556	444.5504692	584.6230515	126.5352862
31.8	508.3478689	348.4026681	114.3953992	424.1195905	666.0443658	457.658051	184.8323034	254.9435521	445.8822374	198.7578838			296.3404021	85.96245169	598.5329582	369.1175872	240.607353	369.7859495	434.744514	336.3634417	231.5750495	264.4309969	177.8334684	435.6352412	589.5370243	135.7176397
31.85	498.0592584	358.3326268	107.440716	411.1773264	658.8943081	461.9656574	176.814583	247.4753565	455.6015411	210.8471636			304.4910564	83.37125504	594.4498641	377.7993139	235.4226202	361.1242079	427.7328916	352.4423118	243.1879917	256.6747961	167.2304537	424.5723016	593.1303427	143.2070216
31.9	487.6925652	368.7619	98.85688596	395.6228566	651.3684931	465.624002	165.7382876	238.5196856	463.5429248	221.9632903			313.6026495	81.02531185	589.9597575	386.0469266	230.8115049	353.1891452	421.988922	369.2191127	258.8157458	250.3571611	154.7842332	411.852002	596.2155285	150.7174375
31.95	477.6296834	379.9391036	89.89090076	378.2812925	643.0251848	468.6679197	155.2136536	229.8313393	469.1703396	233.0951171			323.7499687	79.12216768	585.0316547	393.5861527	227.1666667	345.7349502	415.6774051	384.6481965	275.3919834	245.4451367	142.6245405	398.4337062	599.6875771	160.0701806
32	468.2843373	392.075428	81.95884105	360.1702135	633.3679127	471.1344788	149.2389063	223.4192308	471.9575935	245.1623397			334.9884346	77.85256807	579.6226119	400.1521876	224.8896427	338.5043083	406.9022556	396.9936709	290.1207785	241.8300862	133.2155676	385.5253998	604.3496788	172.8634725
32.05	459.8896576	405.2288878	76.26962251	342.3688102	622.0189661	473.0734715	150.8016973	220.8598064	471.7433125	258.8766617			347.2017105	77.28122133	573.6811608	405.5619263	224.2510524	331.2395281	394.1830723	405.2891542	301.0683219	239.1857673	128.4914707	374.2555073	610.5486767	189.7149502
32.1	451.7153801	418.6328137	72.22974133	324.8285076	609.4976668	474.8226001	157.1926783	220.6288906	469.3436658	273.6091023			359.9554056	77.56579605	567.4125476	410.6422774	225.4269282	323.8419415	378.6461209	411.0754905	309.461503	237.2086853	127.4047566	364.4652402	617.137605	208.5109653
32.15	442.7744954	431.4748322	68.7654625	307.3274925	596.6797344	476.7697402	164.3820361	220.4221291	465.9008356	288.5771055			372.6861444	78.75401016	561.1085427	416.3545594	228.4196518	316.2069238	362.2500957	416.3820474	317.0380173	235.517619	127.9682904	355.5601962	622.8535906	226.9190236
32.2	432.0029656	443.0592965	64.71217371	289.5436788	584.6391391	479.3153652	168.5168156	217.9593746	462.5084892	303.0030642			384.8765629	80.8876036	555.1066335	423.6286835	233.2152891	308.2267095	347.3503013	423.2244301	325.4434134	233.7523041	128.1031577	346.8221028	626.6524524	243.1177922
32.25	418.5709817	452.9736775	59.19056115	271.1341424	574.3625378	482.6798054	166.8510461	211.5462487	459.918865	316.2836621			396.2498277	83.97436289	549.6716062	432.981185	239.5570746	299.8159641	335.9449547	432.9324126	336.0080669	231.8223974	126.1563915	337.5796087	627.9547066	256.1801138
32.3	403.2265109	461.5330875	53.46273584	252.5439351	565.4776017	486.4080598	161.7727348	202.7263905	457.8684495	328.8251113			407.0207406	87.62365031	544.3663242	442.9119028	246.6289455	291.1172993	327.0672048	444.1611619	347.8283474	229.825168	122.455135	327.741648	627.2426269	267.17806
32.35	387.2162288	469.1433645	49.19785097	234.3493429	557.2185282	489.8156961	156.8404003	193.9087877	455.7537435	341.1365207			417.5458875	91.43493813	538.5601762	451.5876316	253.501171	282.3831332	318.908608	455.0446408	359.7936774	228.0273025	117.7472031	317.3659976	625.2220082	277.458953
32.4	371.9838535	476.1430424	48.18314422	217.2800942	548.6949735	492.2245747	155.8199649	187.7473194	452.9923925	353.7190297			428.1627135	95.02729086	531.5439828	457.2934919	259.26149	273.8421064	309.5130751	463.8819813	370.8755083	226.6782167	112.8196783	306.5423761	622.5591199	288.2018227
32.45	358.754515	482.7296433	51.6668962	201.9731575	539.1611305	493.1991283	161.4997804	186.2574423	449.1040797	366.9220904			439.0954122	98.16008538	522.7558556	458.9497172	263.3012503	265.6274719	297.2709262	469.5405464	380.3621887	225.9946793	108.4239841	295.4276283	619.7895538	300.2437582
32.5	347.0986989	488.5310423	58.56664509	188.0400629	528.840316	493.2846258	171.1731979	187.1312988	444.0387364	380.1141554			450.4996917	101.4400311	512.8155364	458.2479512	265.9068924	257.596718	282.6580629	472.5105259	389.5001293	227.1153215	104.8892121	284.1201882	617.0102165	313.2799297
32.55	336.0583045	493.0762501	67.21872398	174.8158112	518.3279208	493.3194116	181.270087	187.2709364	437.810493	392.5385992			462.4136293	105.5987779	502.8331146	457.5948483	267.6324066	249.5310237	266.6760619	473.590085	399.6096409	231.1686807	102.5679578	272.8356179	614.2256029	326.8275299
32.6	324.5569271	495.9092442	75.97277147	161.5244181	508.3568737	494.1970255	188.4971379	183.6626326	430.3989631	403.4883429			474.8358269	111.3064856	494.1863744	459.5468781	269.0328422	241.2202801	250.5068229	473.573139	411.8284833	239.1348245	101.8225105	261.8158014	611.4345224	340.44965
32.65	311.5795923	496.6423171	83.4636467	147.3632173	499.5519275	496.621813	190.5130376	174.0664208	421.7995606	412.5002107			487.6087604	118.8382816	488.0121837	465.860518	270.6522682	232.5713413	235.4076105	473.2370334	426.5690097	251.1149183	102.7395234	251.2085167	608.5990528	353.7826864
32.7	297.4695912	495.5481515	89.98062959	132.3728419	491.5689264	500.2099168	189.6780428	160.7220089	412.0781296	420.1822942			500.0951048	127.4572275	483.5757806	474.7837243	273.361307	224.3330713	221.6525014	472.8198667	441.758965	264.8190802	104.8344227	240.9051728	605.3712249	366.7484875
32.75	282.8761127	492.9870395	96.04522875	116.7350825	483.8090625	504.3383477	189.1245277	146.920531	401.4602432	427.2831061			511.6249092	136.2232162	479.5769581	483.8247008	277.9923626	217.4419249	209.4946283	472.5906518	455.3077362	277.7500443	107.2287863	230.5863009	601.3152351	379.265301
32.8	268.5774531	489.3455953	102.1727532	100.6648198	475.5920817	508.388118	192.089836	136.3220094	390.2132053	434.5258631			521.6472469	144.3172587	474.6415989	490.6887053	285.3294973	212.8611162	199.1974593	472.8317781	465.5714647	287.8850162	109.0330087	219.8857427	595.9919255	391.2943923
32.85	255.3035456	484.985224	108.7868985	84.40125837	466.2877202	511.8969942	200.8441912	131.715594	378.6198403	442.4393901			529.9876818	151.306285	467.6888283	493.8003134	295.7235902	211.1637686	190.7201093	473.6143283	471.804656	294.2169549	109.5747193	208.4412365	589.1603377	402.8647271
32.9	242.6193367	479.5621778	115.9818641	67.98690461	455.860142	514.9800347	213.0417386	130.7876866	366.7549298	450.4480976			537.1861928	157.6566555	459.055586	493.9869868	308.0370445	211.6992267	183.5764168	474.3121096	475.3874848	298.2954521	109.3128147	196.4805667	581.3257599	413.9267091
32.95	229.8747258	472.6120035	123.7923405	51.43214079	444.3388576	517.8758511	225.6141419	130.1060194	354.6104306	457.7689742			543.9530236	163.9943637	449.4896058	492.5603078	320.8183852	213.4816782	176.861328	474.0196665	478.0588532	302.1506417	109.0080374	184.3670201	573.2709272	424.4186224
33	216.3058288	463.5961242	132.2514489	34.74931895	431.7662366	520.8278377	235.8070592	126.3222039	342.138139	463.6151608			550.9223863	170.877686	439.8758177	490.8794157	332.7732952	215.5670226	169.5925576	471.802167	481.4360889	307.6718905	109.4453432	172.5172647	565.8083899	434.2251226
33.05	201.3307747	452.1733361	141.4207263	18.10308091	418.2463987	524.0917992	241.8631999	117.0190549	329.2750311	467.4347453			558.4940067	178.7014351	431.0898048	490.1769674	343.1080119	217.2816661	160.9592842	467.0062943	486.6219368	316.1199945	111.172964	161.2769203	559.4493897	443.1963006
33.1	185.8378203	438.9962775	151.7178655	2.46318297	404.2541503	527.4837934	245.7720932	104.2015278	316.281897	469.6645403			566.4858051	187.5591127	423.1884969	490.4481907	352.3307932	218.9025863	150.787326	459.8588709	493.0323176	327.0291333	114.0059535	150.3712247	553.6439363	451.4663509
33.15	171.2275334	425.2264731	163.4490659	-11.07660721	390.4148206	530.8016212	250.1242359	90.89186848	303.576951	470.9746713			574.5703776	197.4574569	416.0846214	491.5283422	361.2531841	220.8962093	139.220927	450.9865167	499.7625113	339.5258338	117.5278826	139.3630788	547.5395119	459.2121281
33.2	159.192444	412.2926579	176.8638335	-21.40097232	377.4318052	533.8210822	257.4726549	80.37650661	291.6668449	472.0612059			582.4497545	208.3987595	409.6621439	493.2361934	370.6112386	223.7001239	126.4374619	441.0669787	506.0132495	352.8508123	121.3202521	127.7799457	540.2547051	466.6438702
33.25	151.1076257	401.4373565	192.0015969	-27.9646859	365.7541369	536.3452637	269.4980758	75.27332336	280.9512564	473.4638793			589.8335475	220.127157	403.6509395	495.3244799	380.8736395	227.672612	112.6705075	430.6815392	511.1266659	366.365548	125.1124178	115.3410444	531.1679987	474.0059991
33.3	146.4719057	392.1055068	208.5587792	-31.48487881	354.9371968	538.4850379	284.6855659	74.30965813	270.8886388	474.7567905			596.3331995	232.0641215	397.7898692	497.5586129	391.40633	232.8398619	98.71405807	419.9871243	514.7722664	379.5926404	129.1933814	102.7662037	520.3677497	481.1578809
33.35	144.1340214	383.2417227	226.1606022	-33.13280179	344.1161954	540.3906097	300.9988879	75.43297979	260.7123974	475.3386799			601.5782854	243.515338	391.6198316	499.5600476	401.4232048	239.1787087	85.51493671	409.081647	516.6410808	392.0519468	133.9221149	91.03606754	508.1874746	487.889102
33.4	142.8208612	373.6540372	244.4899085	-34.06257504	332.3338237	542.2289382	316.6508141	76.65379518	249.5595377	474.5832907			605.2477356	253.8973311	384.6429824	500.9485492	410.2170183	246.6772791	74.14292093	398.1132868	516.4311656	403.3472131	139.6435504	81.18273146	494.9702639	493.9631521
33.45	141.3376351	362.2851707	263.1456581	-35.26444022	318.8073467	544.0741635	330.4185332	76.41874956	236.6708276	471.9617276			607.2715475	262.9164129	376.4908672	501.4855795	417.3271631	255.246761	65.347047	387.1912694	514.0958469	413.4193871	146.6614026	73.93594031	481.0856474	499.2394603
33.5	139.3590354	348.934049	281.7650309	-37.31911393	303.8081559	545.531387	342.7783285	75.35531545	222.5871639	467.5823535			608.0402404	270.7843044	367.2171903	501.29901	423.1726901	264.7418382	58.66574456	375.9705187	510.0353023	422.71735	155.1148667	68.78359603	467.3581567	504.198734
33.55	136.6757658	333.6616889	299.9617016	-40.67065067	287.9495479	546.0643137	354.3531024	74.31518264	208.2540389	461.7127213			608.1094673	277.8350806	357.1162772	500.749183	428.2568584	274.8872672	53.04970306	363.8959128	504.9094931	431.8799656	165.1373659	64.88626066	454.8972175	509.4496147
33.6	133.0600634	316.5108361	317.4111985	-45.7546114	271.912247	545.0859824	365.6873446	74.11982439	194.7784347	454.6659343			608.0047405	284.3517976	346.528393	500.2141286	433.0479282	285.4121518	47.34915454	350.3167701	499.3842841	441.471707	176.8552054	61.39640526	444.9751428	515.5776218
33.65	128.5228242	297.6524797	333.9193341	-52.69325534	256.3282307	542.1587303	377.1882062	75.3621683	183.1808372	446.8024028			608.0971908	290.6285608	335.8765088	500.013207	437.9001105	296.0199104	40.78795676	334.8504515	494.000661	451.8189754	190.1805359	57.62856293	438.4195239	522.8845746
33.7	123.6840202	277.5323909	349.6684143	-59.84509614	241.3811485	537.4740723	388.9584941	77.7085248	173.0221906	438.1040832			608.4216735	297.4074057	325.5164117	499.8884608	442.5012604	306.4951939	33.773084	318.1781386	488.9363071	462.717117	204.4499078	53.49003577	433.6497864	530.5073139
33.75	119.4766337	256.9359422	364.817896	-65.22458483	227.2108326	531.4430564	401.0979548	80.76165094	163.4798235	428.5511894			608.8877959	305.4403349	315.8043641	499.453281	446.4732989	316.6445004	27.22793281	301.5693438	484.2076754	473.7765079	218.8395893	49.00582326	428.3816604	537.4742105
33.8	116.9218983	236.8216433	379.4378879	-66.89098977	214.0026852	524.5325754	413.7041736	84.1407161	153.6313346	418.0904136			609.405796	315.4127399	307.1122207	498.3023028	449.468753	326.3112387	22.1773458	286.485116	479.8212896	484.6336715	232.5865567	44.18983598	420.2247573	542.9384138
33.85	116.656574	217.9597997	393.5794752	-63.7549543	201.8610959	517.1815958	426.8051752	87.45903287	142.6656944	406.647916			609.8363536	327.6540391	299.6303732	496.1492158	451.2629671	335.483989	19.4037976	274.1042687	475.6436783	494.9468416	245.1070564	39.0305564	407.3459521	546.3969687
33.9	119.033868	200.5750245	407.8146773	-56.87608637	190.7305056	509.5797737	440.1369693	91.12981446	131.8032084	394.5239254			609.7190032	341.1445648	293.3020707	493.3874367	452.1141916	344.2417695	19.04386385	263.9023071	471.0895009	504.3724058	256.5824602	33.88170522	390.9309943	548.3353037
33.95	123.9175702	184.4702894	422.7519349	-48.03519582	180.3606169	501.8628922	453.3029116	95.50401804	122.7278608	382.1858805			608.5601697	354.6945067	287.8874311	490.5614515	452.3501236	352.6927423	20.97943096	254.8561011	465.4430194	512.5759575	267.3083596	29.1513635	373.2975599	549.4722208
34	131.1279552	169.3909324	438.9726982	-38.90762477	170.4626569	494.1689951	465.9343197	100.9074622	117.2973511	370.2311544			605.8830071	367.3010396	283.1346763	488.2396053	452.281865	360.9244503	25.05694457	245.8674719	457.9422903	519.2583344	277.551163	25.24806526	357.2886089	550.5481919
34.05	140.2619426	155.0374808	456.8342498	-30.61255579	160.7345722	486.5826655	477.9007814	107.6462121	116.8966657	359.2943054			601.4679922	378.4216016	278.7350463	486.8305351	452.1320104	369.0373232	30.82385741	235.9489363	447.9891548	524.3007959	287.5718364	22.42564433	345.4269441	552.1856851
34.1	150.0266076	140.9296731	475.6258739	-22.9008417	151.2540875	478.6902692	489.4220692	115.4204089	119.5543163	348.8820963			595.8109336	388.6398308	273.933884	485.7812645	451.6111621	377.4122251	36.98385522	224.9187131	435.8844892	528.1061612	297.5066214	20.22399476	336.8278187	554.20943
34.15	158.9254387	126.519268	494.470816	-15.18895879	142.2050161	469.9631519	500.8600691	123.8868261	122.5755386	338.2682127			589.6929597	398.7410201	267.8957866	484.3398475	450.3734086	386.4252353	41.88899775	212.6872816	422.3090658	531.2109795	307.4731735	17.95245119	329.5170835	556.2953208
34.2	165.499834	111.1628325	512.5886356	-6.937313847	133.7726832	459.8294823	512.5428378	132.7171007	123.2282031	326.5802534			583.9294792	409.4052844	259.7080214	481.7165822	448.0828816	396.4432646	43.88357446	199.0905054	408.065117	534.1431787	317.5999638	14.93502565	321.3193382	558.132354
34.25	168.8398407	94.41395023	529.4906523	2.217570782	126.1442817	447.877371	524.6002325	141.5970797	119.4618449	313.0420793			579.1540451	421.0090568	248.6879468	477.2692449	444.5563291	407.6332714	41.90426436	184.0463626	393.943083	537.3122606	327.9428973	10.70211065	310.2729838	559.444705
34.3	170.800724	77.05035145	545.4477486	12.7430133	119.0343107	434.5560804	536.6521355	151.2748388	113.6429701	298.529272			575.1862025	432.9235144	235.6909321	471.3122562	440.0695688	419.2250341	37.47589916	167.8475557	380.0499796	540.6189905	338.8574329	6.290481574	296.8815472	560.1585579
34.35	173.9264345	60.43639136	560.8468978	25.02046746	112.0654038	420.6616196	548.1972949	162.5017987	109.1900205	284.5429985			571.6190902	444.397502	222.1021711	464.4406881	435.0102235	430.2657168	32.87257037	151.1135456	366.3037603	543.806024	350.5779637	2.989320196	282.0614102	560.1902742
34.4	180.7955089	46.16456171	575.9923986	39.33453322	104.8414663	407.0619746	558.7715453	175.9334148	109.7600885	272.8872854			568.0351889	454.780051	209.5435366	457.3554847	429.742596	439.8438985	30.52094173	134.6406673	352.5899074	546.6057444	363.2754635	2.056710158	266.8577265	559.4400356
34.45	193.1729414	35.4905673	590.9602639	55.38338211	97.03810334	394.4266867	568.0449439	191.779485	117.8137602	264.9008635			564.0294057	463.6483199	199.3216616	450.6642855	424.5160343	447.3485719	32.25464715	119.1104105	338.7996095	548.8098401	376.865466	4.168572294	252.367516	557.8782287
34.5	209.4090566	27.85337469	605.2943379	71.98123453	89.78575736	382.1829792	575.730176	208.358018	130.3633108	258.9352085			559.3472867	471.3046203	191.1150355	444.115294	419.2629501	453.2695369	37.5736202	104.8707723	325.2060644	550.3276024	390.5927123	8.084183122	238.2215832	555.4362905
34.55	227.0884498	22.02031549	618.5649311	87.7270845	84.42906108	369.4585934	581.6633276	223.891	143.2940139	252.5318434			553.7512265	478.1252317	183.9287279	437.2097075	413.8722273	458.3453562	45.17870701	91.88785439	312.1758518	551.1204292	403.6678239	12.16868119	223.9555033	552.1518885
34.6	244.0114943	16.70525036	630.4830785	101.487007	82.38288046	355.358584	585.733265	236.8890583	152.809787	243.1482125			546.9914745	484.4689398	176.6523079	429.3779585	408.245531	463.2969349	53.74519206	80.05320674	300.1227452	551.1472647	415.4365879	14.90271054	209.0374604	548.059027
34.65	258.7449436	10.85094973	641.0171382	112.8200595	84.49246671	339.268106	588.0217757	246.6394655	156.3564982	228.8696021			538.9244078	490.6057602	168.3744334	420.1558059	402.3148239	468.6587044	62.13457836	69.1447793	289.3373786	550.4242884	425.6148248	15.37020628	192.9547176	543.2085112
34.7	272.6138623	4.927489091	650.2316984	122.7024629	89.03058647	321.9284722	589.1523755	254.8951848	156.4909155	211.3187473			529.7302398	496.5436812	159.1998787	409.80462	395.8720437	474.1639007	70.2074578	58.61631185	279.3914748	548.9800259	434.9072404	14.63994771	176.9126919	537.8069115
34.75	287.318228	-0.335607364	658.1916068	132.3819572	93.53665779	304.3214529	589.8521312	263.7630265	156.7697952	193.2046266			519.7723777	502.2113309	149.5200446	398.7853376	388.6915275	479.3701034	77.95695137	47.83417729	269.7607317	546.9443631	444.1882425	14.20289469	162.4219897	532.1480336
34.8	304.3917474	-4.198397908	664.9138126	142.9606157	95.48782878	287.3608993	590.8027495	275.141645	160.8810107	177.7023901			509.4419907	507.5185114	139.7861829	387.6277105	380.5174963	483.8425355	85.38709475	36.1467162	259.8678466	544.4514909	454.232901	15.50060717	151.2146921	526.5963982
34.85	324.4993685	-6.320975016	670.4923343	155.2779233	93.04757657	271.6528583	592.3853766	290.0275751	171.4260406	167.4570369			499.0749598	512.3922326	130.4799029	376.8468429	371.1941279	487.2764928	92.55708129	23.11684111	249.3006939	541.6097804	465.4849126	19.46376318	144.6010005	521.4854386
34.9	346.0882545	-7.170910802	675.4053902	169.6321137	88.0076412	256.7607336	594.1073128	306.9895181	186.505984	161.5370958			488.7516485	516.7695414	122.1984147	366.5620025	361.1337312	489.8774538	99.83795797	9.5530895	238.0897937	538.2541284	477.7371279	25.9557566	140.7217066	516.5204545
34.95	367.306431	-7.453533322	680.1798639	186.07669	83.08933051	242.1291479	595.2862527	324.2277491	203.3140215	157.9851429			478.4486598	520.5845676	115.7003759	356.8946984	350.9885558	491.9250048	107.7625406	-3.334420171	226.4541527	534.1689604	490.5966433	34.50160141	136.9310714	511.2248666
35	386.5770972	-7.8350783	685.2759127	204.5569652	81.19481357	227.2878616	595.311892	340.2724654	219.3127652	154.8003087			468.137766	523.7683727	111.778543	347.9889495	341.4876466	493.6970342	116.8315591	-14.27472585	214.6333271	529.1231902	503.7097596	44.63841943	130.426652	505.035283
35.05	402.9462642	-8.814563244	690.8922169	224.5796942	84.53411364	211.9228757	593.83806	354.2951664	232.8570731	150.3868994			457.7862115	526.3367353	110.8938302	339.9020711	333.1526307	495.4546414	127.3573095	-22.34919677	202.8669429	522.9502494	516.839787	55.91046649	119.0305282	497.4320325
35.1	417.068967	-10.08195726	696.1608586	244.9438758	91.91730502	196.3865399	590.9049881	366.6261385	244.6642044	145.0388751			447.4278182	528.5872065	111.8544475	332.2825631	325.5363092	497.1366836	138.8729287	-28.30600077	191.9377403	515.8154772	529.6265923	67.35115897	104.5860251	488.640236
35.15	429.783594	-11.28533455	700.1609337	264.4856168	101.2586209	181.0260332	586.7046032	377.7657482	255.7492668	139.3209679			437.1430052	530.9460845	112.9575355	324.5912595	317.8895888	498.6952752	150.6935026	-33.36834899	182.7567549	508.0413278	541.7929225	77.97992279	90.16898555	479.2174938
35.2	441.8365605	-12.08400516	702.1244721	282.3939897	110.4689978	166.1003798	581.4062278	388.141312	267.0436058	133.807624			427.0436481	533.8551201	112.4705684	316.2183042	309.4064943	500.087522	162.1978217	-38.76663492	176.3266249	500.016889	553.1383983	86.94580562	79.32501955	469.9085448
35.25	453.8672384	-12.19279878	701.6553567	298.3956065	117.8939582	151.7971114	575.2429636	398.1728632	279.2295854	128.9921928			417.2701561	537.619465	109.2123453	306.7139865	299.4319014	501.2572631	172.974054	-45.41056966	173.2080711	492.0756557	563.6423248	93.85164647	74.83739966	461.4068098
35.3	466.663598	-10.58211997	699.3587643	312.7783428	124.4200865	138.0552838	568.6615974	408.3395637	292.6052264	125.094676			407.659352	541.8420117	104.5295457	296.3932599	288.1987142	502.0529423	183.9741849	-52.25560537	172.0859328	483.9855619	573.7858051	100.1517052	74.73957671	453.2673209
35.35	480.9138103	-6.247338864	696.0413836	325.932215	131.2787017	124.8742273	562.2534465	419.1358941	307.4057511	122.3950676			398.0374804	545.9722367	100.4824363	285.9238753	276.1990409	502.2912247	196.2775391	-57.89385712	170.996325	475.3386362	584.07866	107.5759527	75.70525378	444.6732583
35.4	497.1478934	1.676154851	692.4603145	338.1212886	139.6880238	112.302598	556.6399063	430.9791813	323.8095684	121.1524484			388.187224	549.4540981	99.24980204	276.0958416	263.971793	501.7739644	210.8525527	-60.92064467	167.8893494	465.6270975	594.9056404	117.6574325	74.3059479	434.655197
35.45	515.4846377	13.50234173	689.1555844	349.6198716	150.5304262	100.4014129	552.0979896	443.889986	341.5286756	121.3024943			377.922695	551.913887	102.2923616	267.5894075	252.0555464	500.350728	228.1047899	-60.42460654	161.159908	454.395715	606.2908941	130.995269	67.86135555	422.3873358
35.5	534.4619742	27.61920409	685.8232293	361.108359	162.9592373	89.53681972	547.9285203	457.0036249	359.2760345	122.4138396			367.4044444	553.5226636	108.1825441	260.2153877	240.6134318	498.0426097	246.4746594	-57.67419775	151.9742816	441.8124874	617.4405894	145.8715773	57.94423697	408.4762954
35.55	552.5845684	42.24256108	682.0035779	373.2943514	175.9074288	80.02376615	543.0960907	469.2832831	375.5226728	123.7607767			356.9269968	554.6426686	114.7109875	253.4708951	229.8049424	494.9663749	264.1872457	-54.30902065	142.2899426	428.3471377	627.5299231	160.2240907	47.08536445	394.0266893
35.6	568.7124354	55.92386927	677.2607834	386.8436123	188.347524	72.1388003	536.5352254	479.8682478	388.9554517	124.6722583			346.8386583	555.6495701	119.7125671	246.7868725	219.8104639	491.251272	279.7211668	-51.8526795	134.3121099	414.6412754	635.9361417	172.3642167	38.13923246	380.416768
35.65	582.3198131	67.85149897	671.2860905	402.0723233	199.4997915	65.83378978	527.426407	488.267828	399.0275369	124.8341862			337.3454077	556.8711592	121.4750033	239.5631875	210.7611862	487.040502	292.1467232	-51.46459019	129.9465367	401.3985332	642.4113579	181.3491685	33.55423058	368.95957
35.7	594.4151705	79.39214607	664.1830825	418.1230768	210.2189825	60.59710808	515.8931929	495.0181574	406.9188254	124.8202088			328.2473934	558.2546628	120.6993869	231.8434121	202.6574588	482.3633579	302.9502176	-51.94493053	128.3986727	388.6380263	647.40321	188.2802102	32.51017063	359.2800616
35.75	606.1570771	92.08274219	656.0912493	433.9055071	221.4921217	55.70124454	502.4097001	500.8429186	414.2309293	125.4517861			319.1474495	559.6983972	118.4576035	223.727807	195.3866801	477.2488219	313.901881	-51.81982458	128.1376299	376.1751405	651.4592721	194.5282879	33.43954891	350.5484837
35.8	618.4715825	107.1717319	647.0882799	448.4590566	234.26787	50.4398727	487.5271716	506.4223943	422.4464677	127.5192749			309.6053841	561.0999484	115.8414029	215.348256	188.8214749	471.7265083	326.6073534	-49.67157563	127.5441418	363.7252904	655.0522455	201.3296099	34.70035163	341.821849
35.85	631.6773856	125.0564186	637.2516697	461.157652	249.135938	44.32206859	471.9550009	512.3189503	432.6500462	131.6374579			299.2232819	562.3306288	113.8131778	206.8158423	182.8383481	465.852774	341.9801846	-44.67293331	125.4200115	350.9917319	658.5598916	209.6158691	34.89265319	332.2788625
35.9	644.5320559	144.0047731	626.6743378	472.3737225	265.3606254	37.689877	456.4807129	518.6263988	444.7761633	137.8982599			288.014789	563.227065	112.4425541	197.9102518	177.2282946	459.7598329	358.8468057	-38.0787937	122.9873051	338.0730656	662.141994	219.3638492	34.37095555	322.088066
35.95	655.7580082	162.2037864	615.5943458	482.6447141	281.9536487	31.04013829	442.085817	525.305289	458.4506139	146.2199648			276.0602903	563.5739367	111.677182	188.3660051	171.8170701	453.6187446	375.7309025	-31.5033321	121.9385895	325.2205842	665.9073557	230.3643883	33.63203452	311.6231907
36	664.3886016	178.3045963	604.3044592	492.4434477	297.9879488	24.84125097	429.8727012	532.2729077	473.2933082	156.4803515			263.4388695	563.139661	111.4616825	177.9024683	166.4210721	447.6067516	391.3935114	-26.39822047	124.03385	312.7819158	669.9533365	242.4009626	33.18806245	301.2965031
36.05	669.9548194	191.69023	593.0682783	502.112766	312.8439146	19.56907782	420.6279414	539.3970985	488.7430152	168.3256922			250.3179003	561.7564678	111.7731431	166.3993001	160.8739932	441.8529948	405.1631294	-23.56342775	130.4224077	301.0841699	674.2483358	255.1761309	33.51406559	291.4433104
36.1	673.3608845	203.6252216	581.7642126	511.5986941	327.0562791	15.91485	413.7077336	546.6375847	503.7272778	180.7830794			237.2191118	559.469133	113.1379125	154.6319817	155.1302203	436.1519729	418.0534157	-21.43903052	139.4157807	289.8104223	678.3701611	268.3555497	34.45434566	281.6659668
36.15	675.6284878	215.4691941	570.1589611	520.7886008	341.2962541	14.56964487	407.944965	553.9686519	517.1896264	192.849015			224.8489167	556.4421046	116.0393934	143.5841734	149.1595801	430.2534128	431.2266185	-18.12054403	148.8034988	278.4773815	681.82825	281.5625779	35.88165626	271.4789986
36.2	677.6665731	228.3570216	557.9831747	529.5869217	356.1458137	16.18163726	402.1069281	561.4158739	528.2884441	203.7175874			214.0143005	552.8663592	120.9467865	134.2958914	142.9251117	423.890951	445.6566733	-11.84709566	156.447798	266.4974927	684.1913609	294.5135786	37.66733836	260.3691223
36.25	680.1467535	242.9342531	545.011263	537.924399	371.9315724	21.02443684	395.2463694	569.0621607	536.6184236	212.9273314			205.3471956	548.9379672	128.1513128	127.5539314	136.3655743	416.8590338	461.860137	-1.552098103	160.7162698	253.3063198	685.2214182	307.0660767	39.63680301	247.888461
36.3	682.9913509	258.629545	531.2034718	546.0109049	388.23194	28.32999639	387.2898953	576.8626554	542.7403998	220.8125266			198.5833647	544.7513003	137.080597	122.9730502	129.5428497	409.1867993	479.0919631	11.65851321	162.155619	238.9479777	685.1752677	319.2178211	41.84269599	234.2685303
36.35	686.0020169	274.6869004	516.6479577	554.0220774	404.5589473	37.05187558	378.5619409	584.8018297	547.437447	227.8285269			193.1121119	540.3729447	147.0755569	119.8535346	122.4749305	401.0006958	496.5237048	26.33455749	161.6785401	223.6152458	684.4471969	331.0251888	44.22156567	219.7986461
36.4	689.0076977	290.4748093	501.4641568	562.1250124	420.5204211	46.23715105	369.4020618	592.8496074	551.4056699	234.3608534			188.2641827	535.8611008	157.510865	117.4789294	115.1846257	392.4376264	513.5006916	41.22399184	160.2055011	207.5596573	683.4031366	342.51239	46.70710383	204.7832179
36.45
36.5
36.55
36.6
36.65
36.7
36.75
36.8
36.85
36.9
36.95
37
37.05
37.1
37.15
37.2
37.25
37.3
37.35
37.4
37.45
37.5
37.55
37.6
37.65
37.7
37.75
37.8
37.85
37.9
37.95
38
38.05
38.1
38.15
38.2
38.25
38.3
38.35
38.4
38.45
38.5
38.55
38.6
38.65
38.7
38.75
38.8
38.85
38.9
38.95
39
39.05
39.1
39.15
39.2
39.25
39.3
39.35
39.4
39.45
39.5
39.55
39.6
39.65
39.7
39.75
39.8
39.85
39.9
39.95
40
40.05
40.1
40.15
40.2
40.25
40.3
40.35
40.4
40.45
40.5
40.55
40.6
40.65
40.7
40.75
40.8
40.85
40.9
40.95
41
41.05
41.1
41.15
41.2
41.25
41.3
41.35
41.4
41.45
41.5
41.55
41.6	325.4701684	521.5423865	138.8419536	304.1465921	429.278514	504.2135137	6.802043288	454.486859	228.0930436	464.1340682			99.0544141	239.9989603	402.7780812	16.01409857	475.0421955	219.6630931	425.0911456	560.0711978	551.8233892	200.0150229	291.4935851	575.8349569	353.8484223	-26.42380935
41.65	327.3330935	521.4995066	137.3750101	303.4495764	432.6390065	506.4908936	6.832790162	454.4012439	224.4870989	463.4325464			99.08908901	240.0268464	402.7752011	16.01703731	473.5437901	219.3956677	423.3693854	560.0265271	551.3207343	199.8523202	284.7511031	574.3130862	355.0884132	-29.9091326
41.7	328.9020923	521.4932625	136.6158007	302.9039227	435.5385581	508.5304651	6.851239273	454.3498722	220.9310777	462.7248652			99.10989241	240.0435768	402.7734731	16.01880055	472.165043	219.2050589	421.8045297	559.994879	550.8180534	199.7356634	278.2791608	572.8269333	356.2585357	-33.41226319
41.75	329.8959372	521.5598369	137.2803791	302.6652496	437.5864711	510.1405592	6.845089488	454.3669963	217.5098145	462.0113854			99.10295807	240.0380001	402.7740491	16.0182128	471.0334026	219.1697661	420.5658649	559.9896656	550.3161968	199.7114996	272.515594	571.4490919	357.2855406	-36.94281308
41.8	330.0345143	521.7355201	140.0723917	302.8876103	438.4000803	511.1353786	6.802043288	454.486859	214.3107173	461.292734			99.0544141	239.9989603	402.7780812	16.01409857	470.2774847	219.3684332	419.8245131	560.0243418	549.8161104	199.8263598	267.9237352	570.2574516	358.09592	-40.51141484
41.85	329.1663979	522.0716885	145.3214113	303.6561881	437.7840277	511.3596564	6.725068274	454.7416022	211.4240786	460.58273			98.94346224	239.9064703	402.7850532	15.98472058	469.9855667	219.8641942	419.7309935	560.114223	549.3179545	200.0750735	264.7461956	569.2979876	358.646116	-44.12532256
41.9	327.7329092	522.5218713	151.371933	304.4397929	436.1062292	510.9436552	6.65994903	454.9571096	209.1015412	460.0060715			98.93529402	239.7418008	402.7909529	15.95986159	470.1298975	220.4371269	420.0531597	560.2300411	548.871576	200.2215548	262.8558403	568.5334444	359.4748726	-47.46155337
41.95	326.317147	523.037628	156.2452969	304.6254806	433.9037965	510.0599279	6.665868446	454.9375197	207.6156174	459.7082302			99.20960827	239.4811359	402.7904165	15.96212153	470.6457884	220.8308454	420.507524	560.339386	548.5310149	199.9752447	261.9282706	567.8930012	361.197898	-50.15069656
42	325.508478	523.568936	158.0324111	303.6094035	431.7244787	508.8822	6.802043288	454.486859	207.2385429	459.83475			99.94573068	239.1008684	402.7780812	16.01409857	471.468553	220.790514	420.8117347	560.4101305	548.3502661	199.0441851	261.6250057	567.3026515	364.4222175	-51.81798707
42.05	325.7164224	524.060315	155.4270564	301.0468461	429.9638347	507.5297677	7.118739389	453.5291905	208.0691005	460.4573999			101.2138491	238.5574631	402.7788843	16.15345337	472.4843839	220.1204476	420.7764701	560.4187676	548.3395516	197.267857	261.6053367	566.7160283	369.512644	-52.25375031
42.1	326.6542547	524.5846197	150.3298464	297.6901567	428.7958718	506.0406138	7.637835755	452.4444035	209.4228924	461.189511			102.5884534	237.8121576	402.7795848	16.27499499	473.4286296	219.1746266	420.5825835	560.3948734	548.3631442	195.1464778	261.0878643	566.059964	375.7749777	-51.91851799
42.15	327.8566068	525.2271657	145.4043129	294.6131498	428.2749734	504.4110568	8.372297296	451.7318293	210.4444524	461.5595068			103.53214	236.8143077	402.7795336	16.26610244	473.9919268	218.3996241	420.5032404	560.3786005	548.2434485	193.3354832	259.2368688	565.271645	382.3067749	-51.43119044
42.2	328.8627103	526.0735121	143.4324866	292.9521417	428.4533038	502.6384101	9.333603732	451.8909116	210.2868617	461.0992814			103.5086349	235.5108808	402.7780812	16.01409857	473.86422	218.2423307	420.8117347	560.4101305	547.8018065	192.4981159	255.1880319	564.2829996	388.2518321	-51.39678573
42.25	329.3938338	527.1496548	146.3438815	293.5218413	429.3344798	500.8125816	10.52895722	453.2643179	208.3551586	459.5097027			102.1619916	233.8932471	402.7832788	15.48141449	472.8476759	218.9852205	421.6256716	560.4983034	546.957953	193.1431342	248.4597854	563.0757008	393.0729348	-52.2915653
42.3	329.5141064	528.1693608	152.3186981	295.4672508	430.3033115	499.0431522	11.86692003	455.3825085	205.131361	457.064935			99.99866279	232.0126184	402.8537371	14.94811845	471.1221205	220.0908251	422.5157253	560.5727179	545.799082	194.9319585	240.2929109	561.7924249	397.5275483	-53.51381345
42.35	329.4214621	528.7801595	158.673737	297.5693071	430.6504152	497.4872329	13.24675329	457.6074282	201.3733123	454.2089258			97.73158986	229.9573019	403.0585055	14.77239025	468.9695303	220.8381718	422.9115889	560.5375567	544.4851232	197.3413664	232.4820763	560.6428488	402.6336615	-54.28185187
42.4	329.3123015	528.629387	162.8570583	298.6590076	429.6622008	496.2980683	14.57153288	459.3117329	197.8696213	451.4061378			96.08719222	227.8214717	403.466143	15.31201234	466.6688755	220.5014034	422.2440363	560.2966911	543.1745703	199.8500762	226.9683965	559.8560949	409.3627904	-53.82351486
42.45	329.3718828	527.5195596	163.0873457	297.8432066	426.9881891	495.6764766	15.77546679	459.9986168	195.1772106	449.0001321			95.62676973	225.7506053	404.0412087	16.75619054	464.4479374	218.6408746	420.0542876	559.7692186	542.0540255	202.0621311	225.105266	559.5999804	418.2730718	-51.68557214
42.5	329.7447603	525.8022264	161.0778478	295.5159783	423.5508371	495.8202498	16.9154833	459.8797498	193.124509	446.7950139			96.0442931	223.8720039	404.5858189	18.69712957	462.4284555	215.9223726	416.586491	559.0187847	541.183343	204.2241376	225.8351257	559.6032831	428.6312742	-48.39089683
42.55	330.5989816	523.97784	159.2201473	292.3302087	420.7182009	496.983678	18.0769237	459.3042876	191.2865615	444.4426073			96.8357381	222.3345064	404.8299655	20.5762461	460.6864742	213.311302	412.2118826	558.1345335	540.6256846	206.71073	227.3550756	559.4906066	439.4462345	-44.70087422
42.6	332.0997631	522.553806	159.9494699	288.9717288	419.892926	499.40528	19.34338562	458.6197116	189.2251485	441.5820755			97.49509722	221.2842294	404.5056386	21.84296126	459.3058458	211.798868	407.3154381	557.2092702	540.4437583	209.8885844	227.86968	558.8866368	449.820849	-41.32836925
42.65	334.2405771	521.910891	165.1255842	285.8870818	421.9631094	503.0958148	20.76790688	458.044715	186.4997513	437.8991802			97.61112026	220.7875224	403.4423054	22.11163906	458.3185601	212.0739549	402.3347158	556.3615746	540.6127283	213.98352	225.9398048	557.4862877	459.1163017	-38.74409285
42.7	336.4160322	521.8778111	173.5030336	282.7317734	425.8817486	507.3378331	22.20032733	457.2767655	183.2194861	433.3161111			97.50756444	220.6471974	401.6663782	21.50445858	457.546323	213.7332815	397.2742012	555.5907237	540.8761527	218.4739854	221.7552558	555.372199	467.6479605	-36.12600134
42.75	337.8533723	522.1499328	183.3309825	278.9565542	430.1645698	511.3023448	23.44941194	455.9008304	179.5170045	427.7928552			97.62376017	220.5984671	399.2787187	20.28335551	456.7408573	216.0901702	392.1103536	554.8949191	540.904208	222.7367357	215.8414622	552.7081292	475.826163	-32.48610583
42.8	337.7921527	522.4265871	192.9509367	273.9997181	433.4278785	514.2388853	24.32590489	453.4980225	175.5284143	421.2851406			98.39866548	220.3765184	396.379998	18.71022262	455.6516789	218.4639422	386.8180853	554.2721521	540.3722726	226.1756101	208.7331826	549.663532	484.0098122	-26.89432572
42.85	335.6836327	522.4355294	201.358314	267.6120628	434.6775853	515.6456901	24.66873413	449.7950791	171.5652882	413.8735616			100.1189593	219.7277788	393.1044241	16.98794404	454.0729656	220.2800109	381.362978	553.7338284	538.9716553	228.3307314	200.9489517	546.3598858	492.5993099	-18.62850669
42.9	332.0113257	522.0959902	209.3314971	260.0954003	434.0791284	515.5985279	24.65797551	445.2779543	167.7504438	405.6887159			102.2994827	218.4352075	389.9659907	15.35374445	452.1466226	221.3522285	376.2933105	553.4460845	536.5085499	229.7312022	192.7177694	542.56075	501.397923	-8.360477304
42.95	327.5075844	521.3501372	217.983139	251.9603107	432.029255	514.3158705	24.51990597	440.5803665	164.3480504	396.9952159			104.3332399	216.3018952	387.553928	14.03111658	450.108004	221.5585288	372.235157	553.6028449	532.8152801	231.0339889	184.32028	537.9511843	510.2440634	3.079845672
43	322.9290964	520.1374323	228.3691675	243.7555008	428.9013879	511.9936115	24.48356011	436.3556359	161.6393833	388.0853165			105.6184795	213.1236024	386.4686146	13.24874009	448.1945836	220.7709834	369.8367992	554.397565	527.7165269	232.898429	176.0545391	532.1980724	519.0078128	14.93225515
43.05	318.9357007	518.4662917	240.9783744	236.0338504	425.0582094	508.8469933	24.72172905	433.1397567	159.7741094	379.1114061			105.7664534	208.8129687	387.0695054	13.12158051	446.5956903	218.9749822	369.469133	555.9222633	521.1629506	235.7992529	168.1401137	525.0791469	527.5642988	26.56450354
43.1	315.356436	516.293418	255.2560915	229.8352038	420.7469736	505.1870583	24.97262808	430.8370729	159.5773439	370.3134506			105.3512772	203.6070848	388.7151629	13.23853053	445.138274	216.6824894	369.688846	557.7022198	513.4624308	239.284345	160.7700277	516.926886	536.319755	38.62966132
43.15	311.8387218	513.6358004	270.3360357	226.2370396	416.270334	501.3535131	24.89382848	429.2215231	161.8599361	361.8718383			105.1514413	197.8671424	390.5149966	13.03809951	443.5836889	214.5860943	368.756022	559.178599	505.0330337	242.6802658	153.9752923	508.2239308	545.6111348	51.80927918
43.2	308.0138386	510.5058407	285.3637681	226.2342077	411.9590711	497.7133939	24.14135824	428.0612311	167.4065081	353.9931713			105.95713	191.977778	391.5898471	11.96045549	441.6922164	213.391001	364.9113362	559.80874	496.2957747	245.2971457	147.7995422	499.4986648	555.7049978	66.66510039
43.25	303.6179311	506.9672305	299.4809147	230.1424323	407.942095	494.4811318	22.54264415	427.2219168	176.4813226	346.7734511			108.339529	186.2702258	391.3626886	9.702854215	439.3243298	213.5703403	356.8824345	559.2436513	487.5725608	246.6648285	142.3511809	491.2049939	566.5318297	83.20234672
43.3	299.1305053	503.2562748	311.5109532	235.5179184	404.0240069	491.4223744	20.54658461	426.5918176	186.9103448	339.2549031			112.0041404	180.9080166	390.3037726	6.856317455	436.9693453	214.7887627	346.0392291	557.7682924	479.1560966	247.5469679	137.7469507	483.1942732	576.7776917	99.86254256
43.35	295.1907168	499.6628925	320.3430421	239.5110366	399.7309354	488.0780287	18.77018036	426.1204255	196.1485653	330.241934			116.4389646	175.964091	389.1937901	4.30038	435.2305912	216.4302005	334.5786363	555.873452	471.3080395	248.978357	134.197012	475.1971391	585.1080411	115.0374634
43.4	292.4738633	496.5015818	324.9896573	239.4401434	394.5490862	483.9543228	17.83811936	425.7576772	201.7776079	318.4163283			121.1332394	171.5018638	388.8262313	2.936507451	434.7106006	217.8730784	325.0102347	554.1056307	464.3356546	252.0162129	131.9108352	466.9295875	590.3970635	127.4383182
43.45	291.4247001	493.9549166	325.0314046	233.4821307	388.1309959	478.654994	17.96847026	425.4576822	202.3166601	302.8847469			125.6029871	167.4584892	389.7681249	3.420048414	435.8084345	218.6386569	319.3122345	552.9129564	458.4187261	257.3963583	130.9766746	458.1497294	592.1025696	136.4727213
43.5	291.2178836	491.6718657	322.8130106	223.4554773	380.4574039	472.0710844	18.97523064	425.3077807	200.0870411	285.0937132			129.9055639	163.5050578	391.7897986	5.254731752	437.9718054	219.0846451	316.1994551	552.1057673	453.0148199	264.4351063	131.0821409	448.855617	591.4028261	143.7272425
43.55	290.7982118	489.1407434	321.3761059	212.2635181	371.7242051	464.2482752	20.41580316	425.4551291	198.4928947	267.5134791			134.1444308	159.2244731	394.4631025	7.68617802	440.4515502	219.7410944	313.4225231	551.3046728	447.4008144	272.1719027	131.8391318	439.1124921	589.8409915	151.0591769
43.6	289.0924625	485.8247129	323.8941915	203.1319294	362.1481513	455.2372224	21.84903029	426.0453157	201.1439899	253.1065731			138.4258483	154.1971575	397.3695337	9.97331207	442.509086	221.1320861	308.6319052	550.1092734	440.814846	279.694643	132.8473254	428.9751069	588.9253271	160.1682483
43.65	285.2497025	481.2590352	332.4784041	198.5062401	352.0027418	445.1563974	23.15020603	427.1309607	210.5282985	244.1704961			142.7688523	148.1048738	400.0981891	11.4523944	443.6840689	223.6759928	299.8799431	548.1073108	432.8308662	286.4685723	133.7790047	418.5011042	589.7802994	172.1602705
43.7	279.7778721	475.3504722	345.1714767	197.2362784	341.9851998	434.3108455	23.44668409	428.014214	224.7135179	239.5003095			147.1801212	141.1254643	402.5581932	12.23404192	444.2922098	227.0203614	288.0420918	545.1591911	423.9251662	292.7222274	134.4820864	407.5672167	591.9522226	186.4715086
43.75	273.5049676	468.1309916	359.0612581	197.1224671	333.0272856	423.199642	21.9492669	427.8450436	240.7013192	236.7464921			151.6425235	133.5982547	404.6359102	12.51929907	444.8688321	230.7147667	274.627153	541.1299153	414.9930454	298.8921993	134.8498261	396.0755778	594.6401059	202.1863157
43.8	267.3203454	459.6512082	371.5570593	196.0260037	326.1907007	412.4394802	17.83811936	425.7576772	255.8051718	233.5443401			156.1352946	125.8689386	406.2169391	12.50514797	445.9405557	234.3124411	261.3492268	535.8900569	406.9958498	305.3850213	134.7710402	383.9162581	597.1042344	218.5209102
43.85	262.0118869	450.042854	380.9896074	192.283104	322.1482582	402.54679	10.72870935	421.1561235	268.1004338	228.0021554			160.8259835	118.3629228	407.2616404	12.32651425	447.8653878	237.4848559	249.852747	529.4459007	400.6954656	312.4925309	134.1185673	370.9743735	598.8298055	234.9117581
43.9	257.2892382	439.567101	388.380875	186.5636745	319.8128758	393.2237266	3.5938773	414.9030732	278.1969173	220.1037173			165.8595553	111.2477679	408.0436329	11.74850116	450.4784728	240.7384052	239.6050475	521.7761108	396.1130417	320.2624573	133.5157859	357.5758315	599.6689206	251.1676131
43.95	252.6220368	428.5505778	395.2590438	179.871872	317.4994167	383.8277282	0.31281128	408.3024262	286.9934173	210.2079622			171.438671	104.7062259	408.9428379	10.49757608	453.4835322	244.681112	229.701204	512.9427293	393.029915	328.7017035	133.657045	344.1423416	599.5681092	267.1525544
44	247.4420915	417.3270115	403.0628704	173.248123	313.4122893	373.5839916	4.882642971	402.8069359	295.3193714	198.674348			177.7576374	98.92580865	410.3387271	8.299347461	456.5864771	249.8968455	219.1185323	502.9781042	391.2058073	337.8146406	135.2607471	331.1629044	598.4731934	282.7603468
44.05	241.2580948	406.1469776	412.9095774	167.7218479	306.1506363	361.7863185	19.32624695	399.4167806	303.8679049	186.0226819			184.9774633	94.09721913	412.5099175	5.026222801	459.4758528	256.6977536	206.9487935	491.9059029	390.2558318	347.4202883	138.7837291	319.0276583	596.3806589	298.0269979
44.1	234.9014348	395.0902478	424.1080429	163.6118869	296.5258044	348.6026738	38.36584516	397.2188726	312.5652879	173.1194599			193.8174881	90.59085665	415.553327	1.54135576	461.7484465	264.3706731	194.3814991	480.2471511	389.2692251	356.5781053	143.3947446	307.3654808	593.4573549	312.9940262
44.15	229.4368746	384.182193	435.7946765	161.2691298	286.0887787	334.590722	55.4975729	394.7638168	321.3070838	161.1246802			204.9849013	88.77042296	419.4489904	-1.141005924	462.9598517	272.0334832	183.0701084	468.7261446	387.174662	364.2065663	147.9089253	295.5553662	589.9943744	327.7850292
44.2	226.0108736	373.4962809	447.1511973	161.0040659	276.6247187	320.4917893	64.92422662	390.6027012	329.961317	151.2369686			219.0932519	88.96933929	424.1601965	-2.009212476	462.6833812	278.8753131	174.9107951	458.2410187	382.8900986	369.2990614	151.1446845	282.8919499	586.2716806	342.4888871
44.25	225.3895339	363.0883291	457.6093613	162.9062645	269.7694783	307.0956781	62.86447665	383.6323117	338.4980739	144.2569463			236.1607867	91.12293775	429.6563781	-0.362717658	460.721433	284.4109871	171.331378	449.493127	375.6250851	371.2618207	152.3606141	268.865429	582.4331827	357.1365545
44.3	226.3601072	352.8065405	467.5666934	166.9354428	265.3657394	294.2039597	52.6093975	374.1217721	347.3447332	139.8850649			254.0615525	94.04489166	435.763639	3.211808844	457.5834104	289.1480517	170.5877404	441.5956883	366.156805	370.8921906	152.8761744	254.1568216	578.0283938	371.705096
44.35	227.2648988	342.4157738	477.4721709	172.817323	262.7648463	281.3789981	39.24128436	362.8059955	356.9037781	137.2754182			270.4748352	96.36293219	442.313971	7.846750164	454.0021997	293.7878643	170.2226943	433.1674162	355.7619814	369.3594783	154.531251	239.9024043	572.4482531	386.1591155
44.4	226.3978144	331.5944991	487.7343225	180.264861	261.2387608	268.0925	28.34877793	350.6609081	367.5669139	135.57733			283.3900979	96.80769093	449.1591309	12.70644918	450.7259069	298.9989909	167.6806327	422.6541096	345.8789588	367.8832883	159.204232	227.4098599	565.0745316	400.5236672
44.45	222.5717396	320.0496524	498.5481633	188.9687077	260.1647007	253.9251519	24.70096916	338.8709163	379.6120358	134.1647209			291.6803622	94.49306365	456.2290735	17.21115082	448.3104656	305.2669404	161.051108	408.7893453	337.6835754	367.438196	168.1116126	217.7208179	555.5297182	414.7982854
44.5	217.0093992	307.7968246	509.322332	198.4484571	259.9656945	239.4505572	27.1268734	327.991187	392.8288141	133.1456031			297.0085674	89.87287534	463.6283499	21.62267985	446.5444606	312.4420862	151.7150917	392.1526682	330.7866244	367.7681177	179.8745198	210.2374537	544.490258	428.7657146
44.55	211.6233709	295.0936623	519.4146391	208.3062562	261.1564046	225.4802781	32.86419433	318.4271044	406.9239537	132.8477688			301.5922069	83.72014567	471.5092476	26.39914766	444.9911355	320.2434659	142.0291767	374.0986751	324.2467983	368.2677498	192.5587442	203.8926681	532.9208155	442.0538579
44.6	208.4801371	282.3209042	528.2769385	218.2130251	264.2538823	212.9111648	39.06513367	310.4755451	421.6052835	133.5755674			307.5781867	76.83876903	479.9988396	31.96718065	443.2160869	328.4146706	134.69433	356.3579463	317.0456962	368.3144781	204.366147	197.5646139	521.8269246	454.2276447
44.65	209.2351956	269.9493735	535.5252814	228.0045068	269.5586181	202.396033	43.33456612	304.1005338	436.4919068	135.5242303			316.4758871	70.01874643	489.068362	38.58611497	440.8488607	336.690734	131.9696942	340.6048954	308.3785292	367.3497724	214.0487078	190.3400409	511.9950816	464.9282242
44.7	213.364896	258.3698827	541.2579223	237.9571767	276.2610246	193.1766328	46.03931591	298.5098272	450.8552649	138.3622528			327.4979813	63.86764197	498.2409372	45.87218175	437.7709633	344.8300572	133.0686067	326.6580609	298.7565023	365.220758	222.2142124	182.3882756	503.0207674	474.3574025
44.75	219.7552406	247.8913545	545.6159798	248.4121388	283.4349726	184.1461124	47.76792968	292.6035331	463.9816999	141.7423146			339.2851485	58.87002173	506.9571228	53.37571112	433.9136413	352.5413617	136.3151048	313.7253269	289.000253	361.829382	229.7898302	174.1110243	494.231212	482.8626878
44.8	227.2550053	238.769374	548.7183643	259.6744666	290.1945551	174.130336	49.11018494	285.2652383	475.2547556	145.3520619			350.5361188	55.47205782	514.7201536	60.6975401	429.1972001	359.5465708	139.9574696	300.844884	280.0072449	357.0758758	237.6606102	165.9403772	484.925432	490.8124617
44.85	234.851961	231.0994423	550.7113161	271.8759402	295.8530443	162.1485904	50.73588565	275.700949	484.3320388	148.9182385			360.2425937	53.8938922	521.2066188	67.53026668	423.6102217	365.6770651	142.4835277	287.0720684	272.5852672	350.9931635	246.5091583	158.2634856	474.5343158	498.539883
44.9	242.4407368	224.6396407	551.8587334	284.7829854	300.6314046	148.4017984	52.37417733	264.06742	491.6532068	152.4759369			368.6560023	53.83384	526.6700753	73.98147532	417.2516586	371.0937893	144.0575739	272.4392943	266.4258337	343.6997306	256.1513796	151.0234215	463.1005634	506.2043977
44.95	250.0000274	219.0021805	552.4561103	298.0068619	304.851501	133.3484761	54.0320194	250.9510366	497.8124966	156.0135504			376.1841676	54.76380612	531.4459756	80.15326989	410.3436632	376.0583337	144.9936924	257.0918827	261.0960649	335.5166553	266.2774768	144.1020475	450.856997	513.8918265
45	257.5176699	213.7928334	552.7817806	311.1836963	308.8259709	117.4877061	55.7138221	236.9670462	503.3576738	159.5124154			383.2237211	56.17098722	535.8449746	86.13307604	403.1219479	380.8205225	145.6120266	241.2033401	256.1344012	326.7769496	276.5930888	137.3721522	438.0645616	521.6745012
45.05
45.1
45.15
45.2
45.25
45.3
45.35
45.4
45.45
45.5
45.55
45.6
45.65
45.7
45.75
45.8
45.85
45.9
45.95
46
46.05
46.1
46.15
46.2
46.25
46.3
46.35
46.4
46.45
46.5
46.55
46.6
46.65
46.7
46.75
46.8
46.85
46.9
46.95
47
47.05
47.1
47.15
47.2
47.25
47.3
47.35
47.4
47.45
47.5
47.55
47.6
47.65
47.7
47.75
47.8
47.85
47.9
47.95
48
48.05
48.1
48.15
48.2
48.25
48.3
48.35
48.4	328.2953964	430.3026983	171.4294407	72.39088313	761.8506131	225.9612748	436.1377081	68.44667694	420.3108688	506.582713			710.8839828	230.3690082	540.5088458	444.8476789	320.3944743	214.0698534	567.8131273	303.8878988	420.3769573	206.1686377	585.7117841	212.2998672	45.42698974	448.3363938
48.45	329.8193858	430.6102748	173.2829347	70.40934564	761.6363107	226.2003252	436.1793217	68.27923816	420.8239504	506.0289826			710.9079135	230.3726823	540.2759254	445.3076393	319.1844387	212.2537053	567.3585147	302.5061105	418.7697354	204.2411585	586.8665655	212.0931667	47.19290286	449.1680755
48.5	331.0916504	430.8970642	174.811504	68.80675334	761.4506546	226.4074212	436.2042934	68.17876035	421.1317538	505.6967934			710.9222709	230.3748866	540.2007354	445.6362235	318.1507219	210.7424447	566.9521929	301.2735107	417.3698881	202.604471	587.9696737	211.9432291	48.83557573	449.8711802
48.55	331.8698063	431.1440263	175.6912298	67.96095706	761.3223127	226.5505842	436.1959692	68.21225417	421.0291565	505.807519			710.9174852	230.3741518	540.4406849	445.7023537	317.478897	209.8550644	566.6451854	300.3476086	416.40037	201.5683721	588.972659	211.9060005	50.24157007	450.3221943
48.6	331.9121726	431.3324013	175.5983552	68.24962859	761.2799556	226.5978329	436.1377081	68.44667694	420.3108688	506.582713			710.8839828	230.3690082	541.1525797	445.3753679	317.355293	209.9113988	566.4888984	299.8870724	416.0858461	201.4444128	589.8273285	212.0371487	51.29884058	450.398296
48.65	331.06494	431.4507359	174.3749321	69.86458319	761.3586184	226.5372913	436.0063086	68.94382116	418.9430678	508.1332518			710.8214177	230.4130438	542.3711431	444.5942773	317.9238908	211.1344562	566.4988291	299.9926065	416.598071	202.4150495	590.4709064	212.3676937	51.92730523	450.0646101
48.7	329.6198508	431.5765794	172.8532765	72.51921904	761.4580947	226.4493448	435.9722744	69.6413556	416.9249774	509.9062231			710.7684738	230.4503076	543.8021102	443.6880312	318.8433019	213.1858189	566.5375976	300.3647194	417.6299089	204.0279856	590.8518623	212.7826951	52.3560163	449.4234777
48.75	327.9695972	431.8009425	172.0655654	75.76163612	761.4685054	226.4356393	436.2210838	70.46112414	414.3557811	511.218446			710.7732871	230.4469198	545.0474299	443.0641721	319.703145	215.619637	566.4312241	300.6299229	418.798948	205.6978765	590.9110727	213.1388928	52.86269192	448.6440127
48.8	326.5122919	432.2150339	173.0372853	79.13277804	761.2799556	226.5978329	436.9369812	71.32457686	411.3250813	511.3820963			710.8839828	230.3690082	545.7114387	443.1280179	320.0993791	217.9999897	566.0053458	300.4153361	419.7297459	206.8500805	590.5888259	213.293543	53.72426867	447.8963002
48.85	325.5500631	432.8708503	176.367453	82.21152552	760.8365243	226.9975706	438.2350307	72.17658105	407.9480656	509.9507359			711.1180593	230.1221224	545.5305363	444.1331542	319.7398277	220.0016283	565.1345834	299.4788041	420.1688654	207.1286962	589.841658	213.1611544	55.0956527	447.2898143
48.9	324.9176244	433.6938077	181.1412612	84.67975037	760.2764235	227.5395293	439.6538871	73.02599357	404.9594484	507.6078637			711.322233	229.9067758	544.5998986	445.6311988	319.1059163	221.7901751	563.9524019	298.3216285	420.3936544	206.9537703	588.6778251	212.8992054	56.54369822	447.0130116
48.95	324.3393144	434.5744278	186.0850304	86.27171515	759.7898639	228.0883242	440.6372637	73.90330898	403.2279864	505.3436062			711.3072941	229.9225321	543.1230805	447.0171594	318.8231109	223.6342488	562.6543638	297.6110892	420.8025159	206.9463119	587.1209086	212.7252093	57.50670795	447.2273673
49	323.5382741	435.4045948	189.9703804	86.73376883	759.5673381	228.5082266	440.6338353	74.84067194	403.6466126	504.1877207			710.8839828	230.3690082	541.2983065	447.6873173	319.5140933	225.7949424	561.4431236	298.023354	421.7910998	207.7255136	585.1951465	212.8587589	57.42657105	448.093973
49.05	322.3263002	436.1348167	192.0148592	86.00688046	759.6775139	228.7376042	439.2582773	75.78406317	406.7099484	504.8622429			709.8999932	231.2805133	539.3307431	447.1509967	321.5452415	228.394705	560.5298327	300.0567668	423.5851754	209.7598295	582.9317884	213.4021925	55.90640837	449.702484
49.1	320.8849028	436.8176524	192.7662621	84.62001763	759.9155482	228.7797649	437.1542645	76.67411208	410.8133847	506.7506427			708.4890486	231.9955033	537.5204026	445.8150303	324.1661467	231.1238182	559.7982952	303.0936775	425.6852697	212.6605946	580.5168113	214.2778198	53.48488113	451.4918498
49.15	319.4892477	437.5479333	193.1359098	83.27501298	759.9795368	228.6862667	435.1782687	77.399101	413.9953233	508.9388928			706.832733	231.6801419	536.1982335	444.2635656	326.3900285	233.5712441	559.09349	306.3042124	427.4379091	215.8797523	578.1592552	215.3201062	50.89441018	452.7856575
49.2	318.4176782	438.4195927	194.0313242	82.67970915	759.5673381	228.5082266	434.1961977	77.84446032	414.3869436	510.5649133			705.1072339	229.4821055	535.7066049	443.0975695	327.2559974	235.3444125	558.2583245	308.8786745	428.2091061	218.8924097	576.0706734	216.3615509	48.87167362	452.9020855
49.25	317.8824097	439.5671806	196.2072182	83.3768989	758.4280655	228.2144737	434.8112457	77.95564227	410.7230024	510.9982274			703.4478186	224.950362	536.2418189	442.8051102	326.2129204	236.2390225	557.1661513	310.2339579	427.5333405	221.2939217	574.3778307	217.2243044	47.99553002	451.4535787
49.3	317.6897824	440.9716747	199.7031115	85.14118457	756.5796926	227.9997334	436.2197486	77.59011009	404.3447221	510.5591588			701.7265947	219.054254	537.3977646	442.9247055	323.9652365	236.4346052	556.074727	310.9901692	425.7901768	223.200894	572.9673987	217.867655	47.82525244	449.2062179
49.35	317.5927491	442.622967	204.4285071	87.52365292	754.0958705	228.0456349	437.3223725	76.62127848	397.3049632	509.753784			699.7695954	213.2306402	538.6049132	442.8360437	321.5616796	236.2105541	555.3022773	311.9925652	423.5103381	224.7984873	571.6552249	218.2551681	47.72536861	447.2436146
49.4	317.3450063	444.5122774	210.2894319	90.08072247	751.0521007	228.5376649	437.0247147	74.91671844	391.8209057	509.1119629			697.4080651	209.0089192	539.304089	441.9212749	320.0694188	235.8469978	555.1703269	314.0791555	421.2283217	226.2653066	570.2547481	218.3505685	47.05648806	446.6574066
49.45	316.759427	446.5526752	216.9722731	92.41129611	747.6309111	229.558064	434.5690435	72.49035188	389.5517426	509.0925337			694.5502606	207.540177	539.0993267	439.7863269	320.2296896	235.5626618	555.8049431	317.7376412	419.3517564	227.6856683	568.6619451	218.1622146	45.41010249	448.1763191
49.5	315.9095206	448.713862	223.9735749	94.37675882	744.1259463	230.4896427	430.8734927	70.03500305	389.2037953	509.4507383			691.5460997	208.625451	538.1711039	437.3458712	321.857996	235.689168	556.5572644	322.0912074	417.7145968	228.7248191	567.0031135	218.1039621	43.42137949	451.021098
49.55	314.9192187	450.9199065	230.6089203	95.88925226	740.9081016	230.5594837	427.2558739	68.43752607	388.7300912	509.8531696			688.8335791	211.6229294	536.8814799	435.7907839	324.4884936	236.5332726	556.6212963	326.0041045	416.0177464	228.9738974	565.4989891	218.6719887	41.95508484	454.0373105
49.6	313.9121062	453.0945926	236.2267499	96.86603366	738.3514482	228.9761263	425.0843719	68.61137387	386.0640351	509.9690011			686.8471654	215.8558174	535.6078663	436.3410818	327.6520476	238.3925056	555.2021707	328.3948733	413.9554109	228.0196352	564.3757059	220.3611718	41.8718323	456.0731501
49.65	312.9892084	455.1382743	240.3280538	97.19069449	736.733174	225.295168	425.3140314	71.0563964	379.6285427	509.562354			685.9007643	220.6365027	534.7353987	439.7960931	330.8200308	241.3332963	551.8303971	328.5793992	411.2859317	225.5649426	563.891752	223.5497007	43.71475109	456.2783958
49.7	312.0853758	456.5136925	243.0494096	96.67459424	736.1233781	220.6897812	427.0534232	74.93062427	370.2741687	508.8458334			685.556291	225.0898398	534.0497359	444.9537583	333.254592	244.449825	546.9793043	327.2174032	408.2909832	221.8710449	564.0629068	228.0294661	46.71789128	454.9178168
49.75	311.112593	456.6260965	244.6939261	95.13669155	736.5032728	216.7983131	429.015767	79.03987536	359.413588	508.0991866			685.2538384	228.3492086	533.2740033	450.2401587	334.1465001	246.6313627	541.4439511	325.2901929	405.3407162	217.3089679	564.9015322	233.4518969	49.85397868	452.5102454
49.8	309.9795228	454.8712156	245.552169	92.38760582	737.8390659	215.3146314	429.9487203	82.24093985	348.6222397	507.6242871			684.4386719	229.5788533	532.1291702	454.1576818	332.6865762	246.7858787	536.0887965	323.8214873	402.8240236	212.2686536	566.4127927	239.4711758	52.10750973	449.5640982
49.85	308.6051927	450.9132526	246.0235528	88.31882905	739.985802	217.3021203	428.9200824	83.6137117	339.2939809	507.6547323			682.7583688	228.3138608	530.3544704	455.6606289	328.427631	244.2321455	531.649207	323.6305219	401.0265892	207.0702236	568.5612935	245.830917	52.69965183	446.5355776
49.9	307.0475134	445.6785981	246.672965	83.28040722	742.255562	221.7679773	426.5110252	83.42462321	331.2183142	507.9249094			680.5689524	225.5809126	528.3286263	455.5623834	322.3846882	239.8221588	528.3278893	324.7518809	399.7916522	201.8565626	571.2202305	252.741534	51.94036765	443.4327851
49.95	305.381718	440.4320258	248.1296728	77.70727561	743.9213106	227.1998087	423.5877594	82.16519245	323.8679154	508.0761256			678.4490359	222.8945632	526.4989911	455.0729554	316.0841831	234.8933287	526.1399497	326.9983616	398.8814444	196.707035	574.2221763	260.4908454	50.3606468	440.2437176
50	303.6934393	436.4975574	251.0236668	72.0566279	744.3052131	232.1915449	421.0345842	80.32706175	316.653526	507.7365436			677.0131915	221.8309809	525.3348951	455.4157394	311.1722108	230.8789481	525.0790853	330.1641761	398.0511239	191.6984632	577.4021182	269.340442	48.49651023	436.9619577
50.05	302.0792742	434.8226851	255.7633122	66.78719228	743.0428118	235.7253798	419.6159034	78.47255	308.945376	506.5937232			676.6689659	223.4267754	525.0870902	457.5028266	308.8969826	228.8727894	524.9610729	333.9467665	397.1759631	186.7638989	580.5852205	279.3931614	46.75444911	433.5004884
50.1	300.434223	434.6333981	262.5321395	62.15486295	740.5912068	238.0081654	419.1029329	76.77107911	300.5650417	504.6227692			676.975087	226.9572257	524.7226634	460.6934274	308.8781281	228.5686293	524.8156036	337.6452907	396.3240892	181.8167846	583.3297566	290.0244889	45.28399586	429.81631
50.15	298.6293338	434.6964111	271.3055844	58.37079646	737.6727221	239.4829395	419.1285286	75.40641987	291.2818295	501.8549539			677.2820197	231.1258226	522.969746	464.0689309	310.18949	229.235191	523.4790211	340.4632548	395.6537773	176.6931206	585.2011369	300.5590257	44.15513219	425.7626821
50.2	296.5253276	433.7647706	282.0281394	55.63436407	735.0270779	240.571723	419.3205726	74.56055135	280.8391092	498.3143488			676.9532162	234.6906518	518.5315131	466.7581759	311.8925624	230.1304837	519.7680351	341.6272395	395.3264084	171.2262576	585.797498	310.4165942	43.43857103	421.1899957
50.25	294.0132513	430.8927434	294.4525696	54.02412988	733.2056286	241.7598788	419.4005934	74.55885331	269.1768124	494.056266			675.5025634	236.8266355	510.4671587	468.1439764	313.236409	230.6356998	512.8721594	340.7493568	395.4945476	165.3731433	584.9171274	319.3247262	43.24310386	416.0381703
50.3	291.2645375	426.4059084	307.417518	53.35960035	732.0985432	243.5418337	419.7244181	76.03626097	256.6247924	489.0777996			672.8803507	237.8682093	499.8520185	468.7441292	314.1278111	230.4618626	503.538541	338.4422694	396.4464497	159.2313741	582.9138614	327.6356071	43.38103202	410.0724695
50.35	288.5181964	420.9657721	319.7024532	53.39449573	731.3692922	246.5091306	420.7022039	79.65324128	243.8840365	483.4202454			669.1227832	238.421746	488.3937995	469.2561559	314.6221133	229.3758553	493.1141112	335.7569762	398.497721	153.0527309	580.2751267	335.8101879	43.59013472	403.1217683
50.4	286.0304713	415.2672493	330.1919193	53.89017014	730.6796172	251.2310257	422.7278941	86.02392515	231.7606233	477.1488941			664.261687	239.0925455	478.0699432	470.4096362	314.7723757	227.1382814	483.1471175	333.8360463	401.9578258	147.1048698	577.4819457	344.2574518	43.60386696	394.9994666
50.45	283.956139	409.9280748	338.1684039	54.53147182	729.6751655	257.982331	425.9370733	95.25891152	220.8744765	470.3187617			658.4230404	240.4947563	470.5237649	472.7487348	314.6864832	223.6751932	474.8377528	333.4972729	406.902442	141.7278412	574.8581376	353.1905566	43.26319141	385.6206349
50.5	281.9501378	404.8071483	344.7907629	55.04823056	728.0175926	266.4167495	429.795489	106.2065965	211.4431273	463.077737			652.0075114	242.9987432	465.0340075	475.8678999	314.7051007	219.6610939	467.9160539	334.5777113	412.5312809	137.6814028	572.3009435	362.4997484	43.39026421	375.6480387
50.55	279.5380249	399.6752439	351.5493758	55.17614281	725.3303937	275.9306695	433.6563681	117.4789161	203.4280982	455.5556038			645.5609984	247.0233436	460.1726198	479.2032614	315.3312023	216.0642434	461.5220849	336.5139592	417.8116789	135.7964602	569.5511919	371.966248	45.04442139	365.9880236
50.6	276.2240158	394.2813555	359.8669761	54.65625676	721.2359013	285.9908706	436.9274772	127.8217899	196.770424	447.8911962			639.6733273	252.96234	454.417152	482.2148363	317.066897	213.8774102	454.7151124	338.7273345	421.7329154	136.8723506	566.3503186	381.4010882	49.28738565	357.6222533
50.65	271.6194397	388.4025419	370.7420322	53.37193729	715.5857036	296.2535645	439.2306508	136.3156237	191.2760834	440.1364514			634.7197605	260.8388841	446.5625775	484.4947869	320.2458637	213.738584	446.6702911	340.6917576	423.6735464	141.3741609	562.4398129	390.6194663	56.68460868	351.2346332
50.7	266.0555365	382.1016736	383.1911152	51.56266123	708.6994224	306.4683026	440.6399849	142.4504908	186.2599133	431.9618932			630.303299	269.7270738	436.9440452	486.0225636	324.3159199	214.8724941	437.0639814	341.521268	424.2327005	148.2454219	557.6087404	399.1361487	65.5084303	345.8039646
50.75	260.0425088	375.4508621	395.8484671	49.56490113	701.1320481	316.4536181	441.3375539	145.8793024	180.8535162	422.9174904			625.7345905	278.4259398	426.297984	486.8223299	328.5003167	216.1096818	425.6089571	340.2334619	424.3272342	156.112312	551.6175604	406.4121815	73.62428492	339.8800781
50.8	254.1283855	368.5421025	407.4453305	47.69583299	693.4476403	325.9999694	441.4903058	146.2185486	174.1142996	412.4815786			620.2880062	285.8311933	415.4397804	486.9044949	332.0615757	216.3073003	411.9079032	335.7366372	424.8526308	163.6378462	544.1808408	411.9202759	79.00355128	331.958097
50.85	248.7264217	361.4656406	417.0992832	46.1000456	686.0896327	335.0325554	441.2953132	143.338234	165.5342574	400.2800447			613.3780323	291.2285073	405.1763009	486.3620128	334.5326432	214.6934182	395.774671	327.3131406	426.446596	169.8423169	535.0978419	415.3419276	80.27699178	320.896796
50.9	243.7580758	354.2230626	426.1803419	45.67188317	679.2163342	343.8481178	441.4533929	138.7191341	156.023845	386.653867			605.0367101	294.8902343	395.527975	485.4339836	336.6586215	211.9873378	378.4270614	316.304849	429.0126471	175.2351673	524.6820259	417.4763253	79.06211956	307.5780336
50.95	238.9949141	346.8419177	436.288121	47.2431257	672.8782718	352.8652443	442.7497128	134.213591	147.1520387	372.323308			595.5119249	297.362296	386.5218636	484.4731424	339.4227663	209.2719707	362.0281065	305.0176793	432.2319783	180.6502512	513.5196371	419.3826298	77.67069388	293.5318882
51	234.1933501	339.3444048	448.8585995	51.57540113	667.1397444	362.4744469	445.9597382	131.7298155	140.684796	358.1905399			585.08203	299.17395	378.1954795	483.8532918	343.7837251	207.6449356	349.3045759	296.2421286	435.7879177	186.8874451	502.3273072	422.15339	78.51284644	280.5136049
51.05	229.1529574	331.7140994	464.6882054	59.03067663	661.9539639	372.8530307	451.4068574	132.4362433	137.945254	345.1096247			574.0451622	300.7966791	370.351321	483.7999756	350.2404533	207.8848279	342.368588	292.1040463	439.3769825	194.4480775	491.8027137	426.5988817	83.2936486	269.9817995
51.1	224.0521025	323.6803684	481.6157443	68.02287584	656.6494169	383.5840932	458.2045409	135.2878401	138.8273557	333.3217819			562.6344039	302.6178839	362.7212612	484.0882839	357.7385216	209.5045581	339.834093	291.1184673	442.5950828	202.6225251	481.8762639	431.9330529	90.77361906	261.1477454
51.15	219.1381451	314.9144274	497.3703671	76.81958802	650.3864621	394.1247514	465.1467417	138.5245764	142.5757721	322.8203524			551.1489019	304.9805723	354.755738	484.3084979	364.9118445	211.7625095	339.0089137	290.5640409	445.0151606	210.4857685	472.2216061	436.9915264	98.97993996	252.6218404
51.2	214.6700269	305.0716413	510.0881574	83.9521959	642.2747772	404.0350781	471.1371045	140.4742089	148.3621138	313.5317456			539.9411687	308.2365628	345.8443956	484.0346191	370.4920602	213.9532891	337.0878359	287.6419068	446.2358373	217.1858712	462.4250006	440.6078187	106.0108921	242.9218971
51.25	210.9564836	293.9833492	518.7591761	88.64528073	631.60087	413.0099887	475.5751395	140.086729	155.2576208	305.3151692			529.2699403	312.5560886	335.53214	482.9221362	373.6538285	215.5395368	331.9138616	280.1190501	446.0813705	222.093208	452.0709346	441.9718724	110.6351593	230.9155416
51.3	208.1389298	282.0776552	525.3628269	93.02699731	618.9218459	421.0985106	478.8969523	137.8650428	161.8941929	297.54433			518.9998132	317.4368649	323.6286507	480.8097802	375.0223732	216.6283521	324.0085631	268.392605	445.0642441	225.9845095	441.3550782	441.8570161	113.6065129	217.2058013
51.35	206.415698	270.0217123	532.2195579	99.64914073	605.2167491	428.3094743	481.8546162	134.7952938	166.7853102	289.4649657			508.7700758	322.1243494	310.1412071	477.6155195	375.5125034	217.4016443	314.6794742	253.5552697	443.933005	229.7400819	430.7069801	441.4586014	116.1180867	202.8421834
51.4	205.9920591	258.5437631	541.3953007	110.789268	591.6001387	434.5748842	485.1718119	131.8677314	168.4599123	280.2556573			498.1511	325.8618787	295.0650497	473.2375035	376.0208763	218.0336023	305.4036539	236.8726315	443.4338145	234.2051001	420.6695498	442.0427319	119.371451	188.9949256
51.45	206.9318297	248.1504541	553.9553395	127.393835	579.026428	439.8595268	489.4387271	129.9271517	166.0361271	269.3024379			486.7963068	328.1295296	278.5678292	467.6541518	377.3586697	218.7254399	297.6882681	219.8274289	444.0525807	239.9676235	411.6987237	444.5518704	124.1615162	176.548488
51.5	209.2745459	238.7080488	567.5779936	146.5839158	566.9584492	444.2574765	495.0343707	129.6898781	161.138766	257.2964602			474.8795252	329.3135742	261.9347758	461.2145444	379.5924705	219.6452427	292.0614476	203.0681583	445.2667318	246.4037892	403.1816949	448.1519441	130.9197402	165.4879983
51.55	212.9539589	229.8354014	579.7754544	165.2425581	554.4077101	447.975902	502.2231086	131.8494577	156.1907902	245.4628721			462.8504594	330.1097201	246.9487878	454.4958044	382.6795404	221.0141575	288.9502668	187.3654413	446.3021817	252.7013204	394.2638787	451.6587305	139.9007476	155.5717865
51.6	217.8942928	221.1252798	588.6110108	180.9990031	540.2516437	451.2519365	511.1990481	137.0182342	153.7861802	235.2310914			451.2517901	331.246217	235.6926217	448.20075	386.569593	223.0458827	288.7650331	173.5615659	446.4109117	258.1078327	383.9725898	453.8800884	151.3258911	146.5415498
51.65	223.8790009	212.155594	593.1552163	192.7840026	523.5637493	454.3181062	521.8276993	145.2670768	155.6870363	227.5740728			440.6032594	333.2914577	229.6988824	442.9132381	391.1146837	225.8211684	291.4568973	162.1393784	445.0705273	262.2252746	371.5578726	453.9221954	165.1236578	138.1453732
51.7	230.2798288	202.5545674	594.8780161	202.3136333	505.2477308	457.3696214	532.8617334	154.7823072	160.942685	221.5629912			430.7537784	335.8743866	227.461493	438.3019343	396.1110632	229.1428698	296.5271139	153.1026912	442.4891427	265.8089475	357.64691	452.1074062	179.1110722	129.3178255
51.75	236.3629782	191.9232139	595.610312	211.6509217	486.8565711	460.5407662	542.962584	163.4771976	167.6301506	215.5615367			421.3960591	338.4221232	226.4756232	433.6936994	401.2556301	232.6838712	302.9227165	145.8897963	439.0594539	269.8530066	343.3504273	449.0583759	190.8212998	118.7636667
51.8	241.409561	179.8150525	597.0588212	222.5937233	470.299398	463.9426163	551.0210798	169.5305571	173.8779886	207.8648053			412.1692466	340.3500596	224.1295669	428.3324754	406.265581	236.1342925	309.5967432	139.862367	435.1865777	275.3291893	329.9992923	445.4626326	197.9194974	105.0604405
51.85	244.9707736	165.9647981	600.3745604	236.1715019	457.2612967	467.6351256	556.4570715	171.9014073	178.3496696	197.2147087			402.7415836	341.2451982	218.3624881	421.5959327	410.8729561	239.2465199	315.8024327	134.4478323	431.2278841	282.8711217	318.7390555	441.9698975	199.011156	87.22824708
51.9	247.8882336	151.2279467	604.7102268	251.7061443	446.7667308	471.2345184	560.1357916	172.3605189	181.1231234	184.1910744			393.3153841	341.4030804	209.8895198	413.6431034	414.6485857	242.0316047	321.339015	128.7961162	427.2404871	291.8247183	309.4865561	438.6876012	197.4977956	67.63104279
51.95	251.2752875	136.8784827	608.9212409	268.2388742	437.1239135	474.335256	563.2071982	173.2757686	182.5884353	169.8418998			384.1981975	341.2783251	200.2295036	404.933178	417.2102606	244.5581846	326.2919159	122.2269109	423.2440996	301.2871893	301.7255243	435.6567769	198.0671807	49.96696376
52	256.248464	124.332241	612.0004569	285.0189491	426.4269742	476.5565407	566.7427322	176.9448289	183.1219319	155.292405			375.7404571	341.3452767	191.0669616	396.0224955	418.1786068	246.8953558	330.7512727	114.0430189	419.245524	310.396325	294.8639691	432.9071464	205.5527032	38.49402231
52.05	263.5735109	114.6515925	613.1697611	301.4772062	413.0072194	477.6309001	571.4574256	184.8549574	183.2093683	141.5914588			368.1783522	341.9986418	183.7870323	387.4000421	417.3774002	249.1172351	334.8335832	103.7951852	415.1935939	318.5292632	288.2897766	430.3897991	222.7757159	36.04236459
52.1	272.9899036	107.5610613	612.3282256	316.9713368	397.4256817	477.8505377	576.7326483	195.4448542	184.0957139	129.5385869			361.1523717	343.060194	177.813243	378.934811	415.2412463	251.332802	339.4329586	92.58065874	410.8538243	325.5243193	281.4079276	427.6530467	245.3886626	39.09344445
52.15	283.8923821	102.2681848	609.4075436	330.8327566	380.896861	477.6965485	581.728054	206.6075218	187.3342	119.9545719			354.1346662	344.2761481	172.0451126	370.3260936	412.3775713	253.6553281	345.4939778	81.9550632	405.9112568	331.3561609	273.5323595	424.0740881	267.9201838	42.61286046
52.2	295.7030828	97.9407731	604.2760984	342.4633465	364.899866	477.6885329	585.7154429	216.4880955	194.442017	113.6956699			346.5574423	345.3889547	165.2903591	361.2095882	409.3992603	256.1917065	353.9120026	73.56733622	400.037418	335.9973032	263.8960952	418.9756332	285.8635241	41.97600901
52.25	307.9661956	93.90878483	596.9196687	351.7198149	350.7795202	478.245002	588.259363	223.9466047	206.0265594	110.9927689			337.9508583	346.1424667	156.5032641	351.2364767	406.8476315	259.0593985	365.1188377	68.56390788	393.0056589	339.532815	251.9034796	411.8279469	296.5907013	34.06135988
52.3	320.5774941	90.28292321	587.6659371	359.6782002	337.9781909	478.7102341	589.6686184	230.0180531	220.0303146	110.4210756			328.5385352	346.4221225	146.5517922	340.3934454	404.8170983	262.2572909	377.8796734	65.96458856	385.1379961	342.4082497	238.4319236	403.148709	302.7229671	20.93431979
52.35	333.4618191	87.33695492	577.1257129	367.7347327	325.3938064	478.2022124	590.3559306	236.0540537	233.7656319	109.9610171			318.6751754	346.107487	136.5309011	328.7362532	403.2755933	265.7564175	390.6015301	64.12516881	376.9625278	345.1969685	224.9600055	393.89453	307.7445985	5.941734377
52.4	346.5369839	85.33361809	566.0154127	377.219387	311.7230123	475.7754472	590.7082238	243.3143167	244.8285143	107.6599361			308.7418347	345.0701897	127.6580197	316.3771517	402.1884103	269.5272474	401.8727533	61.4322538	369.0580869	348.4724873	213.2332213	385.1989406	315.0396204	-7.26931335
52.45	359.7534651	84.53259836	555.0160988	388.967329	295.7908524	470.7576756	591.0263311	252.6399067	251.7621196	102.2215128			299.072837	343.2291833	121.0100482	303.5827517	401.4641141	273.5592973	410.9137704	56.80359361	361.8767569	352.5379453	204.5875994	377.9657287	327.0857176	-15.56653418
52.5	373.0997315	85.02340282	544.3081788	402.2398299	278.3744683	463.9788631	591.1468861	263.2952665	256.0571834	94.61876227			289.7386234	340.6171179	116.3714994	290.8547591	400.7810464	277.911417	418.898446	51.3186	355.1329792	356.802369	198.0739898	371.4866608	342.5770788	-19.55836665
52.55	386.613835	86.93110754	533.8264787	415.8868212	260.7708587	456.8066125	590.8810901	274.3428619	259.8646297	86.54444198			280.732421	337.3455276	113.2829217	278.8410833	399.7681732	282.6672384	427.3707401	46.55138823	348.3311055	360.3762189	191.8579409	364.5266485	359.5837811	-20.70439244
52.6	400.318648	90.36037804	523.4406031	428.8364625	244.6363132	450.8424152	590.0486317	284.9391583	265.2891146	79.78504308			272.0505869	333.5328493	111.241377	268.2070612	398.0577641	287.9153599	437.755257	44.09286148	340.9280231	362.3719312	183.9321762	355.7061136	376.3711556	-20.48414641
52.65	414.1407854	95.27149063	512.9557232	440.2402294	231.5316429	447.382906	588.466606	294.4365634	273.9010741	75.8621303			263.6566523	329.3081078	109.8235719	259.3840156	395.366147	293.6532034	450.8331306	45.01465152	332.510355	362.1306717	172.7307225	343.9266843	391.6762786	-20.22333719
52.7	427.8226934	101.3799852	501.987243	449.9964904	221.0724035	445.5092144	585.9901722	302.9498011	285.2185945	74.94860795			255.5155252	324.8601836	109.2156544	251.8758597	391.5384503	299.4892901	465.3727801	48.2319008	323.3820106	359.9245944	159.4022185	329.9841893	405.9204424	-19.98027448
52.75	441.0450542	108.257324	490.13704	458.1245159	212.2809576	443.6846059	582.4491495	310.6376085	298.2977359	76.80526592			247.5262311	320.3835192	109.6794894	244.8990656	386.5287712	304.9508647	479.847117	52.28555733	314.0820311	356.2865067	145.9617334	315.3456275	419.5929153	-19.8831615
52.8	453.5418261	115.5150227	476.9561162	464.6298504	204.0025434	440.2697004	577.659547	317.6484284	312.2307849	81.14540637			239.5839843	316.0825235	111.4738711	237.63961	380.270811	309.5723052	492.9574303	55.83387678	305.2204439	351.7799878	134.7789148	301.7980404	433.142408	-20.05439319
52.85	465.14384	122.8352526	462.1055393	469.6021632	195.1277552	433.9177548	571.5245897	324.1469308	326.2180372	87.53086522			231.6102715	312.1216345	114.7741031	229.4599896	372.7320409	313.0167458	503.8558879	57.88116414	297.3433678	346.9422311	127.9583777	291.0198397	446.9476871	-20.48014254
52.9	475.9871428	130.1280099	445.4801325	473.3530563	185.5538061	424.8724779	564.2419037	330.2704895	340.091226	95.44879942			223.5418951	308.4406896	119.252882	220.4258023	364.1084325	315.4967528	513.0041967	58.71197055	290.2873854	341.864309	124.9868075	282.7667463	460.8216755	-21.26268399
52.95	486.2310476	137.3230268	427.2600968	476.3182589	175.3296719	413.7877057	556.1402133	336.1810042	353.687047	104.2179027			215.3567751	304.9288285	124.5261461	210.8113581	354.6689016	317.3421947	521.0062869	58.75526571	283.7563674	336.5902395	124.6652423	276.2849239	474.627293	-22.2682605
53	496.0214045	144.353031	407.701872	478.9430642	164.5351714	401.3786469	547.5677901	342.0241513	366.8830389	113.2162236			207.0281175	301.4684474	130.2077459	200.8892797	344.7085941	318.8821907	528.4037769	58.41459511	277.4292164	331.1601157	125.6901395	270.7070602	488.2356146	-23.36943758
53.05
53.1
53.15
53.2
53.25
53.3
53.35
53.4
53.45
53.5
53.55
53.6
53.65
53.7
53.75
53.8
53.85
53.9
53.95
54
54.05
54.1
54.15
54.2
54.25
54.3
54.35
54.4
54.45
54.5
54.55
54.6
54.65
54.7
54.75
54.8
54.85
54.9
54.95
55
55.05
55.1
55.15
55.2
55.25
55.3
55.35
55.4
55.45
55.5
55.55
55.6
55.65
55.7
55.75
55.8
55.85
55.9
55.95
56	377.3438341	542.6896409	42.83296891	153.2456111	261.9559472	-80.60035565	274.7737921	317.4279232	573.8181408	352.276593			120.909221	197.7627549	202.2888816	77.57302545	276.7234954	244.5950089			258.1688243	167.0594634	226.8130843	101.3868408	691.0507762	116.6109218
56.05	377.5541121	543.0017229	43.17102366	153.290526	257.3836102	-89.30029172	273.8908068	318.6181831	573.9082947	352.535464			120.6803875	197.6925151	201.7951337	77.46691987	276.6678921	244.3862322			258.7607599	167.541465	225.3945247	98.33262398	690.8232113	115.7820948
56.1	377.7472671	543.2883919	43.3737674	153.3174631	253.3536857	-97.05211574	273.0106287	319.6990103	573.9623485	352.6906756			120.5430371	197.6503558	201.4986678	77.40320984	276.6345187	244.2609234			259.1154305	167.8302664	224.5006146	95.77553399	690.6864086	115.2838381
56.15	377.9065261	543.5247546	43.30619357	153.308485	250.521655	-102.6944103	272.13562	320.5614968	573.9443338	352.6389477			120.5888248	197.6644102	201.5975079	77.4244504	276.6456441	244.3026966			258.9972478	167.7340325	224.6712992	94.24342664	690.7320315	115.4500038
56.2	378.0151664	543.6859921	42.83296891	153.2456111	249.5580848	-105.0360746	271.2678479	321.0967854	573.8181408	352.276593			120.909221	197.7627549	202.2888816	77.57302545	276.7234954	244.5950089			258.1688243	167.0594634	226.4404695	94.26362111	691.0507762	116.6109218
56.25	378.0627905	543.756673	41.88804322	153.098293	250.8142346	-103.3747677	270.404588	321.253733	573.5346511	351.60941			121.4981205	197.9023588	203.6396943	77.85420002	276.8647602	245.1576558			256.4650123	165.6801933	230.0541342	96.1055782	691.6726942	118.8728603
56.3	378.0644429	543.7591253	40.54862607	152.9232345	253.6481519	-99.1945551	269.6198756	321.1194278	572.8603116	350.8318694			121.9959035	198.0203627	205.0917862	78.23669531	276.9841673	245.6332449			254.2132736	163.6453024	235.0913966	99.15052785	692.4389458	121.4554812
56.35	378.0414591	543.7250141	38.9488056	152.7786535	257.1415208	-94.46440145	268.993557	320.8298022	571.5323122	350.2248662			121.9506701	198.0096397	205.9534879	78.6644875	276.9733168	245.5900284			251.8424104	161.065254	240.9199593	102.5602569	693.142603	123.3840553
56.4	378.0151664	543.6859921	37.22378862	152.7231423	260.4101001	-91.092386	268.6062335	320.5214078	569.2822138	350.0725946			120.909221	197.7627549	205.5367322	79.08281458	276.7234954	244.5950089			249.7911658	158.054865	246.940071	105.5276597	693.5826821	123.703726
56.45	378.0024032	543.6670497	35.45728034	152.844203	262.8280484	-90.37427589	268.4953372	320.2972811	566.0458388	350.6081431			118.6452513	197.2308704	203.4654273	79.45954003	276.1789185	242.4404141			248.4656701	154.8261727	252.6125529	107.3478395	693.6112242	121.8263045
56.5	378.0019603	543.6663923	33.82241492	152.9416723	264.1622975	-91.49245438	268.5554965	320.2065997	562.4021125	351.8397621			115.7030711	196.2443707	200.4603667	79.68836347	275.4671294	239.7115934			247.7030399	151.7272901	257.8007057	108.0944701	693.2375156	118.5129924
56.55	378.0081206	543.6755351	32.4733611	152.7983156	264.3315928	-93.10634077	268.641021	320.2733599	559.1427837	353.71361			112.8517803	194.6518515	197.5504089	79.66475646	274.7692594	237.2231504			247.2484431	149.1757354	262.4217104	107.9551295	692.5144872	114.8927981
56.6	378.0151664	543.6859921	31.56475716	152.1960302	263.2442937	-93.87534095	268.6062335	320.5214078	557.0799709	356.1633261			110.8756742	192.301794	195.7812298	79.28296928	274.2703231	235.805127			246.8434482	147.5916849	266.3901347	107.1085961	691.4972462	112.1296582
56.65	378.0185861	543.6910674	31.19455684	151.0242175	260.8295119	-92.9050026	268.4015903	320.9543763	556.7767707	359.0304644			110.4408611	189.1788689	195.8978592	78.48463514	274.1157377	236.049099			246.2685372	147.1987389	269.781155	105.7336933	690.2301664	111.0998016
56.7	378.0187048	543.6912435	30.95489324	149.6950377	257.9489548	-90.62802533	268.1132017	321.3751996	557.8523324	361.8870219			111.3792991	185.8981572	197.5731048	77.56220364	274.2923635	237.5974599			245.9712576	147.7995864	273.0323434	103.8783399	688.8732847	111.6356513
56.75	378.0170542	543.6887939	30.34791556	148.7405601	255.5881955	-87.88438115	267.8952893	321.5532896	559.6811423	364.2551814			113.3471697	183.2260041	200.1807144	76.8724405	274.744315	239.8461977			246.4954833	149.0365918	276.7030842	101.5811887	687.5906514	113.2596205
56.8	378.0151664	543.6859921	28.87359269	148.6948696	254.7343585	-85.51925464	267.9021116	321.2578886	561.6546274	365.682359			115.9911259	181.9288607	203.0943327	76.76855806	275.4153567	242.1953565	631.8973072	482.5628586	248.3775113	150.5481524	281.3417716	98.88491511	686.5446143	115.4857212
56.85	378.0151664	543.6859921	26.27211865	149.9005172	255.9801718	-84.23421553	268.2448797	320.340607	563.2799098	365.8851087			118.8880917	182.4358978	205.7537359	77.4699939	276.2373192	244.1192335	630.7877866	485.6392623	251.9144815	152.0294265	287.3359014	95.91205999	685.8187284	117.7718472
56.9	378.0151664	543.6859921	23.1790999	151.5621869	258.0428838	-84.17749032	269.0182473	319.0573569	564.2515325	365.0455673			121.9078053	183.962075	207.8756166	78.56952412	277.1294252	245.4779649	629.3036696	488.2722607	256.0404489	152.9411733	294.935638	93.48341343	685.254844	119.8935838
56.95	378.0151664	543.6859921	20.48424741	152.6484731	259.1608543	-85.48459645	270.2899092	317.7698384	564.3341194	363.4814044			124.9159504	185.4146343	209.2228811	79.52077431	278.0008407	246.200548	627.0555313	490.0500872	259.4816643	152.7867917	304.2043986	92.46746116	684.6148457	121.5968346
57	378.0151664	543.6859921	19.08236243	152.1223545	257.5734561	-88.30702494	272.1245752	316.8413763	563.2798323	361.501641			127.7893712	185.7183618	209.5606171	79.7828211	278.7617463	246.215111	623.6284725	490.5574332	260.9953803	151.0690586	315.1554375	93.69474208	683.659857	122.6316468
57.05	378.0151664	543.6859921	19.41398445	149.1908991	252.1756034	-92.53994359	274.449711	316.503446	561.00214	359.3843948			130.4057862	184.1470748	208.8185225	79.02527423	279.3604108	245.5501119	618.8134863	489.5576463	259.7042227	147.4718767	327.5664156	97.61284839	682.3283211	122.9438382
57.1	378.0151664	543.6859921	21.01428299	144.5383304	244.7338792	-97.24398863	276.8227048	316.4848443	557.7844935	357.2708525			132.1866637	180.9961587	207.3755303	77.62016522	279.8064503	244.2937696	613.0052947	487.4510693	256.870347	142.9479765	340.5213917	103.342963	680.8127329	122.7064647
57.15	378.0151664	543.6859921	23.06502999	139.1516813	237.8505825	-101.0936243	278.6883837	316.3881414	554.0985976	355.2599791			132.5306465	176.8574841	205.8088558	76.13857761	280.1459349	242.6346812	606.8707974	484.8505626	254.2169656	138.7675921	353.0419719	109.7729167	679.4510391	122.2937282
57.2	378.0151664	543.6859921	24.74305457	134.0236908	234.271303	-102.6869709	279.5009267	315.8180395	550.4403496	353.4609971			130.8175506	172.3146631	204.7045924	75.1602651	280.4244929	240.7620574	601.1733416	482.4248363	253.5227085	136.2638821	364.2862146	115.8903458	678.5886292	122.0837425
57.25	378.0151664	543.6859921	25.3311565	129.8236823	235.9446445	-101.1185875	278.9014901	314.5004554	547.1650914	351.9252619			126.7343731	167.8989011	204.4830172	75.11356761	280.6878038	238.850772	596.6140418	480.7503299	255.9890387	136.2926653	373.7965449	121.0323119	678.5224193	122.4724013
57.3	378.0151664	543.6859921	24.61299269	125.8370169	241.2334472	-97.42801516	277.2633769	312.6787003	544.1326701	350.5054761			121.4383327	163.8488465	205.0293819	75.75008527	281.0090104	237.1574485	593.2873263	479.8096379	260.439104	137.809729	382.1698995	125.5157765	679.3036057	124.0398554
57.35	378.0151664	543.6859921	22.4636233	121.0122347	247.692463	-93.18157721	275.1519984	310.7201044	540.9872644	348.9644809			116.4505507	160.395083	206.022127	76.67098372	281.4559535	235.8958309	591.0971207	479.4120284	265.1360483	139.2513369	390.2112945	129.8843998	680.9257281	127.3325374
57.4	378.0151664	543.6859921	18.73940282	114.2617575	252.9799163	-89.87572677	273.1445764	309.0026391	537.3536369	347.053965			113.3541134	157.7914341	207.1409072	77.47944639	282.0959637	235.2803928	589.9179052	479.3505883	268.414474	139.0918185	398.6524446	134.637309	683.3644564	132.8502753
57.45	378.0151664	543.6859921	13.61012474	104.8434251	255.3677965	-88.62781867	271.7326224	307.8393594	532.8683456	344.5718871			113.2647675	156.1094966	208.1117606	77.82334691	282.9553551	235.3969414	589.485535	479.3946661	269.1729754	136.3121231	407.9676974	140.1215939	686.4344528	140.7292656
57.5	378.0151664	543.6859921	8.51718914	93.76459157	255.3893006	-89.35158988	271.04221	307.1800784	527.2925109	341.4152318			115.3645889	154.8278664	208.8607029	77.59414597	283.9258643	235.8219254	589.0505114	479.2493563	268.5571604	131.9067268	417.9499764	146.1830509	689.4295049	149.9755059
57.55	378.0151664	543.6859921	5.366711716	82.53413138	254.0053643	-91.66605266	271.0895797	306.90789	520.3943063	337.5546802			118.3077248	153.1822249	209.3511431	76.7073497	284.8564981	236.0062856	587.7356716	478.601394	268.195288	127.3884698	428.211721	152.5842637	691.5624268	159.4085834
57.6	378.0151664	543.6859921	6.146241053	72.80944946	252.166253	-95.20213764	271.8863008	306.9029673	511.906097	332.9465711			120.7629578	150.4011444	209.545739	75.07582404	285.5988638	235.4032015	584.6330523	477.1231774	269.7353322	124.329069	438.4051903	159.1112631	692.1062162	167.9939718
57.65	378.0151664	543.6859921	12.22275633	65.97273909	250.711569	-99.5847434	273.3951188	307.0496732	501.6368213	327.5640719			121.7110941	145.9303805	209.4469184	72.67288051	286.0468493	233.623926	579.0427031	474.5822941	274.4208572	123.96882	448.2513178	165.5627391	690.5795074	175.058249
57.7	378.0151664	543.6859921	22.66054068	61.63088741	249.5859421	-104.645512	275.4744385	307.3121315	489.6649696	321.4439698			121.3010205	139.9536593	209.0781428	69.621078	286.2421434	230.8209297	571.1380321	471.0283793	281.6246699	125.8479157	457.769361	171.9472975	687.3405877	180.861251
57.75	378.0151664	543.6859921	35.84619624	58.9824097	248.6790178	-110.1779674	277.9256907	307.6505058	476.2462968	314.6787158			119.9722101	132.921165	208.5272001	66.12545596	286.2686948	227.3222192	561.4184181	466.6778291	290.3818136	129.1648262	466.9802389	178.2232484	682.9482898	185.8665765
57.8	378.0151664	543.6859921	50.22132437	57.19399636	247.8790246	-115.9717184	280.553202	308.0254013	461.6865778	307.3834347			118.1669082	125.3000282	207.8826376	62.39462021	286.210328	223.4600784	550.4487855	461.7761762	299.7746853	133.1352154	475.9047816	184.3521668	677.9600403	190.4948358
57.85
57.9
57.95
