# Supplementary material for: Quantitative analysis of spontaneous sociality in children’s group behavior during nursery activity
Source: PLoS One. 2021 Feb 2;16(2):e0246041. doi: 10.1371/journal.pone.0246041 (PMC7853442; doi:10.1371/journal.pone.0246041)
Supplement: S3 Dataset — (CSV) [file pone.0246041.s021.csv]

S3 Dataset. Time series of children�fs positions for the five-year-old class aged 5.59
Number of data	13	Number of frames	3656
Info
centimeters		"m" indicates a boy and "w" represents a girl. Blanks indicate deficits or break time when the instructor stops playing a piano during the running activity.
sec
Time	m1(X)	m1(Y)	m2(X)	m2(Y)	m3(X)	m3(Y)	m4(X)	m4(Y)	m5(X)	m5(Y)	m6(X)	m6(Y)	w1(X)	w1(Y)	w2(X)	w2(Y)	w3(X)	w3(Y)	w4(X)	w4(Y)	w5(X)	w5(Y)	w6(X)	w6(Y)	w7(X)	w7(Y)
0	621.6837149	310.7702356	522.4106166	418.4513465	435.6185507	487.6611248	600.2606075	444.0852315	642.4353943	423.0227707	158.6648485	550.666467	396.4784476	254.6666342	276.0840453	161.8483546	385.8347515	121.9199412	500.1128774	254.6454834	552.106316	271.2484909	256.1759787	541.5836272
0.05	621.8582496	311.8158238	521.2236177	417.855962	435.8693136	486.3641321	600.290617	444.3537285	641.9719199	423.017473	155.0050859	549.0945171	396.3287553	255.071177	277.3450494	163.9622398	385.6203504	122.0414413	500.9420132	255.3691391	552.1458547	270.4171359	256.2972466	541.8329833
0.1	622.0182991	312.7746353	520.0945646	417.289488	436.1558229	485.2240134	600.3181948	444.6004686	641.6468767	423.0668197	151.7557146	547.8086845	396.188358	255.4458717	278.6634321	166.0682897	385.435521	122.1377488	501.7037922	256.0306477	552.1704959	269.7490058	256.453945	542.0388558
0.15	622.1500662	313.5640149	519.0886555	416.7844713	436.5131218	484.4017859	600.3409417	444.8039863	641.6001145	423.2254422	149.3825768	547.1202932	396.0664871	255.761045	280.102218	168.1693002	385.3099091	122.1836257	502.3345708	256.5711208	552.165234	269.4093897	256.6815384	542.1580118
0.2	622.2398512	314.1018913	518.2720544	416.3739425	436.9758356	484.0588039	600.3564632	444.9428581	641.9705971	423.5473769	148.3586452	547.3426825	395.9723646	255.9870488	281.7233033	170.2675187	385.2731716	122.1538277	502.7712295	256.9321309	552.1150849	269.5635758	257.015429	542.1472869
0.25	622.2893329	314.3330794	517.6895437	416.0748765	437.5524142	484.266834	600.3671161	444.9994337	642.8159586	424.0487192	148.9178559	548.6407009	395.9215919	256.1146522	283.5155685	172.3398794	385.3238924	122.0282714	502.9813005	257.0810359	552.0178883	270.2833491	257.4465277	541.986898
0.3	622.2992844	314.3374934	517.3462007	415.9259247	437.9609026	484.6502532	600.370608	444.9978983	643.9357933	424.6431605	150.2828439	550.6709401	395.9078113	256.146489	285.303477	174.3358018	385.3992246	121.908529	503.0065983	257.0758966	551.8908345	271.3572869	257.8578275	541.7202303
0.35	622.2795271	314.2241319	517.2293009	415.9578097	437.8774756	484.7381805	600.367028	444.9688443	645.0609911	425.2143707	151.4446146	552.9627679	395.9263059	256.0986092	286.8560277	176.1895696	385.4115276	121.9114411	502.9142452	256.9988914	551.7605407	272.4913068	258.0951819	541.4107355
0.4	622.2398512	314.1018913	517.3253491	416.2007012	436.9758356	484.0588039	600.3564632	444.9428581	645.9284101	425.6488661	151.411243	555.0627147	395.9723646	255.9870488	287.9461444	177.8379913	385.2731716	122.1538277	502.7712295	256.9321309	551.653401	273.3934449	258.0043959	541.1216288
0.45	622.1979153	314.0696273	517.5933419	416.6644972	435.0698577	482.2957481	600.3268004	444.9495668	646.3669757	425.8857271	149.5616725	556.6343657	396.0351071	255.8414235	288.4729177	179.2557111	384.9454174	122.7190917	502.6502693	256.9368301	551.5759498	273.8757135	257.515232	540.9139822
0.5	622.1701638	314.0943922	517.9125587	417.1941942	432.6950661	479.7835351	600.302451	444.9690872	646.4301247	425.9349028	146.5698185	557.7046909	396.0817719	255.7354401	288.4898008	180.3774392	384.483106	123.3750958	502.5448561	257.0204601	551.5452189	273.965212	256.7350104	540.782864
0.55	622.1772596	314.1229062	518.1394322	417.6069563	430.5753648	477.0396231	600.3051089	444.9754925	646.2426617	425.8412041	143.4661352	558.3889724	396.0737301	255.755268	288.134131	181.1523915	383.9783812	123.8364233	502.4427795	257.1728188	551.5685607	273.7689147	255.8384832	540.7150147
0.6	622.2398512	314.1018913	518.1311463	417.7211197	429.4649896	474.6104989	600.3564632	444.9428581	645.9284101	425.6488661	141.3043796	558.7980614	395.9723646	255.9870488	287.5416621	181.5282974	383.5231563	123.8175548	502.3318151	257.3836862	551.653401	273.3934449	255.0017482	540.6972341
0.65	622.3239547	313.9860045	517.7929377	417.4253713	429.902154	472.9124546	600.4675223	444.8695042	645.5911047	425.3978819	140.8880362	559.043874	395.753095	256.4669968	286.8506458	181.4933826	383.1680399	123.0654644	502.1870705	257.6215028	551.7725673	272.977436	254.3791904	540.7197659
0.7	622.3951169	313.8704722	517.2260474	416.9233403	431.3495487	471.7541064	600.5641914	444.8017141	645.3817929	425.2205287	141.9443622	559.2698766	395.3656904	257.0776373	286.3871367	181.2872654	383.0524865	121.9587624	502.000839	257.8693657	551.8668878	272.702623	254.0979802	540.7496985
0.75	622.3886459	313.8706498	516.5813787	416.4943721	433.0172116	470.7777662	600.557008	444.8044882	645.4461028	425.2575831	143.9224287	559.6241123	394.7644741	257.6572399	286.5013476	181.2017006	383.3038425	120.9683949	501.7603129	258.1002554	551.8544356	272.7733185	254.2690087	540.7533798
0.8	622.2398512	314.1018913	516.0119028	416.4202128	434.125128	469.6191741	600.3564632	444.9428581	645.9284101	425.6488661	146.2716408	560.2533338	393.9030263	258.0443691	287.5416621	181.5282974	384.0485597	120.5678792	501.4526171	258.2871764	551.653401	273.3934449	255.0017482	540.6972341
0.85	621.9218796	314.6250713	515.6606785	416.8914721	434.1229956	467.9763604	599.9151504	445.2661679	646.8999212	426.4540479	148.4338419	561.2132462	392.7456597	258.1271473	289.6416757	182.4095292	385.3585053	121.0731834	501.0508758	258.4058479	551.2624311	274.6003079	256.355735	540.5638834
0.9	621.3103675	315.2285933	515.5223403	417.7015944	433.346573	465.902066	599.4025925	445.6907021	648.0545458	427.3906639	150.2496443	562.4265698	391.3925404	257.9076068	292.1207032	183.5149085	386.8754347	121.9039566	500.4095822	258.474441	550.7518858	276.135503	257.9437641	540.2872453
0.95	620.2907394	315.6513534	515.5597505	418.5454887	432.3494935	463.5107574	599.0368001	446.1112826	648.998873	428.0973692	151.5447173	563.7201377	389.9654428	257.431057	294.1030614	184.3887445	388.1689638	122.3036224	499.3686824	258.5244572	550.2453765	277.5990201	259.3042176	539.8096089
1	618.7441744	315.6313085	515.7354585	419.120153	431.6950717	460.9257009	599.036099	446.4222526	649.3481646	428.2198829	152.147082	564.9244963	388.5878789	256.7429297	294.7294605	184.5831843	388.8159489	121.5208233	497.7655423	258.587521	549.8656729	278.593408	259.9806629	539.0720409
1.05	616.6425245	315.002493	516.0234422	419.2000763	431.8254851	458.2554091	599.5708969	446.5222175	648.8565453	427.5011573	151.9627059	565.9221358	387.3230745	255.8570886	293.4431448	183.818599	388.5894196	119.1333391	495.4875446	258.7076108	549.7334635	278.8315962	259.6289949	538.0278967
1.1	614.4593577	314.0011274	516.4434046	418.9201791	432.423723	455.5287893	600.4558993	446.4160524	647.8599899	426.2465077	150.9952858	566.7166721	386.0359025	254.9465442	290.719858	182.2689313	388.0072861	116.1045643	492.7704242	258.9881285	550.0392564	278.1690241	258.6149799	536.7226204
1.15	612.7980751	312.9719538	517.0180622	418.4884247	433.0456151	452.7807189	601.4423889	446.1226804	646.8523522	424.890008	149.3490419	567.3596137	384.5319824	254.187906	287.3382436	180.2598596	387.7918171	113.7529524	489.9271891	259.5460382	550.9802751	276.5460273	257.4609535	535.2212581
1.2	612.2788946	312.2705223	517.7694793	418.112809	433.2443287	450.0397533	602.2845526	445.6605115	646.3402009	423.8796321	147.1257735	567.9013653	382.6146083	253.7592675	284.0972997	178.1266001	388.6705404	113.4199625	487.2803383	260.4985989	552.7537563	273.9032859	256.6968033	533.5930697
1.25	613.2989852	312.1692519	518.7029884	417.9344236	432.6646521	447.307018	602.8464292	445.0281827	646.6858758	423.5562226	144.4952148	568.4252701	380.1652718	253.772035	281.6305696	176.1778288	391.0787203	115.9943207	485.1206432	261.9138117	555.4092257	270.2646378	256.6573799	531.8720097
1.3	615.2153984	312.5452325	519.6044029	417.8812164	431.4602899	444.5710241	603.2489606	444.158368	647.5370644	423.6786029	141.9514119	569.0877703	377.3526081	253.943859	279.9348766	174.6386692	394.4756272	120.6298039	483.2430034	263.7910633	558.4534873	266.3730088	256.8014728	529.9541195
1.35	617.1534616	313.1839506	520.2388597	417.8331672	429.8522615	441.7909543	603.6983838	442.9675302	648.3839977	423.8771089	140.0312635	570.0815801	374.4273326	253.898363	278.8321927	173.7179178	398.0784916	126.0889315	481.3602244	266.0944303	561.2494848	263.1023057	256.370527	527.6877519
1.4	618.2610248	313.8760669	520.3732306	417.6705928	428.0660601	438.9283028	604.400976	441.3724052	648.724429	423.7846927	139.2777589	571.5961182	371.6428498	253.2540456	278.1391268	173.6222963	401.1462618	131.1942673	479.1813878	268.7902456	563.1614775	261.3241164	254.5939707	524.9086346
1.45	617.9243882	314.4478109	519.8502561	417.2743766	426.3134696	436.0126281	605.422228	439.3474136	648.2065454	423.1546749	140.055893	573.7530528	369.2716118	251.822942	277.6332988	174.3963521	403.1414404	135.0491964	476.5525207	271.8538153	563.7585705	261.6088208	250.9678726	521.5171029
1.5	616.5506144	314.9269433	518.7870304	416.7187807	424.3993881	433.1830894	606.6253812	437.078052	647.0598779	422.3504302	142.0541084	576.3605159	367.2749651	250.1378489	277.0703495	175.6070843	404.1511989	137.8095121	473.8150903	275.1483545	563.3126342	263.1152398	246.164363	517.6040215
1.55	614.7865602	315.3672646	517.3696252	416.0857245	422.0931781	430.6406226	607.7808821	434.7992009	645.6477676	421.8628262	144.7795583	579.1538622	365.601365	248.9426846	276.1447116	176.6653382	404.3898112	139.8229991	471.4509223	278.5239096	562.2898244	264.6667238	241.1684618	513.3481496
1.6	613.2882879	315.8206547	515.7865604	415.4585802	419.1574952	428.5899468	608.6587414	432.7457048	644.3449262	422.1919539	147.7505865	581.8798058	364.2011177	248.9908666	274.5474404	176.9841032	404.061814	141.4232523	469.9451681	281.8240777	561.1514702	265.0915827	237.0278033	508.9572111
1.65	612.5676907	316.3068269	514.198416	414.9374172	415.3917118	427.194657	609.0668149	431.0650803	643.417586	423.6453537	150.5596466	584.3259023	363.0439366	250.8019137	272.1155531	176.1952213	403.4094997	142.9231008	469.5764073	284.9965263	560.3241685	263.6471529	234.6110691	504.6576542
1.7	612.2662667	316.7652583	512.4580455	414.5594748	411.0330512	426.3990544	608.6785273	429.7556713	642.7448898	425.8911233	153.0725024	586.5438282	362.1554782	253.8989389	269.1192531	174.5155086	402.7034817	144.4488669	469.7274466	288.2052167	559.8347402	261.1630204	233.5870355	500.5177711
1.75	611.8601356	317.1296843	510.3568833	414.3752002	406.385995	426.1026664	607.1508545	428.7532804	642.118564	428.4487476	155.2436131	588.6310015	361.5714361	257.573064	266.0308712	172.3833227	402.2661065	146.1426667	469.5981498	291.7037178	559.6449285	258.9242146	233.363049	496.5813766
1.8	610.8227951	317.3350588	507.680789	414.4358056	401.7690465	426.2024898	604.1214449	427.9925708	641.3287337	430.8502898	157.027166	590.6826211	361.3242786	261.1243592	263.33911	170.2485793	402.4189637	148.1428437	468.3971574	295.7532224	559.7166228	258.2385906	233.3284303	492.8803884
1.85	608.7912535	317.3035871	504.294912	414.8158137	397.3890455	426.5680637	599.4749552	427.4005217	640.2341676	432.7504868	158.428746	592.7714672	361.2818454	263.9969053	261.4025353	168.4783104	403.3389422	150.5310123	465.5431393	300.4919162	559.953734	259.9485403	232.9051592	489.3645969
1.9	606.171124	317.1513411	500.3066659	415.6719914	392.7854435	426.970184	594.0439314	426.8073222	638.697573	434.2433592	159.4368632	594.6964677	361.0220918	266.2136121	260.1577952	167.300912	404.8242384	153.3817841	461.2018743	305.7840889	560.3603462	263.3887331	232.1169564	485.8586556
1.95	603.5148091	316.9963211	495.899371	417.1816513	387.3450122	427.1514117	588.9961556	426.0329531	636.5950135	435.5134653	160.086148	596.220868	360.0192177	267.9198826	259.3968317	166.8759901	406.5143426	156.6647828	455.7190911	311.3751388	560.8886806	267.5151736	231.0590876	482.1341687
2	601.3943674	316.9590116	491.2684388	419.5226598	380.4099902	426.8467101	585.5827866	424.8965547	633.7971141	436.7444197	160.4098852	597.1095185	357.7421501	269.2606392	258.9071358	167.3594597	408.055985	160.3532792	449.4379425	317.0070059	561.4931086	271.3133842	229.8273851	477.9572485
2.05	600.2433725	317.143746	486.5279524	422.7938639	371.4531906	425.8447014	584.71485	423.3523694	630.2832229	438.1568359	160.4807304	597.2435783	353.7565646	270.4273303	258.5096935	168.7708504	409.204296	164.3893331	442.6065535	322.4362242	562.1219659	273.9909175	228.5510921	473.1658313
2.1	599.6760783	317.5807109	481.5064886	426.7066129	361.0355252	424.201301	585.6123821	421.754279	626.5186351	440.001704	160.5755958	597.0191195	348.1659943	271.3748382	258.1200186	170.5752334	409.8673639	168.7435178	435.4437066	327.3198302	562.2566742	275.3858618	226.7699774	467.5985819
2.15	599.1605838	318.280488	475.9548803	430.8974102	350.0275551	422.0489565	587.0472956	420.5831959	623.1398302	442.5593074	160.9723658	596.935499	341.1806922	272.0784623	257.6678163	172.0739925	410.0466263	173.3864888	428.1228205	331.2936694	561.3574344	275.4406498	224.0194646	461.1438786
2.2	598.1617705	319.2549631	469.6021837	435.0105699	339.4104922	419.5365284	587.791342	420.3086571	620.8098815	446.0912815	161.9467612	597.4910892	333.0089794	272.509569	257.0819144	172.5728961	409.7428009	178.2903121	420.8171444	333.9822854	558.8647182	274.0768481	219.805087	453.6637391
2.25	596.2602168	320.5670179	462.191037	438.7980843	330.0332278	416.8564417	586.8778695	421.2411131	619.9487968	450.7261828	163.6111652	598.9927148	323.9530768	272.6367837	256.3470599	171.6162487	409.0372843	183.4928552	413.6184464	335.174572	554.4114277	271.3917593	213.7652994	445.103222
2.3	593.5234191	322.3973431	453.5998433	442.2955654	321.4476227	414.0173509	584.3385675	423.1615195	619.7966622	456.1775563	165.7155403	601.073932	314.7220835	272.692031	255.6590339	169.7803279	408.1079662	188.7021405	406.1897676	335.4978999	548.6680594	268.3166096	206.9458376	435.9347437
2.35	590.1271249	324.9657385	443.7385598	445.6245042	312.8768649	410.9838501	580.4564296	425.7029482	619.3291538	462.0707567	167.8845841	603.2042925	306.1690291	272.8934185	255.301209	167.9279568	407.2048165	193.640499	398.0534014	335.7987848	542.6256476	266.1062769	200.7109737	426.8454126
2.4	586.2544479	328.4897748	432.5031267	448.9078725	303.466193	407.7066532	575.5055997	428.4998551	617.5448702	468.0956129	169.7561206	604.868761	299.2111947	273.4653516	255.559634	166.9328003	406.5749176	198.0324976	388.7179845	336.9550058	537.3806605	266.0900344	196.5489028	418.6348804	621.9637634	129.6185902
2.45	582.0758346	333.1024374	419.8575711	452.2599062	292.5182654	404.152164	569.7105311	431.2234673	613.7522061	474.0647447	171.0649644	605.6733642	294.5223887	274.5003127	256.5503147	167.3815827	406.3136826	201.7107718	377.947384	339.6311013	533.7693508	269.1219308	195.4476364	411.895808	626.4761159	141.3898327
2.5	577.5654722	338.6084735	406.1734676	455.6569614	280.8155059	400.5114307	562.994101	433.7635006	608.3976196	479.9275767	171.6522407	605.7148548	291.9089299	275.4045	258.053256	168.8722867	406.2585094	205.3023057	366.535954	343.2733324	531.1255324	274.2451612	196.0327009	406.0981552	630.5910386	152.5620803
2.55	572.6866249	344.7431509	391.9973423	459.0295153	269.5588244	397.0347503	555.2696348	436.0448587	602.2362217	485.6552524	171.4264053	605.1974347	290.8709338	275.4403262	259.7026388	170.7313725	406.1156048	209.5586571	355.6566933	346.9882135	528.3663826	279.9737725	196.2863651	400.3209242	634.0989657	162.9992971
2.6	567.3959117	351.2488169	377.9540986	462.2928357	260.094658	394.0097901	546.4310532	437.9880716	596.0555067	491.1825985	170.2888201	604.3204814	290.8871671	273.8711941	261.140417	172.2955485	405.5952909	215.2153984	346.5523222	349.8379649	524.3787386	284.8860484	194.1512301	393.5571372	636.8074378	172.5915612
2.65	561.6632553	357.9548899	364.5209505	465.3383257	253.4397679	391.5610912	536.367323	439.5804328	590.4448683	496.4212115	168.2654566	603.2926918	291.451866	270.1716466	262.1373556	173.1021707	404.4562544	222.6229209	340.1240378	351.1592244	518.2918172	287.9652482	188.1292136	384.9857383	638.702065	181.4272892
2.7	555.5224794	364.6505918	351.6052119	468.0959792	248.5870519	389.0763206	525.2540436	440.9143877	585.1373167	501.3466708	165.8887946	602.2201226	292.2761252	264.875394	262.7102177	173.4018595	402.4845802	230.7134594	335.6321023	351.4261835	510.5472645	289.6526304	179.3752639	374.7234577	640.1204223	190.1511458
2.75	548.9946971	371.1631841	338.8859458	470.4623873	244.0342698	385.7383884	513.2527453	442.1538847	579.6393304	505.9624362	163.8464945	601.2326276	293.1649486	258.7752195	262.9582299	173.5905205	399.4919106	238.10568	331.9230006	351.4330614	501.9349664	290.7439979	169.8287708	363.2550156	641.5086342	199.4953921
2.8	542.0953328	377.3215913	325.9935458	472.3345037	238.1832019	380.6731413	500.5605581	443.4704902	573.4273473	510.2889497	162.8417009	600.4651801	293.9195942	252.6811323	262.9790032	174.0623033	395.2681951	243.4695668	327.805506	351.9913925	493.3310068	292.0460592	161.6462292	351.2031531	643.2835208	210.103334
2.85	534.8367081	383.024128	312.6338539	473.6466917	229.8130196	373.1870862	487.3860972	445.0405271	566.0402437	514.3823781	163.3484034	600.0142705	294.4277966	247.1665858	263.0394106	175.2839581	389.7601231	245.9990789	322.300945	353.6810768	485.4809239	294.2657427	156.6432016	339.249552	645.7069946	222.2629408
2.9	527.2802619	388.5163743	298.7733678	474.3009055	219.8139801	363.4981294	473.9355814	446.9406697	557.4005716	518.1987301	164.8692014	599.9490255	294.8916959	242.0055954	263.487908	177.274346	383.5083645	246.4609912	315.6572935	355.9615464	478.0111368	297.1862887	154.4103772	327.5713739	648.4777909	235.5667149
2.95	519.5321371	394.103476	284.5314935	474.2140228	209.6769463	352.1536271	460.4688867	449.1905736	547.4601245	521.6588184	166.6454887	600.2825698	295.6465257	236.7474264	264.775861	180.0782227	377.2903962	246.0612292	308.3983433	358.0761777	470.3222162	300.4733717	153.9553427	316.2340417	651.1978442	249.4598868
3	511.7167409	400.0853493	270.0440933	473.2943467	201.0891328	339.8275844	447.2856123	451.8059907	536.1461454	524.6738247	167.9281664	601.0268606	297.0314939	230.9355361	267.3414432	183.7288932	371.9509334	246.0314431	301.0574352	359.24929	461.7618783	303.7965272	154.2183851	305.2523457	653.5101168	263.4790858
3.05	503.9030882	406.5873098	255.5881031	471.5286496	195.4395794	327.2383028	434.6351978	454.7980066	523.4531427	527.1990954	168.1332392	602.1820676	299.4041964	224.3344281	271.2263293	188.028015	368.0688992	247.3435877	294.102052	358.8726166	451.8078596	306.9024426	154.2461	294.5137497	655.1598984	277.311032
3.1	495.8781438	413.1098045	241.5787452	469.0205656	192.497314	314.8134686	422.1802177	457.9737466	509.8179742	529.4686519	167.4744602	603.5217992	302.9805466	217.2473121	276.2024489	192.9725915	365.4252444	250.0632255	287.3986424	357.0075333	440.8450228	310.1071544	154.1204777	283.8052183	655.9411828	290.6420671
3.15	487.3328888	418.9688601	228.6530501	465.9558622	191.5370472	302.877827	409.4556721	461.1058218	495.9735546	531.7700624	166.3479066	604.8073842	307.8856669	210.1585204	281.7917078	198.429755	363.4966531	254.0037887	280.7434525	353.8546595	429.4670406	313.7382926	154.0135648	272.7801716	655.6967216	303.2434605
3.2	477.9055896	423.4876508	217.5301031	462.5478563	191.7663352	291.7303404	395.9195828	463.9648824	482.8186701	534.3980736	165.1485561	605.7988234	314.2265064	203.5672114	287.5379653	204.2776143	361.7452071	258.9754325	273.9248314	349.6156983	418.342713	318.1217188	154.1025582	261.0782715	654.2674477	314.9296058
3.25	467.3069664	426.1732227	208.6563876	458.9501614	192.4543792	281.5701756	381.0842959	466.3323368	471.0496127	537.5004376	164.1948215	606.3279837	321.905987	197.8000781	292.9549431	210.3291995	359.6743633	264.6179735	266.7910988	344.5430502	408.0853557	323.4567736	154.6296626	248.4451831	651.6078701	325.7829492
3.3	455.6909731	427.3897516	201.730057	455.0739557	193.3116312	271.9808422	365.3041136	468.0439073	460.1364393	540.6313065	163.2314851	606.5727456	330.9736949	193.3969316	296.9755126	215.4284897	356.9462131	270.0558059	259.8630243	338.8942303	398.5983429	329.1799226	155.6652352	234.9664935	647.9383726	336.3680246
3.35	443.4099224	427.6937324	196.0744726	450.7493038	194.0396512	262.3600726	349.2487536	468.94557	449.0493006	543.2027914	161.9300854	606.8033264	341.3293558	190.8710908	298.4946804	218.3467072	353.2677324	274.2265804	253.7271138	333.028215	389.6630638	334.6153526	157.420295	220.9216083	643.5969926	347.3712967
3.4	430.8985851	427.6657675	190.9495467	445.7860092	194.3346882	252.0629796	333.6998261	468.864214	436.5771535	544.6158675	159.9590897	607.2913432	352.8403017	190.695104	296.3910984	217.8590515	348.3184813	276.0741824	249.0147303	327.3416583	381.019442	339.0905301	160.1085633	206.6200441	638.9316906	359.3999369
3.45	418.5831154	427.787387	185.6021604	439.971437	194.0340086	240.574674	319.2494932	467.6310458	421.6891464	544.4469841	157.0797088	608.1972498	365.3177197	192.9540646	290.0925891	213.2766702	341.9781339	274.9560652	246.1084283	322.0948946	372.3680817	342.1674548	163.8208052	192.3237837	634.1815479	372.7957334
3.5	406.5502223	427.9962889	179.47113	432.986729	193.9071703	228.3736815	305.3947844	465.0412083	404.6273883	542.814226	153.8364897	609.3141355	377.5469313	196.1140122	281.6703756	206.5139734	334.9689736	271.6020768	244.5151991	316.9951822	363.6195156	344.0541065	168.6261316	178.1026377	629.2451453	387.0546375
3.55	394.796596	428.097579	171.990825	424.4888409	195.0096225	216.3288234	291.2324237	460.8682644	386.1933058	540.0355636	150.882727	610.3179101	388.3756974	198.3898159	274.0749202	200.2839589	328.3764556	267.2578523	243.4815893	311.5331801	354.6966871	345.1508537	174.4333088	163.9485819	623.8847777	401.5213775
3.6	383.3045012	427.8842128	162.5262016	414.0725022	198.4133191	205.4066863	275.7060833	454.8387329	367.4345293	536.4754778	148.8836704	610.8794274	396.8144659	198.1058435	270.5292997	197.5349452	323.3895209	263.2504047	242.2288202	305.1630367	345.5300744	345.8672887	181.1461628	149.8466448	617.8447535	415.6369598
3.65	371.9720605	427.2278981	150.6060941	401.4497731	204.6234778	196.2453319	257.9225668	446.7558761	349.4821585	532.5408716	148.3311661	610.7919611	402.4448244	194.3028377	273.3118102	200.2998027	320.893644	260.60474	240.1066586	297.4141069	336.0431289	346.5013384	188.5890588	135.742723	610.860135	428.9670643
3.7	360.6443811	426.1943041	137.1544713	386.9490901	212.668408	187.7800882	238.6720078	436.8877272	332.6764277	528.478185	148.6643218	610.2375129	406.8715887	188.9934149	280.886132	206.8028226	320.6420157	259.3641306	237.1825489	288.3239541	326.2032268	347.0646585	196.5453409	121.7759636	602.8367765	441.3805648
3.75	349.1021804	424.9107739	123.5666557	371.2466617	221.0673729	178.4671973	219.3404978	425.7270224	317.2312331	524.5497016	149.1252568	609.4950682	412.0648219	184.957465	290.6741654	214.3011027	321.9589452	259.1977349	233.6911753	278.1097575	316.014843	347.4652392	204.7310882	108.0554264	593.6943053	452.780274
3.8	337.1052809	423.512128	111.4860666	355.2132693	228.418972	166.6804946	201.6647385	413.9306727	303.3665454	521.04583	148.9558618	608.842406	419.8745831	185.0011644	300.3080674	220.265522	324.1463441	259.755404	229.8789166	267.0082436	305.4800714	347.6067563	212.8654866	94.68058695	583.3179099	463.0633175
3.85	324.4807198	422.1947984	102.2704913	339.6620156	233.8125338	151.1955055	187.2480735	402.1279167	291.0249476	518.0936486	147.6418971	608.5180626	431.2796594	190.9966009	308.1251493	222.9731374	326.6659424	260.6669234	226.0282487	255.2689739	294.6130969	347.3083978	220.7742289	81.71582837	571.6564208	472.2143111
3.9	311.2326234	421.009141	95.77177807	324.7386058	238.0810059	133.3807556	176.051384	390.3753898	279.7876403	515.2476472	145.7521337	608.6175677	444.2467707	201.0935335	314.3033928	222.9518678	329.2791165	261.475975	222.5845533	242.9549138	283.5799768	346.1181777	228.6455863	69.10649671	558.8020689	480.2388441
3.95	297.5101363	420.0960869	91.1474819	310.286172	242.424206	115.3064495	167.4636672	378.508193	268.8262014	511.823769	144.1233909	609.2132453	456.350815	212.7881589	319.3864215	221.2012017	331.8692699	261.6753702	220.0526275	230.170471	272.538481	343.4520716	236.7512976	56.80232132	544.9863364	487.1674801
4	283.4915397	419.6073009	87.44998757	296.0639142	248.0309508	99.27951662	160.7263307	366.2942555	257.1697496	507.0665689	143.602607	610.3741892	465.5813977	223.9496999	323.8642449	218.6782786	334.3264874	260.763044	218.9624224	217.0540594	261.6446875	338.6842037	245.3572839	44.76190449	530.4763807	492.9915384
4.05	269.3496368	419.6037505	83.89307538	281.8409657	255.8307346	87.19075586	155.0550348	353.466434	244.0240767	500.4176424	144.7265554	612.0699706	470.7851541	233.3204098	328.1965966	216.1473732	336.6563161	258.5045137	219.6536624	203.7845833	251.0522892	331.4245871	254.6613343	33.02109524	515.5314093	497.7359907
4.1	255.4643444	419.7485127	80.7774639	267.277214	266.0128237	78.44345328	150.2903555	339.6099204	229.2189937	491.8107255	146.8756337	613.9687923	472.887863	241.6135084	332.6512497	213.9157745	339.2551677	255.7217912	222.0655956	190.7942691	241.0560447	322.250947	264.8154177	21.86497454	500.4827705	501.8024786
4.15	242.2265192	419.5914746	78.65813129	252.0982653	278.553142	71.76625842	146.3072696	324.3235727	212.960504	481.4794663	149.1733829	615.6560404	473.173787	249.83897	337.5973337	212.2723673	342.66163	253.6119096	225.8855769	178.5295551	232.0127097	312.1411853	275.8838846	11.64607542	485.7403813	505.6401898
4.2	230.0477104	418.6563571	78.11417941	236.0360927	293.4144004	65.84519055	142.9652006	307.1589849	195.5161138	469.6970234	150.7670882	616.7323297	472.8430647	258.8930264	343.3844912	211.503115	347.3851314	253.3713816	230.7789967	167.4362221	224.3417444	302.1879613	287.9109933	2.71800901	471.8238077	509.71529
4.25	219.1692613	416.5574479	79.7051816	219.0484304	310.3589932	59.61552954	140.2001091	287.8710317	177.1850338	456.7647817	151.0617579	616.9282948	472.7068704	269.275932	350.0556294	211.5535091	353.6809374	255.8710694	236.392921	157.8098769	218.3244038	293.3463201	300.7107322	-4.812908905	459.1519907	514.353589
4.3	209.2771522	413.1796421	83.13362356	201.8713023	328.555411	53.57770633	138.261081	267.1534928	159.149422	443.2316848	150.2887278	616.4266811	472.4923664	280.3132514	357.4760455	211.9855814	360.6964641	260.2219329	242.5751416	149.3383896	213.6785912	285.5069133	314.0251709	-10.95830164	447.1744137	519.0317752
4.35	199.8130825	408.5114006	88.05577158	185.5957476	346.9675256	48.42916131	137.5704337	246.1848355	142.855086	429.8379731	148.8564169	615.5415416	471.6925776	291.2001887	365.2204232	212.0171315	367.3554612	265.2058297	249.2136166	141.5889317	209.9135067	278.2682248	327.4660121	-15.89932453	435.0236408	523.0478428
4.4	190.1643759	402.5290951	94.09716332	171.3518118	364.6363601	44.8186162	138.5705227	226.3090319	130.0027804	417.5059234	147.1747208	614.5884047	469.8131444	301.2195048	372.9062252	210.8907707	372.6805922	269.6895681	256.2039009	134.112586	206.4960506	271.1806467	340.6769208	-19.82730758	421.6668488	525.6935739
4.45	179.8505936	395.2610327	100.7597394	159.8103112	380.9176703	43.0740953	141.4199384	208.5654922	121.7423604	406.8840233	145.621796	613.8271424	466.3262313	309.7068815	380.5093147	208.3362663	376.0240441	272.9013179	263.4870921	126.546034	202.9600556	263.8350398	353.47547	-22.92183976	406.1803094	526.4102314
4.5	169.2442669	386.9906632	108.2854762	150.0943432	396.2140136	42.7856343	146.1066726	192.6813542	116.6668426	397.0393702	144.5349859	613.2911706	461.055159	316.5444104	387.8749532	205.1157917	378.0657277	275.6237876	271.1248565	119.008088	199.3051922	256.1745885	365.6970059	-25.79270916	388.9078481	525.4835227
4.55	158.9958555	378.11784	116.8486916	140.8084384	411.1588412	43.44642446	152.271952	177.8618269	112.2897968	386.3614567	144.2554565	612.9494682	453.7167909	321.523857	394.993021	202.4106235	379.7022661	278.9010896	279.2115696	111.7582143	195.6502773	248.2460493	377.2881204	-29.08817015	370.7736025	523.4628674
4.6	149.8400667	369.1052949	126.6385781	130.531104	426.334165	44.57437355	159.5510676	163.2265184	105.9144216	372.9976681	145.1213806	612.770243	443.9548811	324.3978112	401.8277806	201.3845429	381.7974592	283.7325623	287.8308934	105.0601917	192.1205811	240.1026201	388.2179342	-33.4429644	352.9783018	520.9665072
4.65	142.349479	360.2847308	137.6371471	118.1706076	442.1685216	45.77487858	167.5983404	148.1126426	95.40644953	355.4201198	147.2830572	612.7180989	431.6942036	325.1049448	408.4895118	202.9714661	384.8702117	290.6720686	297.0316176	99.07026952	188.8519238	231.8215434	398.6607759	-39.13350028	336.66073	518.5420258
4.7	136.463517	351.573243	148.8641979	104.2182918	458.2368158	47.2131545	176.2894122	132.6775189	82.20810478	334.3378978	150.0739729	612.8070888	417.6381546	324.1958434	415.9326096	207.5425115	388.1522425	298.3905675	307.009415	93.85997536	186.0659819	223.2439921	409.5512852	-44.6668359	321.4627835	515.704233
4.75	131.8667538	342.6807442	159.0968478	89.46899918	473.9909054	49.04612969	185.4378493	117.318299	68.98102385	311.4831887	152.6074159	613.0335498	403.0360478	322.4450767	425.2124815	215.2368048	390.6277173	305.300452	317.8929977	89.42460297	183.9851831	214.2916377	421.8842037	-48.1705868	306.4880716	511.7484927
4.8	128.205903	333.2835498	167.1260892	74.68222356	488.9442056	51.42127066	194.8514926	102.4403385	58.87025003	289.1235059	154.0167642	613.3946293	389.3767088	320.6940308	437.2186946	226.0573723	391.3361843	309.9327111	329.7936258	85.75601556	182.8381905	204.8894341	436.4950586	-47.83031316	290.6232426	505.8726658
4.85	125.0666052	323.1127421	172.1647316	60.45075654	502.8149159	54.53085699	204.4135542	88.36827044	54.53188237	269.4729519	153.7001899	613.9005526	378.0785136	319.7112121	452.0329582	239.4788513	389.6516298	311.3274187	342.67959	82.74457785	182.7189981	195.0162494	453.6592034	-42.74063731	272.8495616	497.4530506
4.9	122.4836551	312.0628457	175.8310191	47.06291526	515.9654117	59.01003783	214.733092	75.74264328	55.05175165	252.5008022	152.2704867	614.4972825	369.5377691	319.9423808	467.1515412	253.7339598	386.213174	310.4883634	356.2391751	80.48346844	183.6972223	184.907124	471.8874587	-34.69992378	253.8620011	487.1628726
4.95	120.4546662	300.1297017	180.187812	34.80669783	528.7744603	65.49137917	226.4686403	65.29096793	58.39404875	237.3593122	150.6464075	615.1533515	363.8173946	321.6536678	479.9773079	267.1074299	381.9383341	308.8000531	370.0565023	78.97174963	185.6811678	174.825997	489.5756193	-26.06048107	234.9381668	476.1862049
5	118.9767693	287.309272	187.2920455	24.05884787	541.5450009	74.5162347	240.2063816	57.74674012	62.40458022	222.9674498	149.7555216	615.8346422	360.9039621	325.0773829	488.4073703	278.2986792	377.7895028	307.6753911	383.7499209	78.20158913	188.5710845	165.044617	505.4596633	-18.8853877	217.7400768	465.9889823
5.05	118.1357697	273.7375524	198.5500659	15.09885113	554.4077459	86.24985131	256.1013358	53.2978853	65.46382312	208.3102874	150.2664009	616.5131243	360.5171861	330.2418708	491.2500208	286.7328902	374.5630866	308.1788304	397.1268093	78.19692424	192.2235347	155.7351802	518.8918599	-14.4420468	203.8383213	457.9113077
5.1	117.9867901	259.9220848	212.7463274	7.76693946	566.6510566	99.80332291	273.4202691	50.71305075	68.29558716	193.2964856	151.5461626	617.1828757	361.2911166	336.1737789	489.959191	293.2660233	372.2131837	309.9140362	410.0699464	79.01467093	196.3787995	146.906744	530.4132329	-12.03596078	192.8106252	451.4129196
5.15	118.6355155	246.5910146	228.0854335	1.601983599	577.5815826	114.1371495	291.2178944	48.26116198	71.98555127	177.9870944	152.6837899	617.8485043	361.7125518	341.7965209	486.4523673	299.0241152	370.50408	312.1102765	422.5486084	80.72275752	200.7310346	138.4700537	540.7616658	-10.58565318	183.6082083	445.4468144
5.2	120.1850758	234.5218447	242.9031146	-3.898766042	586.6486421	128.396675	308.7146915	44.27867563	77.63015994	162.5009793	152.7784714	618.517383	360.2993556	346.111785	482.5968681	305.0123999	369.1869544	313.9975907	434.5328493	83.38231693	204.9770538	130.3227815	550.5651846	-9.087274223	174.9791395	438.8234396
5.25	122.6893969	224.2900451	256.0747927	-9.187782923	593.6201679	142.1057874	325.4350062	37.67591585	85.96114059	147.0722202	151.2096653	619.181346	356.0297047	348.5368077	479.8763867	312.0463812	367.9843966	314.9516473	446.0210996	87.02154482	208.9140507	122.3212548	560.3111806	-6.717957563	165.6790129	430.5141024
5.3	126.7026319	215.6427565	268.4874003	-13.85527958	598.871492	155.4663685	341.6857992	29.86818076	96.85213942	132.2164782	148.7011924	619.8204264	349.4461721	349.4854717	477.8626989	320.1501507	366.5455822	314.9687626	457.343081	91.95411204	212.9868253	114.2708697	570.0007069	-3.406810198	155.8237615	420.6403234
5.35	132.7307775	208.0655776	281.3247579	-17.30366016	602.8820196	168.8025156	357.802112	22.79115157	109.9569859	118.6720367	146.246873	620.3946946	341.6618086	349.7505636	475.6899345	329.1757368	364.470443	314.1234793	468.8180834	98.45494071	217.7553447	105.9661729	579.5651604	0.800185016	145.7230685	409.6596447
5.4	141.2511443	201.0298627	295.6602347	-18.94279391	606.0752771	182.3761961	374.0066568	18.34429352	124.8907962	107.1626648	144.8589423	620.8611895	333.8680685	350.1337786	472.4996922	339.0162611	361.3464517	312.4828853	480.7131595	106.7484991	223.7742969	97.21276841	588.9420621	5.855087446	135.740059	398.0927229
5.45	152.3311689	194.0492409	312.055321	-18.52659916	608.7591401	196.3353121	390.4924746	17.86273748	140.923651	97.89371564	145.2461613	621.1934024	326.9771312	351.1866484	467.6081937	349.5122	356.9456719	310.1920696	493.0969544	116.7879953	231.349402	87.86332461	598.0751399	11.70895711	126.1833897	386.4544882
5.5	164.8084058	187.0165634	329.5035885	-16.87177188	610.777625	210.5092682	407.1344134	20.95688322	156.796707	89.77068672	146.816456	621.379078	320.9477732	352.6892675	461.4067084	360.3709548	351.6686281	307.5623889	505.0242508	127.8134757	240.1567964	78.38735594	606.9142716	18.31270432	116.8612982	374.6217191
5.55	177.2150548	179.8739127	346.8431869	-15.03036009	611.9108912	224.6870749	423.841788	26.75088213	171.0169521	81.14121205	148.7097645	621.4138475	315.3122428	354.1709996	454.3945047	371.1386191	346.2113994	305.0859535	515.4953523	138.9829504	249.6327717	69.34689718	615.415311	25.6178253	107.4633024	362.4274631
5.6	188.1781119	172.5289884	363.0872256	-13.98137009	611.9536566	238.7043177	440.5560902	34.39759406	182.2423059	70.31526979	150.077896	621.2940357	309.5680289	355.1559689	447.0665655	381.3554491	341.3182831	303.2826602	523.6672581	149.6025886	259.2188396	61.29308776	623.5398216	33.57702371	97.64032934	349.6721343
5.65	196.7594095	164.8343724	377.5356939	-14.52097083	610.7515017	252.5002255	457.1876473	43.04451755	189.7957259	56.0331456	150.2981546	621.0284268	303.2537042	355.2536612	439.7858313	390.5995322	337.5591136	302.5030557	529.1349599	159.3316144	268.4912909	54.58273651	631.2547404	42.14472184	87.12810801	336.1769402
5.7	203.9085164	156.8878947	390.7351819	-15.37051161	608.2666259	265.8821078	473.7741301	52.75582706	195.3238683	39.36474571	149.5895932	620.7366435	296.4163354	354.1624265	432.1449128	398.4927027	334.7200608	302.4001476	532.7872245	168.6046936	277.6576894	48.97329352	638.5319909	51.27746835	76.75912992	322.1769227
5.75	210.9082567	148.8599531	403.2525911	-15.07924263	604.4729846	278.6337614	490.2742919	63.54351802	200.9897799	22.04469883	148.3472077	620.5581878	289.0745598	351.5605609	423.7029162	404.7341487	332.3409882	302.3981053	535.7377973	177.9599483	287.029402	44.03895807	645.3480653	60.93425142	67.47914322	307.9453694
5.8	218.9985119	140.9585773	415.5561516	-12.26758023	599.3209257	290.5602627	506.6415287	75.39966718	208.9291464	6.03010389	146.9682648	620.6340523	281.2380916	347.0979414	413.9702104	409.0154569	329.943268	301.9126106	539.0180862	187.8451524	296.9107254	39.35947891	651.6835886	71.07672739	60.32959833	293.8321235
5.85	229.0869134	133.3112176	428.1782247	-5.836600948	592.7546509	301.5296145	522.8042065	88.30925726	220.6474444	-7.050602864	145.820403	621.0410095	272.9691963	340.6532718	402.498449	411.1440471	327.1341353	300.5374216	543.2917782	198.5392511	307.5707968	34.71012647	657.5228794	81.66937558	56.04228524	280.1327788
5.9	240.8314463	126.2283892	440.816241	2.936992352	584.9391034	311.938702	537.8757585	101.722029	235.7310468	-16.94737152	145.0606689	621.6108454	264.7889163	333.044784	389.412125	411.4976091	324.0205557	298.524839	547.7966041	209.9662309	318.9931997	30.69164087	662.8535163	92.67959001	54.36032452	266.9035932
5.95	253.5797596	119.8935235	453.2529579	12.51001405	576.125476	322.2056828	551.0389476	115.2115003	253.1559351	-23.96600134	144.8475556	622.1109212	257.48783	325.4989086	375.0017876	410.5767185	320.8156867	296.3292165	551.5353519	221.9951993	331.0995939	28.07240721	667.6659178	104.0777183	54.6158484	254.0944189
6	266.7061776	114.4685468	465.3434123	21.48369055	566.5840957	332.7126783	561.6303714	128.4674264	271.9317444	-28.49425272	145.3377169	622.3087671	251.9477905	319.3622977	359.6274905	408.9015081	317.7445284	294.4187093	553.5949981	234.5644142	343.7848255	27.58782106	671.952942	115.8370576	56.09139789	241.6103893
6.05	279.7193462	110.0156331	477.0657031	29.03041226	556.5559164	343.6651121	569.4474707	141.4614162	291.166518	-30.97842082	146.5752397	622.0546442	248.7489118	315.5495986	343.7568185	406.945631	315.0235937	293.1971103	553.3948257	247.6291827	356.8091407	29.51971762	675.7095092	127.9338162	58.09301712	229.2714109
6.1	293.0319971	106.8405804	489.1826673	37.45696956	545.8453841	354.2197831	575.3949753	155.0547946	310.3849098	-31.9409515	148.255388	621.4773149	247.1234812	313.1196688	327.7322544	404.7567113	312.5868835	292.4942485	551.3736201	260.8462002	370.1149587	33.56202634	678.9322501	140.3470486	60.30552838	216.6034362
6.15	307.0787852	105.199236	502.3450178	49.31408805	534.1261941	363.3503919	580.5576154	170.0715336	329.1819878	-31.98903572	149.9308034	620.7847284	245.8832601	310.5609251	311.9919077	402.2433321	310.3685253	292.0596539	548.1689833	273.7630845	383.5771298	39.14455413	681.6191814	153.0585721	62.45722788	203.0410973
6.2	322.2320665	105.3250038	516.9781232	66.7278252	520.9718796	370.0392882	585.8905714	187.1423821	347.2258379	-31.69849185	151.1586112	620.1828759	243.8039818	306.3106984	297.0375979	399.3121291	308.2986126	291.6383825	544.3845059	285.9271728	397.0947756	45.72290858	683.7694078	166.0528691	64.27413743	187.9728328
6.25	338.7468245	107.4721176	532.9040245	90.2209256	506.0070812	373.5865451	591.9629145	206.445316	364.3629726	-31.4369966	151.635342	619.8344946	240.0004342	299.137352	283.2858317	395.9133409	306.3219737	291.0247041	540.4881143	297.0373342	410.6503333	52.89150951	685.3828509	179.3169817	65.68650971	171.0514569
6.3	355.666726	111.3521686	548.0176823	115.7044547	489.7530471	374.9879771	597.8653354	226.7320746	380.7131435	-30.39495303	151.5592059	619.7405768	235.3292398	289.3397079	270.9150921	392.141432	304.5204219	290.2547361	536.3554277	307.2861096	423.7107418	59.99238672	686.4600035	192.8404028	67.26606708	153.0265617
6.35	372.04614	116.6752917	560.4478229	139.1348325	473.2000688	375.6559824	602.5445522	246.7453197	396.5055216	-27.49637728	151.282718	619.8678005	231.1302247	277.6960976	260.0115231	388.171384	302.9702814	289.389423	531.7978721	316.9913111	435.8033825	66.43006402	687.0017069	206.6149661	69.79518726	135.065809
6.4	387.0732454	123.1790357	568.8347034	157.5044173	457.6461399	377.1099431	605.1082997	265.5647727	411.8994141	-21.75362066	151.1586112	620.1828759	228.8424778	265.1022176	250.6527029	384.1932932	301.7491375	288.4908135	526.6277422	326.4604327	446.5293661	71.67063091	687.0089515	220.6347393	74.06591384	118.4681513
6.45	400.3426863	130.6992685	572.5994926	169.3330315	444.2297325	380.4979095	604.9321484	282.7588486	426.9173451	-12.87088833	151.4517153	620.6382882	229.5918366	252.4791457	242.8009031	380.347878	300.8592641	287.5659284	520.6634892	335.9338947	455.7451313	75.57464261	686.4826958	234.8959222	80.5471035	104.1769319
6.5	412.5380656	139.676695	573.206763	177.3298525	432.3318095	384.7890403	602.4892856	298.8571736	441.6391765	-2.08264345	152.0302885	621.1524595	232.9442265	240.2389647	235.7547495	376.1681482	300.2109972	286.4420769	513.8395573	345.1917297	464.4232764	79.85384446	685.4237044	249.3967511	89.1690579	92.05077561
6.55	424.4720477	150.5659526	572.4372763	184.66577	420.7357682	388.4240278	598.3801613	314.449193	456.0979556	8.966913575	152.6733735	621.6229833	238.0442915	228.7273895	228.7017623	371.1493084	299.6648587	284.9162527	506.0704997	353.9217555	473.6147486	86.47851883	683.8324013	264.137412	99.51279941	81.46581402
6.6	436.8348214	163.7132106	571.9855275	194.2273452	407.998286	389.811651	593.161574	330.0067272	470.3813255	18.80981324	153.1616885	621.9485351	244.0086825	218.2556386	220.7544464	364.7366837	299.0797581	282.7818926	497.2463498	361.8205579	484.2070769	97.2091144	681.7087365	279.1199625	111.1633296	71.74866633
6.65	449.860348	178.9418646	573.1079488	207.9545974	392.8477429	387.7263962	587.2441972	345.816452	484.6849737	26.67249449	153.3281197	622.0643185	250.1557012	208.9214542	211.2928745	356.5373304	298.2995712	279.857205	487.2895229	368.6514129	496.4633644	112.5969914	679.0159953	294.2980884	123.7328795	62.3157393
6.7	462.5472023	194.7833152	575.0428886	224.3512563	375.6187929	382.9062102	580.2133514	361.405208	498.7646553	33.4245604	153.2865275	622.0314392	256.6500865	200.6466073	200.8769114	346.746458	297.2379341	276.1557773	476.396834	374.599736	508.9639871	130.4427312	675.7579121	309.0910224	136.5663091	52.51528384
6.75	473.7990708	209.6826481	576.6586851	241.4408618	357.3044006	376.6402043	571.5079704	376.2472712	512.3273134	40.24752901	153.1825068	621.9571005	263.7738114	193.1444058	190.5154751	335.8428795	295.7980551	271.7107403	464.9244236	379.8739461	520.1743078	148.1363722	671.8837625	322.927678	148.9927289	41.70376075
6.8	482.7376677	222.3845512	576.9255984	257.5883059	339.2191233	370.4148678	560.4907412	389.9097387	525.0740876	48.21646862	153.1616885	621.9485351	271.801642	186.1262011	181.3531444	324.4024034	293.8790271	266.5507847	453.2748391	384.6663429	528.884599	163.5862834	667.324327	335.3063204	160.3932545	29.20459138
6.85	488.8973174	232.2369461	575.1245735	271.8806003	322.8419753	365.6457935	546.6747739	402.1803841	536.8928996	58.09647877	153.3319593	622.0870585	280.8867049	179.3113555	174.2750429	312.9400766	291.4251073	260.7342919	441.8082908	389.1041877	534.5527121	175.6803189	661.9774409	346.0183601	170.3204116	14.56853277
6.9	492.644562	240.1582389	571.6784093	285.1306472	308.4423963	361.7086502	530.8379646	413.4308921	548.1284142	70.27852957	153.618777	622.3297858	290.9585721	172.8112125	169.3734479	301.6484863	288.8246074	254.5389408	430.3867629	392.8902175	538.0177985	185.2538182	655.7171581	355.6713873	179.7309964	-0.763318451
6.95	494.4606806	247.2777224	567.1885107	298.2863788	296.0409666	357.600318	514.165656	424.0098723	559.2186819	84.90866835	153.9258828	622.601246	301.8917063	166.8701773	166.3142165	290.5847652	286.5555456	248.3102524	418.7515567	395.6604415	540.3751718	193.4575078	648.4216841	365.0577511	189.7540816	-14.81280243
7	494.7576491	254.6215912	562.2523052	312.1698796	285.5602796	352.2223048	498.0599111	434.1620406	570.5246877	102.0298788	154.1574073	622.8262869	313.5531987	161.7251091	164.7162322	279.7857585	285.1154773	242.4220053	406.598214	397.034785	542.6247936	201.2907172	639.9777703	374.9324643	201.4357008	-25.4942009
7.05	493.9589815	263.0086184	557.270436	327.2250047	276.6540493	344.6757634	483.726844	443.9556515	582.0979218	121.2206072	154.2568274	622.9328301	325.794095	157.6328493	164.0374906	269.179887	284.8927144	237.1693974	393.7071492	396.7870397	545.5815938	209.6386287	630.3685022	385.7909961	215.3609989	-31.45325767
7.1	492.5054608	272.5189491	551.8118871	342.7830691	269.4714004	335.6751758	470.7341473	453.03492	593.0832636	140.7994059	154.2029748	623.0000305	337.9333907	154.4313981	163.7196343	258.2292753	285.7532066	232.5095913	380.424048	395.2138247	549.2221799	219.2331936	619.8991926	397.2679229	230.1398351	-34.64712709
7.15	490.8817017	283.0196243	545.3365006	358.1136621	264.0073332	326.309834	458.1858099	460.989098	602.6263116	159.0671931	153.9921896	623.1185198	349.2124558	151.933539	163.0209747	246.2190213	287.4130004	228.29203	367.3602495	392.7986272	553.3804326	230.7422631	608.9533119	408.7545761	244.1096559	-37.89265976
7.2	489.5613998	294.3564409	537.2706702	372.6067963	260.255546	317.7610345	445.050672	467.4513557	610.0684179	174.7086476	153.6207192	623.3789591	358.9385664	149.9496688	161.1692632	232.3502722	289.5823231	224.3544796	355.2443665	390.0724067	557.881644	244.7332926	597.9139005	419.6370166	255.8219111	-43.95408659
7.25	488.8185075	306.3055772	527.1494786	385.8498456	258.0320293	310.8842891	430.3837349	472.1482082	615.1285117	187.1805026	153.0519045	623.8466014	366.7612166	148.3864476	157.630273	215.9759859	292.0804502	220.5855622	344.6784328	387.4813252	562.444571	261.2032777	587.1106628	429.4484894	264.4066788	-54.77201794
7.3	488.1546684	318.5858941	515.0581363	397.5801321	256.2695193	304.5762748	414.1293738	475.132447	618.014493	197.6803023	152.4652144	624.38818	373.6133896	148.1943131	153.1846967	197.9208371	295.0989582	216.9994035	335.3014647	384.9266431	566.5522251	278.8622286	576.534076	438.1496397	271.8282491	-68.16355466
7.35	486.8796065	330.8749572	501.1713645	407.4934265	253.7405157	297.3360884	396.5517001	476.4754314	619.0325523	207.7102371	152.0534685	624.8399651	380.6323594	150.4224599	149.043293	179.5665239	298.9286726	213.6874239	326.4988075	382.1891491	569.6498554	296.1820713	566.1212506	445.8067683	280.4472674	-80.90663309
7.4	484.3240416	342.9230503	485.6219215	415.2211181	249.1481436	287.5378569	377.9788914	476.2194437	618.4289124	218.6156438	152.0096085	625.0380533	388.8604193	156.0460315	146.5217443	162.5259997	303.8494783	210.7439143	317.5803476	379.0272747	571.259384	311.9242665	555.8090783	452.4816076	292.4871533	-89.59358568
7.45	479.992249	354.5835791	468.6234037	420.6034535	241.6552998	273.8439096	358.8300945	474.4092314	616.4726479	231.3281749	152.4509929	624.899837	398.83895	165.4397114	146.7135848	148.2150252	309.9458949	208.1662075	307.9238194	375.2219472	571.120174	325.4338236	545.4971926	458.313896	309.1107506	-91.91450361
7.5	474.1258668	365.6712639	450.8052866	424.4338186	232.7878798	257.0754795	339.3496769	471.110513	613.7418299	245.3861249	152.9519495	624.6521489	409.2567907	176.8482073	149.4733168	135.8893223	316.9237184	206.0566213	297.6185092	370.4545747	569.2918259	337.1262561	535.1370968	463.6330408	327.98844	-89.80786946
7.55	467.1866744	376.0362825	433.1930107	427.7939707	224.8099723	238.7714618	320.0124579	466.4499197	610.8646708	259.9939647	152.981912	624.597356	418.5787507	188.2469328	154.2271213	124.1990706	324.3748098	204.4965618	286.9230016	364.4277353	565.9870496	347.6675956	524.7309186	468.8731419	346.3339025	-86.17117235
7.6	459.629118	385.5019452	417.102028	431.8162686	220.2804183	220.8506831	301.4208801	460.5884821	608.4424792	274.3849146	152.0096085	625.0380533	425.4932732	197.8902731	160.3860712	111.6928834	331.906487	203.5602421	276.1178637	356.8204358	561.3892169	357.6405909	514.3052834	474.4749373	361.8008913	-83.69766557
7.65	451.8526341	393.9880094	403.5972695	437.2738649	221.1510341	205.1629696	284.1626764	453.7671274	606.7876076	287.920791	149.7570242	626.1780189	429.2184099	204.8276111	167.3784754	97.29396713	339.2614044	203.2905968	265.4298881	347.4502488	555.7214723	367.5884112	503.8893034	480.7286348	373.1570879	-84.21400275
7.7	443.6096336	401.6084111	392.1158642	443.4094898	227.0440439	191.7933709	268.3259403	445.9819404	605.0265669	300.6324625	146.9807739	627.8189549	430.5485847	210.1543343	175.6553764	82.57737666	346.1539311	203.2701172	255.0277796	336.7130647	549.3011708	377.8169794	493.1101246	487.2568916	382.1893316	-86.64142711
7.75	434.5835072	408.5453132	381.4408899	449.0408342	236.6163367	180.2633897	253.7379551	437.253204	602.0254283	312.6688669	144.7125524	629.6578573	430.5523765	215.3747154	185.6708404	69.73862437	352.349898	203.0086798	245.0902544	325.3012238	542.4940196	388.5859076	481.5240873	493.5040379	391.1989501	-89.39276912
7.8	424.4359995	414.983433	370.1663114	453.0081019	248.4640091	169.9563757	240.1683962	427.6004906	596.6592456	324.2462942	143.9952508	631.3830662	430.2532093	221.9052954	197.7916119	61.03640939	357.6339823	202.0268875	235.8388471	313.9973347	535.6853693	400.116259	468.598094	498.9218164	402.3136385	-90.89911615
7.85	412.9053019	421.0614411	357.0480896	454.3951139	261.2619758	160.1854003	227.3681342	417.0938801	588.1277289	335.6316113	145.5279505	632.7206051	430.4344047	230.7585864	212.09926	57.92336292	361.9874096	200.0918734	227.4237011	303.4032993	529.1236	412.4443787	453.8806416	503.0918677	416.9337697	-89.88614261
7.9	400.6888238	426.9312061	341.8596484	453.3798596	274.167747	151.0733998	215.6871595	406.0085825	577.1149244	346.6237147	148.5943482	633.6960582	430.6049801	241.2781015	227.1996895	58.1921791	366.2460672	198.2607026	219.9241285	293.1530584	522.6181426	425.1314941	438.0428223	506.1980339	434.080883	-86.10615821
7.95	388.7207003	432.6612777	324.8145528	450.3986932	286.378009	142.7503262	205.6778069	394.8325261	564.7438952	356.9325829	152.154543	634.3922652	430.0775444	252.5040116	241.6944766	58.95591465	371.3836739	197.8546844	213.2420085	282.5611246	515.8017174	437.5907618	422.1741107	508.5838207	452.3582826	-79.50549736
8	378.0378676	438.2914365	306.1895273	445.8980552	297.1381936	135.3214126	197.9461879	384.1303634	552.2107772	366.1838203	155.1990008	634.895086	428.1860211	263.5755981	254.4100776	57.46025786	378.3055546	200.1603114	207.2482856	270.8729726	508.2772904	449.3058596	407.6047959	510.5953977	470.5033862	-70.07833571
8.05	369.4562947	443.8408113	286.3895518	440.3323038	306.1362161	128.8107096	192.7528461	374.2712052	540.4752371	374.0737179	156.9617044	635.3116776	424.3633025	273.7291272	264.7151552	51.69836783	387.4251718	205.8453234	201.8595636	257.5393435	499.6695047	459.939416	395.4862274	512.5685598	487.5382449	-58.24059602
8.1	362.0132976	448.7564348	266.0945415	433.5517492	314.2309359	122.9532717	189.0924159	364.5189008	529.1089497	381.0212871	157.6473304	635.6171675	419.0422285	282.9117476	274.274169	43.48433095	397.4554984	213.5714945	197.3790052	242.8814443	489.8368675	469.5078379	385.1564301	514.2056723	503.2081447	-45.03491089
8.15	354.3432307	452.4517908	246.2962503	425.4338489	322.6677947	117.5771656	185.5281689	353.8417798	517.3503894	387.5880119	157.6605133	635.792772	412.7599135	291.0139055	284.9957024	35.35514592	406.8503761	221.6195464	194.226503	227.5621243	478.7394213	478.1328145	375.34393	515.1721397	517.3974468	-31.77799592
8.2	344.969179	454.3544815	228.1954572	415.8854818	332.6346288	112.5349136	180.5185442	341.0605747	504.3807146	394.3706695	157.400183	635.8186209	406.0513479	297.8949938	298.6124082	29.89992165	414.2669802	228.4626305	192.8479395	212.3340348	466.3197033	485.9154667	364.606957	515.1277686	530.0622359	-19.60914416
8.25	332.7133538	454.0643869	212.7314752	404.9442308	344.942215	107.8359367	172.8820009	325.2344875	489.5061249	401.8232218	157.1969406	635.6971413	399.3290526	303.4652525	316.0443626	29.02600979	418.9427202	233.1983561	193.5080161	197.8693384	452.5698397	492.9673	351.7822532	513.8833289	541.3687809	-9.110654484
8.3	318.6070583	452.2943059	199.7414154	393.1880374	359.1399958	104.0134541	163.7141521	306.8268167	473.1300636	409.5231184	156.9960814	635.6791659	392.0525739	307.3526401	335.2813239	31.19381982	421.4834686	236.4044077	196.0237955	184.3634601	437.6292347	499.329561	337.6067439	511.9731443	551.5375016	0.145992742
8.35	304.451766	450.0803981	188.4053501	381.3095999	374.357454	101.6250932	154.7110224	286.9258732	455.9106226	416.8074664	156.7028271	636.0355545	383.5396198	309.2313323	353.9721217	34.24346117	422.8059039	238.9909364	200.0179355	171.9110451	421.7806684	505.0310081	323.4843489	510.158204	560.8936672	8.887042153
8.4	292.3782408	448.562514	177.7710092	370.0348496	389.7672161	101.1798251	147.8093284	266.9179735	438.5711984	422.9540852	156.2226127	637.0366814	373.0316305	308.739401	370.1636918	36.18741176	423.7798788	241.8215592	205.0907257	160.5770187	405.3595511	510.0792719	311.0933142	509.2811792	569.7075024	17.75876688
8.45	284.1097893	448.534327	167.1116791	359.9958925	404.6171903	102.8666925	144.6397692	248.2409501	421.8255653	427.4088217	155.47633	638.8281129	359.947578	305.6670078	382.7822185	35.69894383	425.0248863	245.5626495	210.8207168	150.2611463	388.7140523	514.4808973	301.7735411	509.922562	578.1461258	27.23466296
8.5	278.4078349	448.789895	156.7363934	350.680645	418.7834064	106.9041506	145.4570215	231.5190459	405.5159744	430.4095858	154.6221619	640.9994303	345.2757622	301.0074985	393.3222209	34.54181943	426.4426903	250.3703454	217.1230189	140.4459415	372.1321007	518.2975678	294.7814879	511.2913103	586.2836115	37.43786229
8.55	273.1843976	447.6273929	147.3557652	341.4519362	432.1652171	113.2971767	149.8774644	217.0862034	389.4792427	432.429733	153.7890173	643.0201955	330.5737028	296.0639877	403.6045835	34.87376852	427.7609026	256.2748047	223.9035477	130.4296944	355.9049941	521.5743855	288.7347481	512.2770036	594.0924538	48.35741159
8.6	266.1898902	443.2719744	139.7222344	331.634582	444.6743358	122.0272047	157.4066451	205.1957153	373.559058	433.9779181	153.1044157	644.3639326	317.7039368	292.3020854	415.2423849	38.75430957	428.7156003	263.3049907	231.0811165	119.4870399	340.3766485	524.35565	282.1203876	511.7466614	601.5481678	59.97843785
8.65	255.5726524	434.3854777	134.4366139	320.7000343	456.3652358	132.9169987	167.4067687	195.7286278	357.6627931	435.5074277	152.6626828	644.672176	308.2289689	290.8051964	429.1784147	47.32787728	429.0150302	271.3316129	238.6662757	107.122424	325.8505482	526.7042727	273.5524191	508.8205093	608.629305	72.28248117
8.7	242.3534226	422.0031646	131.4700776	308.9452322	466.6729196	144.6473574	179.0918935	188.0555755	342.2198497	436.8827306	152.446556	644.2228865	301.3370334	290.6509354	443.9075776	58.46566247	428.2187149	279.4750598	246.8435648	94.08621791	312.1613264	528.4671494	263.0423214	503.6648957	615.3174371	85.24784529
8.75	228.3931216	407.9989893	130.6433973	296.9646953	475.1864443	155.8514841	191.5402399	181.212672	327.8037854	437.8894531	152.4333814	643.4622305	295.5319437	290.3281089	457.7522538	69.65201229	425.7903388	286.6660131	255.8005187	81.48854807	299.0458962	529.4996592	250.7962188	496.7457344	621.5971099	98.84995969
8.8	215.9679024	394.6520003	131.7456589	285.3847305	481.5700731	165.3339853	203.9078643	174.2105343	315.0450156	438.2993829	152.6006667	642.8380707	289.185278	288.2728873	469.3559067	78.71977877	421.1646853	291.8870572	265.6905639	70.48320644	286.1909479	529.6530886	237.0545163	488.5591591	627.4557708	113.0617472
8.85	207.1712209	384.0857153	134.3546165	274.5687603	485.7741421	172.5902911	215.5745013	166.3032727	304.3840705	437.9277575	152.9333713	642.6902866	281.0379272	283.3533936	477.9853954	84.36542285	414.002335	294.5178304	276.5050563	61.85743339	273.2654092	528.8237019	222.2523275	479.6350646	632.8836711	127.8539915
8.9	201.5394048	375.8460805	138.0558068	263.8432615	488.8899346	179.2090455	227.2071011	157.5860792	295.1256394	436.6805812	153.3078752	642.9251421	271.6978369	275.9721168	484.5004101	87.80789039	405.0385739	295.3687645	288.4465017	55.31860305	260.1908305	527.073753	207.0548933	470.1648615	637.8737487	143.1956998
8.95	197.8994913	368.7632173	142.1858823	252.2312845	492.1336387	187.1670639	239.6943812	148.5183638	286.287148	434.4895358	153.6014821	643.3455668	262.3829518	267.0985115	489.9370754	90.65010014	395.4354189	295.6554375	301.59997	50.18707819	247.0278651	524.5603955	192.4164221	460.3945884	642.4214916	159.0544552
9	194.9399704	361.5151206	146.0896034	238.681786	496.626183	198.2504348	253.8511546	139.5890983	276.7876441	431.2736255	153.692212	643.7552467	254.4658289	257.8256254	495.2285347	94.39836168	386.4928542	296.6294691	316.0472244	45.77843959	233.8570252	521.4541886	179.4562334	450.6467727	646.5247885	175.3967561
9.05	191.4685965	352.9074892	149.2465003	222.4247803	502.9098222	213.3958029	270.0547035	131.2697415	265.7559321	426.9895788	153.5263669	643.980333	249.1083753	249.1791607	500.9999538	100.1094983	379.1927046	299.1506823	331.6749589	41.51798172	220.7283742	517.8810631	169.0067907	441.1814809	650.1837674	192.1883374
9.1	187.8239584	343.0550202	152.0662061	204.2293924	509.4221204	230.8297214	287.1976376	124.1514753	253.626082	421.7090474	153.2951704	644.0386868	246.1417604	241.3912453	506.6659317	107.5055622	373.1296345	302.583122	347.671439	37.68371523	207.4468872	513.5383232	161.2315089	432.0488643	653.4006264	209.3944734
9.15	184.5060641	332.3310821	155.0891972	185.2834911	514.353758	248.4896366	303.8225364	118.7088819	241.2203809	415.6449604	153.2624837	643.9552925	245.1027872	234.5812565	511.4936274	116.0355032	367.4258825	305.86538	363.0819985	34.62557275	193.7198101	508.0468482	155.7553014	423.100606	656.1794593	226.9802573
9.2	182.0476808	321.1581364	158.8599488	166.9122442	516.1280721	264.756032	318.5974256	115.3647855	229.4834078	409.0534225	153.692212	643.7552467	245.4795165	228.8415036	514.8111268	125.2099501	361.1393275	307.9418326	377.0335387	32.66807925	179.1961532	500.9795086	152.1209852	414.1483803	658.5260796	244.9108585
9.25	180.9303331	310.0581202	163.8077036	150.2811724	513.7206097	278.6840512	330.7832265	114.172181	219.111039	402.1369921	154.7250511	643.4864412	246.6867059	224.0467083	516.112721	134.5179265	353.5106464	308.0006021	389.0400597	32.00322339	163.5993849	492.0049434	149.7901209	405.0289007	660.4191192	262.9554073
9.3	180.9101679	298.8227637	170.0582693	135.6847277	508.0313474	290.7694553	341.8959448	115.0815399	210.1208414	394.7055137	156.1393554	643.1624468	248.4511564	219.5374616	515.5910366	143.7030233	344.5857695	306.2212161	399.9372278	32.76851265	147.669681	481.4316764	147.7908632	395.3524097	661.6890071	280.601232
9.35	181.7162948	287.3505171	177.540009	123.1334623	500.3436776	301.606393	353.7460332	117.7429653	202.1651204	386.4584174	157.6020065	642.8334395	250.3833418	214.3862054	513.5116064	152.3874246	334.669951	302.9777596	410.7799044	35.06261429	132.4378332	469.8541757	145.0979177	384.7761024	662.1577043	297.2592083
9.4	183.0663278	275.5207939	186.1664095	112.603903	491.934053	311.6528912	367.9721688	121.7904703	194.8448225	377.0586138	158.783558	642.5488878	252.0982636	207.636517	510.1124704	160.20003	324.1035655	298.6535397	422.5266951	38.96136281	119.136713	458.007769	140.6268202	372.8860578	661.6591274	312.460573
9.45	184.6987062	263.187012	195.803601	103.8711229	483.7874577	321.1769753	385.5744429	126.9152071	187.7293397	366.289056	159.4413444	642.344372	253.3829478	198.6775628	505.6379609	167.0415906	313.3508331	293.6859147	435.8125783	44.45960713	108.7997294	446.6196073	133.6246446	359.3309738	660.0975837	326.0300124
9.5	187.0145832	250.9819194	206.6415784	96.39413708	475.5319302	329.9129995	405.0599204	132.4533576	180.4690133	354.3368546	159.5994953	642.259369	254.7910712	188.2735069	500.1416151	173.2507375	303.0965103	288.462341	450.0826098	51.24439865	100.9730138	435.5354204	125.1875871	344.4610451	657.4661288	338.1950462
9.55	190.3862752	239.5749642	218.8115899	89.45214797	466.4692776	337.5496294	424.6858679	137.8457401	172.5911439	341.5583365	159.3498925	642.3190453	257.0962103	177.7197249	493.7306896	179.4051045	294.2972035	283.5157563	464.5905586	58.91349681	94.65884988	424.375997	117.0486131	328.976724	653.8010864	349.299495
9.6	195.1749679	229.6774526	232.4436602	82.3256591	455.8365294	343.7964516	443.0098772	142.624871	163.5845486	328.3240384	158.783558	642.5488878	261.070052	168.4052076	486.5221902	186.0690457	287.9944666	279.4322123	478.6907224	67.10965098	88.7369614	412.6722035	111.1356632	313.7671068	649.122243	359.6416396
9.65	201.4920955	221.6831918	247.4793735	74.49162094	442.9683144	348.435169	459.1523146	146.6370373	153.123456	314.9486156	158.0259242	642.961994	267.2286859	161.3739091	478.6876715	193.8202453	284.9108017	276.6030783	491.9531672	75.60766773	82.20539743	400.0075407	108.8991904	299.6265829	643.498201	369.5862383
9.7	208.9727789	214.6734673	263.3357198	66.30318349	428.2386646	351.5897273	473.6553605	151.2167788	142.5647803	301.6849642	157.2838136	643.4597485	275.2200646	156.4001677	470.4999361	202.8483425	284.2642588	274.6397824	504.4655994	84.90954324	75.39261957	386.6482168	109.6639692	286.2206512	637.1317023	379.6427902
9.75	217.0797125	207.3690481	279.304523	58.37882885	412.2414212	353.3256327	487.1710292	157.8454745	133.8032965	288.8983522	156.8012052	643.9251998	284.3988868	152.8350565	462.2766886	213.2568335	284.7918379	272.8665688	516.3591873	95.55817922	68.92726806	373.1066592	111.9504066	272.7616625	630.2968789	390.3277029
9.8	225.3190426	198.4615982	294.7132248	51.30949856	395.6658824	353.680488	500.2015329	167.8236701	128.9086816	277.0711299	156.8223081	644.2409879	294.1498791	150.0070863	454.3521394	225.1222276	285.2085054	270.5859066	527.7284202	108.015258	63.49949091	359.9779614	114.2281243	258.3307452	623.2961602	402.1034891
9.85	233.3435222	187.0263845	309.1727054	45.56603358	379.2003402	352.7098375	513.0117908	181.6411701	129.3826401	266.6343999	157.49784	644.3332627	304.001952	147.2779927	446.9810946	238.3306482	284.5148435	267.2791538	538.5946226	122.3518651	59.59419378	347.7627957	115.2564994	242.1310959	616.2941322	415.1482895
9.9	241.2612246	174.0542683	322.8810012	41.11905743	363.0098604	350.6858404	524.7838898	197.3940606	133.5362225	256.967173	158.6179588	644.2934413	314.1554367	144.683182	439.9325117	252.1939851	283.2108136	263.1343536	548.6589714	137.5755037	56.70068447	335.9552586	115.7017185	224.8472459	609.2491725	428.8430584
9.95	249.2152963	161.0314455	336.1969508	37.79213612	347.3313935	347.9689821	534.7915913	212.8999039	138.830664	247.1239514	159.8642157	644.25924	324.8702965	142.3023534	432.9041184	265.8985114	282.1719705	258.6077345	557.6785273	152.54806	54.02692117	323.8361527	116.5612453	207.5776924	601.9813193	442.4004126
10	257.3133152	149.508845	349.4552234	35.41517363	332.4586169	344.9603494	542.4929626	226.3676293	142.7390515	236.0332249	160.9208571	644.3676398	336.3816519	140.2147732	425.5678177	278.6988558	282.2930992	254.184311	565.4799101	166.3141062	50.73280761	310.5973119	118.865261	191.5727907	594.2736413	455.1224054
10.05	265.6541493	140.6544419	362.8732311	33.75218317	318.6534083	341.9801211	547.7013659	236.8625502	143.4605367	222.827737	161.5302234	644.7010712	348.7916581	138.5048638	417.5612959	289.9711722	284.1628958	250.2938234	572.0759222	178.3519424	46.14418968	295.5590832	123.3870241	177.8563519	585.9554243	466.5863879
10.1	274.6403612	134.2546548	376.8006834	33.39464759	305.6767734	338.6026203	551.0875705	245.5070798	142.8871896	208.4832454	161.7351816	645.1621404	361.5474678	137.3926813	408.790601	299.3650923	287.0693448	246.8297763	577.5497765	189.2894629	41.05872469	279.2630195	129.5933053	165.6934249	576.6386881	476.7354707
10.15	284.6920419	129.6899537	391.4686523	34.8756169	293.146979	334.2358823	553.3864228	253.7537637	143.7547313	194.6193316	161.6537248	645.602353	374.0134952	137.1675882	399.2268787	306.5979818	289.9997498	243.6013249	582.0103881	199.9098488	36.49443168	262.5903317	136.7417309	153.9323471	565.9612317	485.6773089
10.2	296.2059836	126.3288998	407.0455166	38.67215426	280.602925	328.2310447	555.2599227	262.9031584	148.8604545	183.0906673	161.4029928	645.8734387	385.6027785	138.101164	388.8180592	311.3541827	291.9543606	240.4017779	585.5393417	210.9114733	33.55065186	246.566933	144.1127561	141.3433653	553.5001353	493.5089372
10.25	309.4246186	123.6682895	423.4383794	44.94401787	267.7119838	320.1345593	557.1170824	273.8806876	159.9995	175.3327618	161.0749534	645.8605731	396.0157917	140.435961	377.5285288	313.4439856	292.2825976	237.0819597	588.2609518	222.7483419	33.07630167	232.0588563	151.1971029	126.9984291	539.0135245	500.3438327
10.3	323.6691072	121.6760463	439.6330606	52.37973783	255.0202364	310.3780399	558.6364536	286.1569067	174.666186	169.8479756	160.5850807	645.6071663	405.5155813	144.1680829	365.2481387	313.2747027	291.8321946	233.8572802	590.4728907	235.3076457	34.84119066	218.7760307	158.5249079	111.8168115	523.4814896	506.5306111
10.35	338.1074044	120.3584509	454.5676899	59.53965749	243.531147	299.8198658	559.3500476	299.0088129	189.6160561	164.416184	159.8260175	645.1858484	414.4854856	149.1996456	351.9191684	311.3833317	291.7037871	230.9939003	592.5054959	248.3029021	38.2674833	206.0725245	166.7008651	97.1509301	508.474479	512.4092358
10.4	351.9843957	119.7132035	467.3840975	65.1536266	234.4012045	289.4641623	558.8212502	311.8212319	201.9316453	156.7935378	158.6890192	644.6690038	423.2787424	155.4257422	337.4991595	308.3201302	293.0066586	228.7745315	594.6670819	261.4540216	42.75590184	193.2326711	176.2887909	84.43902221	495.8823751	518.2630461
10.45	364.8103172	119.7486191	477.7528007	68.49394318	228.504543	280.2109069	556.7099099	324.0750626	209.5478486	145.2178093	157.1132331	644.1303945	432.1023739	162.7426147	322.0434864	304.5744754	296.5025702	227.3001694	597.1150087	274.5757993	47.81344289	179.6986392	187.592229	74.70729625	487.1635137	524.1663315
10.5	377.0116483	120.8426413	486.590799	71.1190668	225.1614557	271.6668016	552.8897012	335.7601487	214.450784	131.3996979	155.3634904	643.6133717	440.8659251	171.3029177	306.5416077	300.4731032	301.9554576	226.4433524	599.1608485	287.3752018	53.46803892	165.8124504	200.2955541	67.37436319	481.008022	529.5426575
10.55	389.1448828	123.4633579	495.0254009	74.92562602	223.1926272	263.138377	547.2760387	346.8227487	219.1460726	117.8301605	153.7530702	643.1661471	449.3754675	181.2546211	292.2740499	296.2579217	308.8394778	225.9654737	600.0164871	299.6258981	59.80072917	152.1104861	213.9427143	61.42888734	475.2195201	533.7023283
10.6	401.6919109	128.0338818	504.0391718	81.67442645	221.3416663	253.8437187	539.744567	357.2125109	226.092794	107.23703	152.6006667	642.8380707	457.4513019	192.7233554	280.69546	292.2162371	316.6404957	225.6273029	598.9370058	311.1858078	66.8821866	139.1550264	228.1267142	55.84705409	467.4346434	536.0204572
10.65	414.809113	134.5802018	514.1958902	92.26406052	218.5555458	243.0614995	530.2917756	366.9652287	237.0124399	101.6344257	152.1352917	642.658896	464.9222402	205.6594552	272.9167627	288.6122729	324.895064	225.2350681	595.3870555	322.0905978	74.7005325	127.4073705	242.5537449	49.82312732	455.6673528	536.1212498
10.7	427.689019	142.192847	524.9201168	105.1283318	215.5248332	231.1525837	519.3624331	375.6569925	250.1439847	98.98024228	152.1672637	642.6198757	471.2091495	219.1713842	267.9580009	285.1488796	332.9854155	224.4305125	589.8904804	332.8499851	83.28658359	116.7890036	256.9379876	43.45341891	440.4958051	534.5620419
10.75	439.4307863	149.7313378	535.4920778	118.2547274	213.2528811	218.757583	507.614632	382.8486264	263.2421481	96.3461427	152.4160014	642.6900051	475.7357731	232.3305947	264.2407998	281.4304261	340.2888142	222.8567016	583.2124735	344.0185172	92.66322848	107.1350471	270.9902106	36.96113274	423.3742007	532.2060003
10.8	449.2803024	156.1887309	545.3460006	129.9123561	212.7964539	206.6142095	495.7427196	388.0415049	274.3233348	90.85620658	152.6006667	642.8380707	477.9809922	244.3519219	260.0908642	277.0208394	346.2214775	220.155578	576.1395684	356.0670012	102.850349	98.27176223	284.4363478	30.55933928	406.1697193	530.0322624
10.85	456.8611508	161.0230953	554.1500093	139.0975069	214.9770093	195.3498349	484.1994693	390.8939594	282.1559563	80.40890507	152.519689	643.0351966	477.688714	254.8049824	254.2601897	271.5734622	350.525906	216.1817448	569.284434	369.1609672	113.7099867	89.91616732	297.0497564	24.44820052	390.7488261	528.9135444
10.9	462.6856213	165.0048206	561.788098	146.7229982	219.2175149	184.5080558	472.8810572	392.3058737	288.94468	67.37354818	152.2727481	643.2316257	475.6822136	264.2551991	247.5645651	265.2269106	354.0428406	212.0845966	562.1457602	382.3711171	124.8958674	81.85043753	309.4071594	19.21493154	376.8204684	528.4964477
10.95	467.3960285	169.148023	568.1670441	153.9992739	224.6080587	173.4065002	461.489385	393.4395995	297.3165719	55.11134247	152.0424114	643.3837661	473.0218669	273.3816618	241.4685613	258.4178362	357.9037343	209.3089994	553.9507658	394.6316223	135.9112799	73.73282169	322.1238361	15.52582298	363.4576613	528.1290716
11	471.573028	174.4044484	573.1679174	162.0358734	230.2448022	161.2964409	449.7488424	395.521755	309.7362052	47.19359485	152.0114494	643.4478887	470.7534717	282.7751705	237.5421187	251.6504897	363.1929605	209.3067697	543.8359132	404.9960267	146.2922118	65.20797496	335.7420236	14.02912426	349.5124498	527.0979023
11.05	475.7264477	181.4461729	576.8100666	171.6550073	235.3911342	147.5652903	437.4438031	399.3790349	327.513104	46.08761527	152.329963	643.4031495	469.6033344	292.8520974	236.9024548	245.3034921	370.5232191	212.9520231	531.0925017	412.8822231	155.7166183	55.9474036	350.4637435	14.99310281	333.9036962	524.8348455
11.1	479.9798231	190.2458608	579.3933346	182.801614	241.0022975	133.3519385	424.1941405	403.8150907	348.0694292	49.67851386	152.8998033	643.2934862	468.7838645	303.2002391	238.8600543	238.9891907	378.9695759	218.9055415	516.4320157	418.8988526	164.8614928	46.17610352	365.2993406	17.5142747	317.1830434	521.4342846
11.15	484.4060309	200.552029	581.3533576	195.2412692	248.1566163	120.1751212	409.5551113	407.0876974	368.4591887	54.94035331	153.5924479	643.1857938	467.1889657	313.3117465	242.2298346	232.1333825	387.2834198	225.3630791	501.0488645	423.8670359	174.5111928	36.23124215	379.1042925	20.35527111	300.2249206	517.2302112
11.2	489.0722671	212.1098974	583.100549	208.7289007	257.8739161	109.6609403	392.902113	407.3558393	386.2956931	59.13068294	154.2798138	643.1467621	463.7300118	322.7687541	245.821528	224.1170138	394.3635288	230.6707335	486.4037302	428.5769446	185.4122727	26.47938764	390.8966796	22.36596729	284.1149903	512.6196732
11.25	493.959186	224.5592604	584.8695593	222.8834034	270.7073186	103.0082597	373.7566855	403.1631274	400.3001898	60.4462239	154.8548294	643.2228146	457.6385182	331.3278764	248.6825065	214.5102399	399.5181728	233.7852144	473.7930881	433.6091806	198.1749768	17.33503255	400.1943172	22.83394403	269.8456605	507.9958031
11.3	498.6584001	237.2682056	586.4179882	237.1512556	285.1141568	99.16546466	353.0172353	395.2459377	411.988782	60.38670872	155.3722644	643.3998583	449.5849895	339.244676	251.0854166	203.9799254	403.0992545	235.5388747	462.5946456	438.6590157	212.359683	8.96904047	408.2478786	22.62476587	257.3075004	503.2516926
11.35	502.704982	249.5530565	587.3764445	250.9019212	299.2875641	96.56840848	332.4946448	385.1144057	423.2157728	60.93831375	155.8965271	643.6412496	440.6126661	346.7734371	253.41289	193.4720794	405.6480392	237.1756037	451.6568966	443.2286244	227.3600062	1.477974618	416.5668006	22.93763631	246.1886075	498.2664835
11.4	505.6822506	260.8320231	587.4012326	263.6070251	311.6305894	93.67300156	314.6055255	374.6457558	435.6015442	63.98201089	156.4917164	643.9104032	431.8246043	354.1165447	256.0447005	183.9940162	407.6673793	239.9002573	439.6645221	446.8416287	242.6011572	-5.062391898	426.533374	24.92652674	236.0976601	492.8982886
11.45	507.346053	270.8722224	586.2393904	275.0135519	321.1508872	89.33859615	301.5345561	365.6230575	450.2153364	70.86026996	157.190272	644.1718018	424.0262045	361.2635277	259.3525783	176.2692591	409.5484523	244.5485629	425.4556559	449.1339137	257.6487285	-10.5948582	438.9568421	29.2817271	226.5538134	486.9691824
11.5	507.7037912	280.0301659	583.885529	285.4836514	329.4055148	84.93953594	292.6981415	357.717065	466.0309407	80.81033117	157.8817017	644.401648	416.7379884	367.7225565	263.7871876	170.3958293	411.3198333	250.6145326	409.3418338	450.2551956	273.170814	-14.55559913	452.8533876	35.43656565	216.9351913	480.2838375
11.55	506.8943855	288.851994	580.3990338	295.5373728	338.2631987	82.31218932	286.4202674	349.9988072	481.8377721	92.81191412	158.4272821	644.5754824	409.167542	372.9000854	269.8149656	166.2362315	412.9685998	257.3234109	392.1097935	450.4212307	289.8955164	-16.37178204	466.9586023	42.52857789	206.4298611	472.5700141
11.6	505.0404908	297.8405191	575.8300683	305.6531204	349.4335679	83.26413669	280.7630131	341.3735443	496.6339098	105.9725452	158.6890192	644.6690038	400.4572117	376.2159451	277.8670971	163.6335209	414.4868328	263.9360109	374.7238244	449.8535308	308.4313307	-15.51798795	480.184419	49.789388	194.1155285	463.4961083
11.65	502.2367586	307.3219574	570.3463737	316.2712458	363.9118497	88.91406893	274.019105	330.8390587	509.8218216	119.5675772	158.5653546	644.6681753	389.8687601	377.2710582	288.1343665	162.4125812	415.8425687	269.8672475	358.1701373	448.8025226	328.8762886	-11.96707314	491.8538437	56.60083949	179.3530858	452.8476435
11.7	498.6302071	317.3749254	564.1820998	327.3284296	379.7986212	97.46920063	266.2849439	318.4646389	521.6747602	133.5746927	158.1575621	644.5943715	377.4580857	376.1617338	299.8065306	161.9717144	416.7314732	275.0736836	342.3470352	447.1740576	349.5781878	-7.04825648	502.34115	63.01501348	163.4029796	440.9051914
11.75	494.3715139	327.9283059	557.6847313	338.655014	394.926281	106.7467976	258.1334024	304.5661873	532.5379728	147.9115793	157.6008571	644.4820564	363.4763951	373.1067716	311.8413716	161.6558308	416.7621232	279.5473598	327.0104215	444.9157017	368.8175408	-2.310071668	512.1849469	69.09635296	148.2945521	428.2999849
11.8	489.6089053	338.9085113	551.2053996	350.0690986	407.499576	114.8455313	250.2111385	289.5302995	542.7135153	162.4885431	157.0309455	644.3657949	348.2120021	368.3117015	323.3007607	160.8339166	415.5428113	283.2832814	311.8617681	441.9703279	385.1902332	0.861761216	521.867173	74.89152887	136.4241446	415.8698722
11.85	484.4916213	350.1965565	544.9797231	361.3399624	416.5600891	120.6148999	243.1909202	273.8669105	552.4016025	177.2348889	156.5545919	644.2714011	332.1010975	362.0690868	333.5515435	159.1670723	412.872036	286.397495	296.5717867	438.2973252	397.923872	1.543818209	531.7745073	80.43758476	129.6622382	404.4024098
11.9	478.7814903	361.1379944	539.1084965	372.6137434	423.6321671	125.6649633	237.4332436	257.9065604	561.1459636	191.7649385	156.1516326	644.1974543	315.9214989	355.0623724	343.1093251	157.9823342	409.2443192	289.2180362	281.507903	433.9721266	408.5211604	0.566168376	541.7463422	86.06955927	126.9790234	393.9413558
11.95	472.1609281	371.0074058	533.6171865	384.0055791	430.5537384	131.9343546	233.373714	242.2423214	568.5063897	205.788613	155.771991	644.1315446	300.836008	348.1984944	352.6377297	158.9430596	405.3932984	292.1896302	267.1058346	429.1328569	418.7298847	-0.925834603	551.5903846	92.15887522	126.2470015	384.1710158
12	464.2715651	379.118939	528.5332657	395.6199459	438.9767653	141.1793485	231.4649985	227.5453003	574.1051363	219.0944727	155.3653601	644.0612123	288.2284991	342.5241742	362.7030548	163.6245305	402.0751574	295.7446622	253.8690958	423.9443618	430.1324672	-1.822829181	561.1219764	99.04791256	125.2050443	374.6493804
12.05	454.7806881	385.0945765	523.8346112	407.494827	449.8230471	154.2706573	231.9240201	214.2749449	577.7343986	231.6403897	154.8961116	643.9855412	279.2071556	338.8810279	373.6556053	172.8802265	399.7688235	300.1197478	242.2279233	418.5676617	443.7857109	-1.275695838	570.2079954	106.9522568	122.0113043	364.8787588
12.1	444.3464948	389.7250533	518.8296017	418.7437784	461.4811121	169.5442152	234.7264181	202.2516696	579.5786114	243.8705932	154.4161039	643.9051073	273.0916702	336.4531709	384.4315383	184.7518876	397.9704345	304.9695033	231.7548525	412.7647604	458.6341071	0.869354481	578.8142456	115.6975188	117.2141353	354.4410161
12.15	433.9285471	394.0841418	512.7321915	428.4718223	472.1194075	185.0431136	239.430981	190.9403929	579.867303	256.2251151	153.9923664	643.8262243	268.5690488	333.982073	393.9396955	196.8665887	395.9114611	309.7628637	221.8451169	406.2598841	473.3067282	4.527284222	586.9060876	124.9868127	111.8764291	342.9720494
12.2	424.6244971	399.237011	504.6894182	435.8578621	480.2200968	199.18834	245.5746915	179.7447507	578.7995017	269.0928981	153.692212	643.7552467	264.2070527	330.1392245	401.2767189	207.1547736	392.8161069	313.9976351	211.8110175	398.7367566	486.5896714	9.618965304	594.4617284	134.5521322	107.12628	330.1222105
12.25	417.2594535	405.8857622	494.0579229	440.4408451	484.894826	211.123855	252.7457046	168.1825965	576.5426491	282.6868601	153.5609806	643.6886815	258.7626491	323.8365768	405.9273208	214.3467694	388.0799472	317.3084639	201.0822238	389.9808098	497.745548	15.91613078	601.5439466	144.2750736	103.8519611	315.7344884
12.3	410.5743702	413.1995314	481.6504922	443.4075607	486.9246967	221.6218602	261.0254889	156.6143733	573.2194751	296.558231	153.554068	643.6501983	252.6211683	315.5892907	409.1086942	220.0268783	381.8472276	319.6517994	190.2134494	380.2150562	507.8383796	23.52737984	607.9874272	154.4252797	101.8377202	300.3264242
12.35	402.7938488	420.0410247	468.8703531	446.3005692	487.3206414	231.6206064	270.5384188	145.6471062	568.9358104	310.1190243	153.6162395	643.6642499	246.6445603	306.4359617	412.211126	226.2037491	374.4509976	321.0705071	180.0495355	369.8915434	518.1305617	32.3820677	613.6653089	165.3442415	100.6291921	284.6890538
12.4	391.9960553	425.3469918	457.4139432	450.700037	487.0174531	241.9360173	281.3785604	135.9038975	563.7762249	322.829898	153.692212	643.7552467	241.7806275	297.5274787	416.5325364	234.7339641	366.2317685	321.5928702	171.544332	359.5480883	529.7422736	42.35892983	618.4578745	177.3403461	99.74726273	269.6557822
12.45	376.7289253	428.3616262	448.6480452	457.6264679	486.8058424	253.2950225	293.450441	127.8112237	557.7365083	334.316075	153.7533814	643.9431501	238.7989061	289.7838798	422.8225348	246.7481351	357.5902436	321.3270781	165.396261	349.6467175	543.3352233	53.40493852	622.3159463	190.5566139	98.74403426	255.8433736
12.5	358.5173658	429.4844706	441.6828176	465.7730182	486.4352347	265.5980291	306.3546084	121.3463312	550.714609	344.8322772	153.7880219	644.1840688	236.9269252	282.2395171	429.3664653	260.5519812	348.8966252	320.4021311	161.13686	340.0691699	557.4476406	64.81665702	625.3373944	204.4951971	97.85026362	242.9764469
12.55	340.0158614	429.3592757	434.8751349	473.3375707	485.5561596	278.7109149	319.5745399	116.3225453	542.556338	354.7274588	153.8006682	644.4246019	235.0626999	273.5033417	434.1748194	274.1738931	340.6329142	319.0302226	157.8607007	330.5138843	570.5320561	76.07744983	627.6621044	218.5794132	97.21206126	230.435298
12.6	324.4449562	428.6717246	426.4348963	478.6283802	483.833817	292.5299952	332.6346288	112.5349136	533.0952334	364.3359084	153.7958511	644.6114354	232.048865	262.0592474	435.4591403	285.9799849	333.3259393	317.4367815	154.5969549	320.6193433	581.2947931	86.81034397	629.4238514	232.2977376	96.97888841	217.5618891
12.65	314.5304612	428.0482855	414.8535652	480.4870976	480.9058999	306.8370921	345.1447695	109.6158514	522.2612697	373.9280262	153.7780921	644.6913056	227.0290423	246.753259	432.0946018	295.0803826	327.3063945	315.7336609	150.4543545	309.9860543	589.0179503	96.86994907	630.6414759	245.2513675	97.38173637	203.8455851
12.7	309.001558	427.2401981	400.647847	479.6225378	477.0387004	321.3800441	357.3629085	107.8611546	510.1718127	383.2756042	153.7519008	644.6109183	221.6839655	229.2167048	425.6182563	302.6073595	322.5050657	313.9546133	145.8460753	298.5577642	594.7526817	107.5105894	631.0204334	257.5298173	98.87455993	189.7317
12.75	305.3825265	425.8800893	384.965974	477.2165745	472.4784675	335.7522502	369.5347414	107.4746152	497.0752639	392.0434941	153.7217761	644.3168238	218.2246966	211.9528322	418.170814	309.9319362	318.6277382	312.026698	141.3466235	286.3482411	599.7621145	120.0003744	630.1874129	269.2889839	102.0138794	175.9226926
12.8	301.0304569	423.5795665	369.2498457	474.5527799	467.4573073	349.5667831	381.8747486	108.6433945	483.2217288	399.8739808	153.692212	643.7552467	219.0306458	197.8771921	411.9916321	318.3080548	315.3594958	309.8727128	137.5690587	273.3992124	605.1677866	135.3800868	627.7726709	280.6971234	107.3460682	163.1823014
12.85	293.7418879	420.009634	355.0529535	472.8438405	462.0601286	362.4206948	394.7133827	111.606404	468.898636	406.5127053	153.6788629	642.9084345	225.6917512	189.2993074	408.7070199	328.4734967	312.4071581	307.3681742	134.9964844	259.8410006	611.6146795	153.8156677	623.5365605	291.9770105	115.0936855	152.0911385
12.9	283.9222966	415.2966986	342.2578149	471.9250001	455.6072365	373.7092403	407.8114548	115.9288523	454.3972143	412.3085132	153.7686903	641.9643133	236.2959446	184.9508576	407.0604079	339.5527423	309.3582068	304.0523237	133.4023871	245.8088176	618.1365069	173.1091819	617.6241311	303.0400832	124.6164805	142.1625639
12.95	272.5596155	409.6540261	330.4344939	471.4023119	447.2883813	382.8525258	420.9462399	121.1598696	440.153967	417.7075889	154.0627066	641.1528731	248.1572502	182.577931	405.1451211	350.4600185	305.845127	299.4064489	132.366071	231.5048413	623.6399794	190.921675	610.2825914	313.7627632	135.0018451	132.6617591
13	260.7565236	403.3313475	319.0482362	470.8450089	436.1867444	389.2794829	433.9313607	126.8791302	426.6965474	423.1564952	154.6613898	640.705299	258.8028227	179.9001724	401.0775063	360.2777752	301.4755023	292.8727104	131.4458334	217.1249068	627.2172872	205.4000892	601.7388802	324.0090037	145.3842653	122.8114729
13.05	249.5986829	396.5487515	307.4164648	469.763518	421.6911585	392.7250708	446.7678049	133.006549	414.4063044	428.9449991	155.5975865	640.7804391	266.506518	175.1288302	393.3935151	368.3388593	296.0650299	284.1397545	130.3175058	202.845481	628.3521936	215.7058739	592.2418665	333.7433122	155.0142315	111.9071891
13.1	239.2616957	389.1880534	296.0361815	468.1383563	404.7555633	393.9138838	459.809007	140.7779171	402.9736502	434.6993134	156.6778591	641.2033767	272.5370242	168.9487008	382.7535551	374.5354801	290.3343244	273.9609408	129.8102356	189.211137	627.6120465	223.5477371	582.1824833	343.4250485	163.9828078	100.4310453
13.15	229.9095078	381.12587	285.4505039	465.9210052	387.0427531	393.847354	473.3860234	151.5317019	391.8596744	439.9131562	157.6452765	641.7233075	278.6268664	162.5599007	370.2450857	378.7211776	285.3549807	263.5289383	130.8900408	176.8394211	625.7314204	231.047447	572.0607753	353.5445816	172.476096	89.02844343
13.2	221.71099	372.2350089	276.2578579	463.0679135	370.6088476	393.5927164	487.6989564	166.3575732	380.4437082	444.0876921	158.2464327	642.0918166	286.4325192	157.2109942	357.0170781	380.6648444	282.2930992	254.184311	134.5284538	166.4075429	623.4247334	240.158455	562.4404286	364.5435214	180.6601137	78.36817755
13.25	214.6876092	362.4481149	268.8347227	459.5764773	357.2935641	394.0108259	502.5261526	185.4038858	368.1987584	446.8897663	158.3014773	642.1329008	297.0115018	153.8699881	344.1480853	380.2637543	281.9723565	246.9658473	141.369019	158.3353002	621.2887839	252.1912629	553.722261	376.61725	188.68141	68.96910318
13.3	208.8902647	351.6988035	261.6258737	454.9429825	347.1732838	395.2708247	516.3784476	206.2722702	354.8447631	448.4643515	157.921179	641.9684006	309.2214397	152.2748052	331.6670384	378.1006054	283.9240624	241.632323	150.5484393	152.0148315	619.2626985	266.5763671	545.5698043	388.9278181	196.6513627	60.41334075
13.35	204.0565054	339.954173	252.684626	448.6834463	339.6741683	397.2362985	527.8754461	226.4983686	340.2960298	449.1056865	157.2873897	641.7879654	321.5431864	151.9542447	319.5682226	375.027389	287.218551	237.4968947	160.9001357	146.5230492	617.1941434	282.3240511	537.3998819	400.5037677	204.6682658	52.08288926
13.4	199.8980109	327.16747	239.8250547	440.1960812	334.0962814	399.7557653	535.979722	244.2217918	324.4695591	449.1157792	156.5826773	641.7819111	332.5967307	152.4404443	307.8848078	371.962863	290.9177946	233.8244551	171.3216621	140.908384	614.9299055	298.5492005	528.5623451	410.4676473	212.8390687	43.35296759
13.45	196.2542851	313.4318866	221.3667057	429.0051374	329.6168327	402.5427272	540.1343349	258.4326346	307.4617128	448.8056774	155.9612692	642.0871026	341.5243311	153.3658591	296.6549184	369.6109794	294.2608562	229.9638517	181.0638665	134.4846856	612.2948687	314.483333	518.5235872	418.2401555	221.3364817	33.89084534
13.5	193.3697539	299.312404	199.3371023	415.8911517	325.1013394	404.7434161	541.0103601	270.0528845	290.0134416	448.3194639	155.4578962	642.5965099	349.4940113	155.1775198	286.0630669	367.6993606	297.2169574	225.6647394	190.616471	127.637052	609.0965097	329.7235391	507.2582855	424.2438515	230.7794136	24.76666592
13.55	191.7035741	285.6488734	177.304857	402.2819018	319.3324989	405.3858824	539.4086811	280.188598	273.2247249	447.8406578	155.0771263	643.1542195	357.8763607	158.276338	276.1959668	365.6129228	299.8976669	220.7876061	200.6758956	121.0518503	605.102001	343.8839537	495.0121949	429.0913239	241.7413574	17.34083078
13.6	191.7320479	273.369467	159.7996874	390.0983002	310.9946934	403.4609946	536.0280337	289.7808655	258.3816193	447.5707778	154.8231575	643.6044678	367.9266535	163.0184355	267.1198973	362.7005024	302.413539	215.1903721	211.8845142	115.4289522	600.0641059	356.6378352	482.0896359	433.3766378	254.7128397	12.97201102
13.65	193.746283	263.1578748	150.7512981	381.1187171	299.2348115	398.2996751	531.4319518	299.4997945	246.4613837	447.6238582	154.6892657	643.8220358	380.4179317	169.6364449	258.9415515	358.4832997	304.9077371	208.9286615	224.5659966	111.3210144	593.841785	367.8804797	468.8703214	437.5288462	269.8549276	12.50500584
13.7	197.3126049	254.3880716	148.6944526	374.7952398	285.1843035	390.588413	525.797386	309.3403545	236.8240452	447.6948168	154.6643096	643.8513159	394.5712078	178.0141481	251.5566273	353.1475278	307.5428209	202.6004111	238.0084739	108.7029942	586.6002075	378.0397293	455.5872942	441.2736509	286.409084	14.84902254
13.75	201.7976263	246.0654413	150.2640637	369.7124986	270.987972	381.6680224	519.1870651	319.1220185	228.170958	447.3623893	154.7187761	643.7571738	409.3737876	187.9929668	245.0106723	347.1393601	310.5298528	197.0817836	251.3061307	107.3779045	578.6904316	387.7033614	442.525426	444.1505568	303.5030739	18.50806621
13.8	206.5755231	237.1366119	151.9053282	364.279947	259.2061671	373.1297843	511.6521404	328.6694366	219.0658542	446.1873436	154.8231575	643.6044678	423.9320828	199.4287177	239.35882	340.937259	314.0693379	193.2683226	263.6329064	107.1430217	570.4955858	397.4021577	429.9854747	445.6693009	320.4060496	22.07918723
13.85	211.1217956	226.7560538	150.7271612	357.161683	252.0184997	366.4319927	503.2334648	337.8007487	208.2742784	443.8553178	154.9600541	643.4507205	437.5841422	212.0992948	234.627371	335.0086209	318.2382589	191.7638601	274.3886186	107.7475284	562.3655423	407.4898031	418.1623556	445.4465677	336.6398847	24.52143802
13.9	215.4788445	215.0270771	146.8959501	348.3703094	249.1039748	361.5380389	494.1245995	346.7228336	195.7556671	440.4447615	155.1053384	643.2985251	450.3442581	225.5234992	230.6143426	329.2630109	322.9610413	192.2313322	283.8855618	109.0371612	554.3454554	417.982795	406.9094647	443.7552469	352.2110297	25.96897869
13.95	219.7291606	202.3325943	141.192313	338.3095386	249.1260299	357.9122749	484.5079523	355.5460565	181.8338727	436.2269077	155.2562067	643.1473718	462.3157023	239.160743	227.0783088	323.6221534	328.0130853	193.9911561	292.5170722	110.7639614	546.4072211	428.7354227	395.9211781	441.0126299	367.2302282	26.77081491
14	223.9499591	189.0752961	134.4260141	327.4279546	250.6316358	354.9396288	474.5809983	364.3680327	166.8837106	431.4960378	155.4098579	642.9967482	473.6093698	252.539694	223.7625363	317.9967829	333.1849074	196.3708071	300.6547263	112.6889134	538.5152509	439.6106843	384.8721124	437.6658936	381.7851769	27.25281198
14.05
14.1
14.15
14.2
14.25
14.3
14.35
14.4
14.45
14.5
14.55
14.6
14.65
14.7
14.75
14.8
14.85
14.9
14.95
15
15.05
15.1
15.15
15.2
15.25
15.3
15.35
15.4
15.45
15.5
15.55
15.6
15.65
15.7
15.75
15.8
15.85
15.9
15.95
16
16.05
16.1
16.15
16.2
16.25
16.3
16.35
16.4
16.45
16.5
16.55
16.6
16.65
16.7
16.75
16.8
16.85
16.9
16.95
17
17.05
17.1
17.15
17.2
17.25
17.3
17.35
17.4
17.45
17.5
17.55
17.6
17.65
17.7
17.75
17.8
17.85
17.9
17.95
18
18.05
18.1
18.15
18.2
18.25
18.3
18.35
18.4
18.45
18.5
18.55
18.6
18.65
18.7
18.75
18.8
18.85
18.9
18.95
19
19.05
19.1
19.15
19.2
19.25
19.3
19.35
19.4
19.45
19.5
19.55
19.6
19.65
19.7
19.75
19.8
19.85
19.9
19.95
20
20.05
20.1
20.15
20.2
20.25
20.3
20.35
20.4
20.45
20.5
20.55
20.6
20.65
20.7
20.75
20.8
20.85
20.9
20.95
21
21.05
21.1
21.15
21.2
21.25
21.3
21.35
21.4
21.45
21.5
21.55
21.6
21.65
21.7
21.75
21.8
21.85
21.9
21.95
22
22.05
22.1
22.15
22.2
22.25
22.3
22.35
22.4
22.45
22.5
22.55
22.6
22.65
22.7
22.75
22.8
22.85
22.9
22.95
23
23.05
23.1
23.15
23.2
23.25
23.3
23.35
23.4
23.45
23.5
23.55
23.6
23.65
23.7
23.75
23.8
23.85
23.9
23.95
24
24.05
24.1
24.15
24.2
24.25
24.3
24.35
24.4
24.45
24.5
24.55
24.6
24.65
24.7
24.75
24.8
24.85
24.9
24.95
25
25.05
25.1
25.15
25.2
25.25
25.3
25.35
25.4
25.45
25.5
25.55
25.6
25.65
25.7
25.75
25.8
25.85
25.9
25.95
26
26.05
26.1
26.15
26.2
26.25
26.3
26.35
26.4
26.45
26.5
26.55
26.6
26.65
26.7
26.75
26.8
26.85
26.9
26.95
27	522.2247096	255.5801241	595.9622996	129.899971	350.1040976	32.93573244	185.6738346	280.7669374	410.6581245	102.8526579	152.5990656	657.0193343	257.2567988	433.4535468	464.3823855	157.8868379	336.8903916	354.558928	242.0287509	492.0455682	232.7117534	533.2364724	184.2519975	222.1684565	640.2349828	321.6499291
27.05	521.2056268	255.3865319	595.9352147	129.6671997	359.1742325	29.56025926	190.7092319	277.4903911	413.1979221	99.41306751	152.5990656	657.0193343	253.8219975	432.7579505	464.3226243	157.9561673	334.29815	353.6004773	242.3393178	491.937233	230.985513	531.9233607	184.2064705	222.2566508	638.8906713	322.4856042
27.1	520.3958923	255.3061475	595.8203775	129.4485648	368.041044	26.17322547	195.4773249	274.2109888	415.8676979	96.25880776	152.5990656	657.0193343	251.0233381	432.2007406	464.286767	157.9977657	331.5716927	352.5494391	242.5255781	491.8722597	229.4177374	530.609503	184.2569125	222.2376519	637.5847316	323.180324
27.15	520.0098911	255.453243	595.5298436	129.2582612	376.6181962	22.72148226	199.741913	270.9068433	418.7933735	93.67877837	152.5990656	657.0193343	249.5442262	431.9299462	464.2987195	157.9838995	328.5921715	351.3181448	242.463498	491.8939151	228.1811014	529.3037014	184.4992693	222.0042913	636.3585228	323.5905441
27.2	520.2614373	255.9412285	594.9751996	129.1104645	384.8251239	19.15131233	203.271401	267.5530029	422.0954961	91.96246146	152.5990656	657.0193343	250.0680808	432.0934237	464.3823855	157.8868379	325.235708	349.816019	242.0287509	492.0455682	227.4504918	528.0159231	185.0294223	221.4494707	635.2532086	323.5717216
27.25	521.2055702	256.8129627	594.129245	129.1490989	392.6777852	15.44468139	205.8996515	264.1041907	425.8400673	91.17538817	152.5990656	657.0193343	252.976431	432.7875703	464.5512786	157.7131996	321.5105156	348.02985	241.1081459	492.3540971	227.3055774	526.7429528	185.8971398	220.5438332	634.3054013	323.0383661
27.3	521.9749247	257.8301961	593.2894573	129.7570623	400.7487047	12.31192475	207.9406041	260.5189063	430.0128166	90.67957538	152.5990656	657.0193343	257.0204802	433.6886721	464.6941759	157.5662874	317.7829046	346.1545166	239.5976974	492.5920035	227.328889	525.5136325	187.239619	219.5677249	633.4541653	322.3257718
27.35	521.5275098	258.6934719	592.8261697	131.4162155	409.6718985	10.55364496	209.7899569	256.74966	434.5713713	89.64266949	152.5990656	657.0193343	260.6648845	434.4140985	464.6811857	157.5796426	314.5572817	344.4644091	237.3970533	492.4948948	226.9930664	524.3488858	189.1724804	218.8796239	632.62674	321.8519067
27.4	518.8107607	259.1083834	593.1077626	134.5935515	420.014898	10.94511673	211.841281	252.7535224	439.4854817	87.24219018	152.5990656	657.0193343	262.4281256	434.593225	464.3823855	157.8868379	312.3568206	343.2441943	234.3979758	491.7938986	225.7663689	523.2670166	191.8060685	218.8363487	631.7510758	322.0384483
27.45	513.1164181	259.0120435	594.3357799	139.5128042	432.0465298	13.74292384	214.5079504	248.5156185	444.772127	82.90808935	152.5990656	657.0193343	261.2788332	433.9596456	463.7133614	158.5669691	311.5474403	342.7068691	230.5512233	490.3436116	223.2834454	522.2667517	195.1218951	219.6123979	630.7762538	323.2444649
27.5	505.374584	259.0849629	596.0168496	146.1448915	445.1945512	18.03837145	217.9562275	243.7088303	450.4774601	77.70657185	152.5990656	657.0193343	258.3438913	432.808053	462.8036097	159.4814999	311.8878325	342.7377314	226.2040327	488.3226771	220.103043	521.2838158	198.7112861	220.7126138	629.5110257	325.2949042
27.55	497.0104665	260.2513109	597.5120001	154.318657	458.7628559	22.60212112	222.3368307	237.9826761	456.646869	73.03189708	152.5990656	657.0193343	255.2464546	431.5589287	461.831949	160.4371581	312.9668003	343.1374765	221.8055511	486.0277278	217.0024606	520.2391275	202.0717653	221.4800836	627.7576407	327.9225021
27.6	489.5922167	263.4570142	598.2114809	163.8822458	472.1680674	26.30236674	227.8007465	230.985822	463.2962695	70.28114338	152.5990656	657.0193343	253.6577805	430.6488734	460.9775272	161.2403239	314.371008	343.7053737	217.8304442	483.7696324	214.7824908	519.0557939	204.7192277	221.2690756	625.3140802	330.8665698
27.65	484.3451485	269.3375237	597.7310161	174.5676166	485.1410737	28.51508254	234.4341056	222.4122056	470.5167655	70.55362747	152.5990656	657.0193343	254.762077	430.4066272	460.3421444	161.7281536	315.6736397	344.2749453	214.6501902	481.7681068	214.117316	517.7268482	206.3444069	219.6224279	622.0034648	333.9533541
27.7	480.6521017	277.4453109	596.3724614	185.5591722	497.7562671	29.80107054	242.427173	212.9285836	478.1613338	73.22932774	152.5990656	657.0193343	257.3695605	430.3584794	459.8013382	161.900182	316.6111606	344.6568395	212.060676	479.8460254	214.4705917	516.3628932	207.4217505	216.7348825	617.9842572	337.4587095
27.75	477.3766236	287.0693194	594.6028355	195.9429622	510.1957432	31.03176432	251.9201117	203.3609104	486.1360541	77.35247589	152.5990656	657.0193343	259.7568951	429.8760292	459.1618063	161.7912606	316.9300076	344.6780289	209.7085139	477.7136456	215.0815379	515.1215627	208.5974908	212.9772062	613.4816386	341.7460028
27.8	473.3615796	297.5616046	592.8690932	204.8457137	522.5915263	33.02516431	263.0152793	194.5561957	494.369697	82.0020722	152.5990656	657.0193343	260.2336309	428.3301658	458.22903	161.4357859	316.3747003	344.1641501	207.2269589	475.0705884	215.1873837	514.1568936	210.5163829	208.729965	608.7371391	347.167645
27.85	467.7481578	308.451095	591.5304803	211.8546458	534.973691	36.34852477	275.5525102	187.0388579	502.7867401	86.569346	152.6037491	657.0201055	257.5371548	425.286343	456.856446	160.842223	314.7850998	342.9871293	204.3168743	471.6470027	214.196238	513.6046991	213.7010712	204.3756881	603.9140708	353.9084362
27.9	460.7867963	319.2722836	590.4776844	217.9091793	547.3782948	41.78417523	288.663255	179.8217437	511.3475632	91.93224716	152.6078438	657.0207798	252.863072	421.2667453	455.1252001	160.0745345	312.3169853	341.295566	201.2086771	467.2582463	212.848971	513.4476071	217.9954383	200.0466119	598.6798629	361.2949359
27.95	452.9821052	329.5905836	589.5272262	224.2877359	559.7829247	49.9518545	301.4139599	171.5552369	519.9637369	99.16832742	152.6075494	657.0207313	247.8965998	417.0429018	453.1678836	159.19282	309.2330247	339.3094433	198.2634967	461.7437438	212.1184708	513.6421511	223.0893076	195.8481018	592.5560545	368.5383267
28	444.8360327	338.9582873	588.503502	232.2138014	572.1318332	61.35696164	312.9850968	160.8592092	528.5213678	109.2465566	152.5990656	657.0193343	244.4238511	413.4525765	451.1195658	158.2582697	305.802798	337.254732	195.8571656	454.9400476	212.9808394	514.1425563	228.6740537	191.8808446	585.0124797	374.8959136
28.05	436.7678996	347.0878753	587.2814442	242.4975699	584.2492698	75.9428204	322.9048417	146.7635097	536.8397976	122.4954471	152.5756473	657.0154781	243.9201833	411.1506755	449.1381518	157.3691359	302.2757313	335.2759369	194.3046449	446.8050873	215.9911725	514.8912641	234.5007133	188.1705832	575.660572	379.8618052
28.1	428.8359216	354.44303	585.8123672	254.8298493	595.4433922	91.85535074	331.8025027	130.9028147	544.1268936	137.3236378	152.5551719	657.0121064	245.2269962	409.4792992	447.3023642	156.4759057	299.0755981	333.1517603	193.2146442	437.5742537	219.7078928	515.6352363	240.7354316	184.6642671	565.0071737	383.9179948
28.15	421.1351683	361.6621262	584.0521477	268.5702621	605.0657282	107.0866135	340.4786014	115.6040577	549.6194395	151.9635953	152.556644	657.0123488	246.7372299	407.4978895	445.7056118	155.519505	296.5935892	330.5452095	192.0942745	427.6097866	222.3359099	516.1029312	247.5889714	181.2369652	553.8755906	387.7264721
28.2	413.7845952	369.3692905	581.9568759	283.1278503	612.6272798	119.980043	349.65234	103.3589877	552.6596601	164.9251247	152.5990656	657.0193343	246.8503684	404.2429957	444.4423217	154.4405156	295.2283749	327.1152967	190.4320791	417.2762202	222.1213529	516.0292254	255.2634838	177.7669358	543.2289576	391.9431247
28.25	406.7827825	377.9555407	579.4872282	297.9428776	618.0547017	129.7711529	359.7990081	95.98561891	552.9224288	175.3608891	152.6880416	657.0339857	244.3162567	398.929289	443.5703234	153.2280969	295.2410998	322.6598033	187.7434784	406.8031663	217.8933386	515.2193259	263.7880466	174.11872	533.8862364	397.0446973
28.3	399.6965746	386.7856118	576.6149073	312.3993494	622.0472778	138.1173553	370.9864311	92.35051235	551.2415423	183.9924043	152.7658145	657.0467923	240.5362862	392.0052488	443.1058916	152.2613833	296.283578	317.519802	184.7741869	396.1886683	211.0228636	513.7043292	272.6766623	170.0570598	525.512429	402.6294105
28.35	391.8606858	394.9719764	573.3360387	325.8746198	625.4489004	147.0991365	383.1424359	90.56875907	548.6729063	191.7684886	152.7602235	657.0458717	237.4137767	384.2272173	443.0339761	151.999752	297.8428774	312.1725159	182.4560057	385.3544314	203.5273187	511.5903043	281.3545223	165.3626685	517.433826	408.1027922
28.4	382.5457901	401.6703759	569.6339841	337.8060022	629.0113273	158.5726383	396.2413885	88.78019067	546.2547712	199.5365291	152.5990656	657.0193343	236.9520531	376.458671	443.3375042	152.9003322	299.3999112	307.0972939	181.7662374	374.2584344	197.5636956	509.0019231	289.2813006	159.8062472	508.8961442	412.8931548
28.45	371.2081258	406.3078411	565.4846776	347.986101	633.2314663	173.5273258	410.2920296	85.69372535	544.7001592	208.0591494	152.2403937	656.9602728	240.4571566	369.390059	443.9800609	155.1936366	300.573022	302.6034654	183.4039572	362.8758579	194.820458	506.0430525	296.039384	153.243	499.2322927	416.6069703
28.5	358.4726028	409.4552222	560.6992099	356.9282754	637.7934714	190.7774803	424.876659	82.24240539	543.37621	217.6071668	151.7671248	656.882341	245.8176377	362.4789806	444.6573129	158.1021	301.587141	298.576577	186.1762178	350.8982467	194.5902151	502.6124593	301.9588603	145.9609311	488.5047289	419.595289
28.55	345.4041498	411.9028425	555.0754557	365.4043138	642.255273	208.7467208	439.4643438	79.79262104	541.3238354	228.4031801	151.2932503	656.8043095	250.2561328	354.8485027	445.0447015	160.6448483	302.8524214	294.7871025	188.491898	337.9122739	195.5348823	498.5290855	307.4544191	138.3769807	476.9950398	422.3368086
28.6	333.2374897	414.4525956	548.4149021	374.155707	646.2502788	226.1272366	453.520786	79.64185195	537.6058229	240.7008645	150.9333106	656.7450392	251.032163	345.5017641	444.8219592	161.8609538	304.7800049	291.0072182	188.7278785	323.3909869	196.2942968	493.5871302	312.9227881	130.926241	465.0446426	425.3210838
28.65	322.9950468	417.6913205	540.5798696	383.6674898	649.4669213	242.0793415	466.6896824	82.6653051	531.5207811	254.5888728	150.7713555	656.7183705	246.2511089	333.6778294	443.7691061	161.0916556	307.6423345	287.0413435	185.8030089	306.9715185	195.7350735	487.6250514	318.7454173	123.9732094	453.0026018	428.8903321
28.7	314.303721	421.0528196	532.003308	393.8991864	651.5527722	256.6923645	479.2188317	88.51254873	523.4948089	269.4823354	150.7657343	656.7174449	237.8607496	319.8899978	442.2002365	158.9450694	311.1344556	282.7160503	181.7034995	289.2713415	193.9610292	480.7039705	325.0016042	117.6115959	440.8727794	432.7078852
28.75	306.3457585	423.7467001	523.2314687	404.5466915	652.1574136	270.191363	491.51766	96.61773931	514.1719336	284.5334248	150.8439119	656.7303182	228.8847972	305.188325	440.5543755	156.3420941	314.8282739	277.8697035	179.2545119	271.500898	191.2732768	472.9454795	331.7190665	111.8434742	428.643847	436.2920629
28.8	298.2161247	424.9794589	514.8309862	415.2829564	650.9331278	282.8020013	503.9592954	106.4217833	504.1754575	298.9072839	150.9333106	656.7450392	222.7122842	290.9433031	439.2839165	154.2258621	318.3041176	272.3294206	181.4651073	255.1947065	187.978924	464.4826059	338.9220355	106.6687057	416.2772652	439.1422183
28.85	289.1560796	424.1961182	507.2408164	425.794777	647.7228778	294.9609039	516.7618671	117.3596252	494.0008673	311.9402672	150.9759186	656.7520554	222.0840824	278.4473886	438.671988	153.2757325	321.2807715	266.0326615	190.3381397	241.6979541	184.4229729	455.4526724	346.5736504	102.0098241	403.6558929	440.8682846
28.9	279.4001912	421.6814238	499.8694144	435.5065443	642.7459438	307.0903531	529.1147115	128.8939049	483.4520049	323.3825368	150.9773971	656.7522988	226.2266171	268.023507	438.4113189	153.2381832	324.0269423	259.6041155	203.6060901	230.5906326	180.6427952	445.8960283	355.0718744	97.94574606	390.8683554	441.5030184
28.95	269.4529079	417.9494914	491.8892035	443.8622475	636.4054862	319.7028882	540.1746287	140.4737923	472.2589982	333.1530798	150.956833	656.7489126	233.3544854	259.5954386	438.0110193	153.5956187	326.8912768	253.8732532	218.0513684	220.8062324	176.794248	435.8745771	364.773917	94.53506225	377.9661323	441.1882138
29	259.89174	413.5508359	482.3958385	450.3494732	629.1083158	333.2437475	549.2367484	151.6625747	460.1198021	341.1615458	150.9333106	656.7450392	241.632627	252.963932	436.9776772	153.8291904	330.2123597	249.695517	230.686637	211.1311735	173.0441611	425.4623019	376.0006083	91.83468501	365.0201038	440.0723135
29.05	251.2326658	408.9851836	470.6908459	454.7660149	621.1786117	347.8791858	555.9860652	162.3248177	446.7706957	347.350294	150.9247884	656.7436359	249.5164012	247.698519	434.9894875	153.560105	334.2203531	247.6329825	239.4921078	200.4084358	169.4172309	414.6682886	388.7886008	89.79970732	352.1978479	438.3958032
29.1	243.5422306	404.2621929	457.5829162	457.9160131	612.9217141	363.3090812	560.9938342	173.0764898	432.5572476	351.9677683	150.9244927	656.7435872	256.5806049	242.4608847	432.2995714	152.8467379	338.8407338	247.1379673	245.727572	188.6181059	166.1388935	403.3624945	402.1144387	88.20657015	339.4733715	436.3735682
29.15	236.8372919	399.3479135	444.4539117	460.9226816	604.5631051	379.0080019	564.9726978	184.6413909	417.9930016	355.2945268	150.928606	656.7442645	262.5692448	235.6903601	429.3140678	151.8271996	343.9261065	247.3529768	251.2692936	176.0124484	163.2918551	391.359741	414.8345355	86.79641598	326.8833437	434.3179713
29.2	231.1257854	394.2064372	432.956318	464.9318689	596.3149748	394.4774691	568.562574	197.6321509	403.684657	357.5995025	150.9333106	656.7450392	267.2501056	225.7817524	426.4503794	150.6425369	349.3437968	247.4311823	257.957213	162.9346807	160.9615189	378.4639532	425.9211029	85.31438444	314.4825421	432.5666595
29.25	226.2959944	388.7235079	424.369923	470.674362	588.2331718	409.232974	572.1780128	212.3578682	390.162331	359.0944889	150.9333106	656.7450392	270.7120926	211.7507464	424.0616219	149.4692664	354.9941678	246.820866	267.1268548	149.7312501	159.1697921	364.5685053	434.862105	83.66893253	302.3228786	431.3283555
29.3	222.1279679	382.5568866	417.599022	477.2849973	579.7181669	422.6608381	575.3500747	228.0302064	377.2777216	359.6939878	150.9333106	656.7450392	273.7895008	195.2539303	422.295113	148.7047049	360.5857647	245.879176	278.3600324	136.4578976	157.6260648	349.7000947	442.5951189	82.30168259	290.977667	430.4844706
29.35	218.2339056	375.2600037	410.8369197	483.5270123	569.9651165	434.2118082	577.4979492	243.7294547	364.7439961	359.1650026	150.9333106	656.7450392	277.7326062	178.959339	421.2608142	148.8496304	365.7928601	245.2051699	290.8763523	123.127578	155.9712021	333.9904927	450.3655553	81.7892333	281.1133017	429.7710249
29.4	214.1990452	366.345282	402.1332928	488.2410423	558.0531804	443.3905686	578.0969919	258.7069462	352.2266954	357.258771	150.9333106	656.7450392	283.7751665	165.8120623	421.0655014	150.4002048	370.2936477	245.3860622	303.9243973	109.7166265	153.8261358	317.5622399	459.3262889	82.69193552	273.4291081	428.9097379
29.45	209.7549221	355.5409482	389.8735872	490.5904161	543.2396393	449.9919274	576.7315535	272.6192643	339.4675091	353.8894818	150.9333106	656.7450392	292.5437608	157.9577996	421.740228	153.6587647	373.9487244	246.8839354	316.8709875	96.23989764	151.059312	300.6011713	470.2277912	85.37314052	268.2745115	427.6529608
29.5	205.3544342	343.1108299	374.5860449	490.7695319	526.0376459	454.7081508	573.4708985	285.8001054	326.6662826	349.4826067	150.9333106	656.7450392	303.2380416	154.2727588	422.7620634	157.7866876	377.0684326	249.5828235	329.5984693	83.35773262	148.4497424	283.5387363	482.5922432	89.90952145	264.2989219	425.5082947
29.55	201.6915248	329.668462	357.4335314	489.2102154	507.5988163	458.4393324	568.4349889	298.7050422	314.252016	344.7047455	150.9333106	656.7450392	314.5498551	152.5625566	423.5021879	161.7259078	380.1089268	253.2660565	341.9122795	71.73570613	147.1133233	267.0114459	495.671319	96.21753553	259.6715732	421.9928444
29.6	199.5147832	315.924878	339.8285512	486.3553631	489.4399961	462.0928851	561.7186503	311.7453549	302.7389618	340.2932262	150.9333106	656.7450392	325.3144115	150.64299	423.3448584	164.4563442	383.5114185	257.7133149	353.6077181	62.04039132	148.2186451	251.7757852	508.7847824	104.2021573	252.4487915	416.5639936
29.65	199.4249637	302.5140312	323.2090371	482.6857232	473.0715001	466.4046735	553.3755409	325.1379505	292.5794965	336.7578324	150.9333106	656.7450392	334.6991801	146.7350919	421.8960343	165.2378342	387.4944446	262.6187404	364.5797456	54.68849398	152.5267696	238.4351552	521.3797205	113.603153	241.1225942	408.8503597
29.7	201.2760619	289.7626981	307.7923853	478.3388556	458.3252203	471.2934749	543.5140051	338.5966287	283.9545143	333.6600221	150.9333106	656.7450392	342.8651394	141.0801299	419.6854099	164.9540634	391.6767346	267.6503485	375.5090783	49.82707257	159.6356755	226.6054295	533.1436495	123.7396984	226.9561734	399.4572922
29.75	204.6679726	277.8647503	293.5688089	473.4999347	444.4775531	476.4238826	532.2562516	351.6918612	276.9685073	330.3405707	150.9333106	656.7450392	350.1155563	134.2452762	417.5069016	164.8190697	395.5127275	272.3971908	387.2349492	47.45378896	168.7474166	215.5778867	543.8350895	133.8642786	212.1147201	389.4373383
29.8	209.1740464	266.9907994	280.50902	468.3769401	430.6374359	481.4706056	519.6920075	364.0019639	271.6950256	326.1055362	150.9333106	656.7450392	356.7200781	126.7941539	416.175743	166.0561706	398.4886725	276.4792974	400.5167704	47.54039607	179.0724853	204.5760759	553.2722104	143.328926	199.165508	380.0769118
29.85	214.2984961	257.0742413	268.3549026	463.0953096	415.8913029	486.1154631	505.9032254	375.1494417	268.1575665	320.4111821	150.9333106	656.7450392	362.9655017	119.3460694	416.2548362	169.4451336	400.1996435	279.6725569	415.7017878	49.85603866	189.9300584	192.9362328	561.4641417	151.7553019	190.2498643	372.4632641
29.9	220.1073733	247.4104657	257.0298729	457.55495	400.3395719	490.1036681	490.9472251	384.7148253	265.8992238	312.9618153	150.9333106	656.7450392	369.2423797	112.2744948	417.0333184	173.7812896	400.5408294	282.0489152	431.6464813	53.52116426	200.7884453	180.685855	568.5890642	159.5898722	184.632199	366.129281
29.95	226.65897	237.081414	246.1797321	451.5006988	384.3043935	493.1615005	474.8653806	392.2077172	264.3338931	303.6140977	150.9333106	656.7450392	375.9937898	106.1082361	417.5179468	177.4519387	399.4602272	283.7844029	447.0137921	57.57160158	211.160842	168.029018	574.9238454	167.4143128	180.5678324	360.0385624
30	234.0253853	225.1412446	235.3888961	444.6435463	368.1515442	494.9837279	457.6626353	397.073743	262.8516918	292.1886765	150.9333106	656.7450392	383.634665	101.3874705	416.7306837	178.8960457	396.8873921	285.0451373	460.6743115	61.13633013	220.5733683	155.1522194	580.705264	175.7498505	176.1648418	353.0382351
30.05	242.1995806	211.0085392	224.4598049	436.8167711	352.2386743	495.370702	439.3319251	398.9065686	261.0426202	278.7224988	150.9333106	656.7450392	392.4318918	98.48329365	413.9368496	177.1114912	392.8651776	286.0083899	472.0919377	63.7186785	228.7046255	142.1081868	586.116394	184.9450757	169.8166093	344.1437218
30.1	250.6630276	195.3925675	213.0209452	427.8943378	335.9670059	494.1448464	420.4113135	398.4302259	259.7926464	264.3397792	150.9333106	656.7450392	402.1937166	97.66288337	409.6946627	173.4062438	387.8957856	286.973	482.2874091	66.34921688	236.5601679	129.0304633	591.1367742	194.9200828	162.0034255	333.4301441
30.15	258.7807005	179.451637	200.9657435	417.9342253	318.6716068	491.2959388	401.8165966	396.6867448	260.3019286	250.6726192	150.9333106	656.7450392	412.5583749	98.91316133	404.8465965	169.6407081	382.6520804	288.2283138	492.5184824	70.30816231	245.3622425	116.0697512	595.6873345	205.4641656	153.5989834	321.2910906
30.2	265.9015389	164.3708338	188.1789656	406.9970728	299.5642337	486.7892711	384.7548708	394.8426125	263.7935106	239.5370983	150.9333106	656.7450392	423.1795992	102.1931528	400.3012928	167.7625517	377.8403838	290.0642071	503.8787242	76.76185597	256.2914607	103.4375378	599.7006437	216.389651	145.5700836	308.1956796
30.25	271.67013	151.1086896	174.587856	395.1383644	278.0069495	480.6701676	370.3548178	393.8395339	270.8620692	232.2542335	150.9333106	656.7450392	433.8310408	107.2639168	396.750962	169.2988769	373.9687894	292.6307768	516.9761032	86.36359567	270.0227132	91.31467048	603.0991582	227.5417684	138.851682	294.6928486
30.3	277.1219169	139.9304338	161.7373813	382.6673848	255.1146495	473.2940152	357.6996278	393.0244147	280.0827714	227.7653998	150.9333106	656.7450392	444.4597868	113.6630967	393.7171304	173.4304615	370.8401806	295.5629858	530.8551847	98.15224996	285.4399714	79.72630715	605.7637561	238.899648	133.4147561	280.9114118
30.35	283.5467182	130.9039214	151.5875041	370.1029778	232.669149	465.2452208	345.2817251	391.2608887	289.5077818	224.2925999	150.9333106	656.7450392	455.1096201	120.8533372	390.4433517	178.8449339	368.0177631	298.3405172	544.4251775	110.8825806	300.9920401	68.48384818	607.5610353	250.4257009	129.1808996	267.0387137
30.4	292.1959345	124.1156899	146.2971705	358.1158933	212.9467489	457.2845757	331.3233116	387.3114706	297.339001	220.0359608	150.9333106	656.7450392	465.8322935	128.3331186	386.1495845	184.2563392	365.0505427	300.4509905	556.8046181	123.5097169	315.25077	57.33615126	608.3651412	262.0984428	126.0563896	253.2705444
30.45	303.7551631	119.3610993	147.1929003	347.2363279	197.9078011	450.0934862	314.3253892	380.1802726	302.3274447	213.6287405	150.9333106	656.7450392	476.7056309	135.7894525	380.2017981	188.628945	361.6121543	301.5312678	567.4598747	135.2868349	327.3555347	46.11108135	608.1272507	273.9561717	123.8178177	239.6779189
30.5	317.5362615	116.2089781	151.5153305	336.6876787	186.812787	443.4556822	295.4892138	370.4920585	305.386853	205.5625937	150.9333106	656.7450392	487.3957113	142.9658422	373.0794951	192.0759857	357.6374437	301.6618171	576.5130414	146.8708264	338.6472986	35.76369185	606.8139514	285.8711479	122.6336327	226.3249993
30.55	332.4587606	113.9721342	155.3854717	325.188635	177.8524596	436.8106119	277.1737022	359.5216868	307.7832436	196.8526533	150.9333106	656.7450392	497.5934919	149.7388914	365.4668619	194.8788414	353.2034373	301.0721168	584.157853	158.9696648	350.8048988	27.52238769	604.4493687	297.7429454	122.5031187	213.1162259
30.6	347.5491525	111.96833	154.9019472	311.2158202	168.9395795	429.4824562	262.3213819	348.8765348	310.7682051	188.5881696	150.9333106	656.7450392	507.0298169	156.0060842	358.0878235	197.3082352	348.3909623	299.991696	590.5453045	172.1990748	365.349501	22.64712597	601.0464285	309.4832357	123.4178557	199.9448493
30.65	362.0741144	109.6802359	147.1469527	293.4256589	158.1830951	420.8376203	253.3825556	340.0985881	315.3141952	181.6680846	150.9333106	656.7450392	515.5332883	161.8290971	351.5690746	199.5922416	343.2817303	298.5870337	595.8988148	186.9306713	383.0969512	21.86121134	596.6868962	321.0195288	125.3452063	186.7244968
30.7	375.8023377	107.1223492	134.9110134	272.7561102	145.7288388	410.5392012	248.8362724	332.485212	321.2774748	175.771727	150.9333106	656.7450392	523.1670009	168.0639085	345.7692753	201.3539619	338.2073264	296.9162938	600.2374296	202.0695036	402.6881618	23.96697889	591.6379244	332.4331509	127.9233972	173.2042627
30.75	388.5979604	104.5042234	122.7078622	251.1887921	132.2194876	398.4431043	245.9088809	324.807902	328.2395658	170.3472854	150.9333106	656.7450392	530.0017371	175.6217867	340.4286372	202.2204675	333.607616	295.008558	603.6625421	216.4437039	422.5167598	27.35643591	586.2411372	343.7756511	130.7663244	159.1558405
30.8	400.3292159	102.0255739	115.7554994	231.399324	118.38656	384.4140303	241.614161	315.6527743	335.7976026	164.8253098	150.9333106	656.7450392	536.0821148	185.3303332	335.2700667	201.8133513	329.9427646	292.8979459	606.2789185	229.0330479	441.2681752	30.55219784	580.8415398	355.0715706	133.483056	144.3188432
30.85	411.1027132	99.94653316	118.2400676	215.9460606	104.9317966	368.460269	233.5777564	303.797136	343.5652635	158.6546513	150.9333106	656.7450392	541.3929968	197.4969256	330.0950723	199.8615786	327.5063767	290.6070689	608.1453107	239.3260619	458.205798	32.52249714	575.6691497	366.3074974	135.7493021	128.4654691
30.9	421.4955443	99.11162528	127.3088216	203.9139635	92.0069546	350.9685672	223.0717454	289.8123026	351.8201243	152.3008659	150.9333106	656.7450392	545.6717975	211.0007105	325.2957436	196.8742022	325.6818752	288.0132346	609.4047554	248.7652803	473.7825322	34.13377633	570.4935133	377.0841103	138.3315139	112.231864
30.95	432.2267344	100.3966747	138.3268346	193.2051668	79.72693649	332.6049338	212.2830576	274.8620508	360.7826274	146.239577	150.9333106	656.7450392	548.64773	224.4389679	321.3859392	193.4495606	323.6029803	284.9317913	610.13315	259.0146612	488.5666828	36.52564435	564.9643022	386.9777716	142.1353808	96.49960457
31	443.9173343	104.6087671	146.8179139	181.453955	68.24064894	314.1439291	203.7163243	260.3981585	370.6456024	140.9509413	150.9333106	656.7450392	550.0834927	236.5908107	318.905897	190.215368	320.376772	281.1601821	610.3965437	271.5796377	503.0090523	40.74681964	558.7088274	395.6067647	148.0636226	82.24781983
31.05	456.9129686	112.1237256	149.5406235	166.6305146	57.64230786	296.2187556	199.5059806	247.7313505	381.5277547	136.7431743	150.9333106	656.7450392	549.8696711	246.7581	318.2255553	187.674015	315.4245313	276.6442713	610.2159593	287.2809702	517.3998366	47.48813906	551.4005385	402.7887588	156.6690703	70.25400991
31.1	470.6263873	122.2041647	149.1207818	149.832115	48.53613182	278.8062269	199.4280525	236.4586012	392.8974269	133.4074176	150.9333106	656.7450392	548.2774477	255.308385	318.9585338	185.5321697	309.6827227	271.7760192	609.087495	304.4835652	531.5969798	55.98014305	542.9838913	409.0660702	166.9654775	59.78037829
31.15	484.3248281	133.8139778	149.2344959	133.0052922	41.29031023	261.5695835	202.5838607	225.7465178	404.2302994	130.6273468	150.9333106	656.7450392	545.6469561	262.855643	320.5704076	183.3191042	304.5398899	267.173108	606.4708635	321.2959425	545.4691734	65.23990744	533.5258629	415.1139048	177.620955	49.66030421
31.2	497.4072921	146.0409388	153.6812675	118.4601125	36.26976561	244.1373325	207.993194	214.6564124	415.0529246	128.0872448	150.9333106	656.7450392	542.3039642	269.9549855	322.5247106	180.5551245	301.4711875	263.5100737	601.8158457	336.139727	558.9403202	74.38981956	523.1197225	421.5978806	187.382338	38.66174732
31.25	509.4742591	158.259819	165.0701576	108.051563	33.74689192	226.2786944	214.6620277	202.4713946	425.1039236	125.5328966	150.9333106	656.7450392	538.4780838	277.059028	324.3479757	176.8430757	301.4653737	261.2665077	594.7149462	348.0614149	571.8889904	82.79935005	511.8790595	428.9486825	195.4808907	25.94027236
31.3	520.4056737	170.4690288	180.5732687	100.3356492	33.56574482	208.2027463	222.1616823	189.4096539	434.9665966	123.5457742	150.9333106	656.7450392	534.2620931	284.5445668	326.1764556	172.457984	303.6905621	260.0853113	585.8537359	358.0087598	584.0061746	91.36982679	499.9562294	436.6251773	203.1639051	12.83384817
31.35	530.1515629	182.8087524	196.5294147	93.10643596	35.44724372	190.3037579	229.8956955	175.8623142	445.3171526	122.7911141	150.9333106	656.7450392	529.6995739	292.7388825	328.2259274	167.8227044	306.8119817	259.3825959	576.2327456	367.1514723	594.8725497	101.0605331	487.5233408	443.8286739	212.0284383	1.275228505
31.4	538.6668214	195.4088298	209.6279226	84.08653032	39.07765056	172.9816987	237.2712027	162.2085984	456.7491291	123.9021074	150.9333106	656.7450392	524.8411485	301.9531123	330.7090087	163.3714872	309.5131751	258.5666486	566.9648036	376.5404424	604.0942028	112.7338721	474.7266644	449.7406021	223.5755807	-6.705819011
31.45	546.0219131	208.3742627	217.6981685	71.54430931	44.04285329	156.5481627	243.9160277	148.8634076	469.5551538	127.2914229	150.9333106	656.7450392	519.7119745	312.2602671	333.7974084	159.3867838	310.7782692	257.1036958	558.9679957	386.8910587	611.5175036	126.7285296	461.6547733	453.762409	238.5876107	-9.778838425
31.5	551.9808849	221.5372513	222.6837332	56.72729288	50.10032577	140.9833042	250.5896455	136.5704625	482.8694271	132.5953844	150.9333106	656.7450392	514.0811394	322.7656775	337.4441331	155.4626507	310.8416993	254.8184563	551.5301212	397.5314925	617.4147188	141.8556335	448.2639274	456.1018558	255.6798177	-9.657237324
31.55	556.3814233	234.7297804	227.1327082	41.55104249	56.96398006	126.2301477	258.3446636	126.2931133	495.6916476	139.3118516	150.9333106	656.7450392	507.6588488	332.3368664	341.5553648	151.0743491	310.1728345	251.608139	543.5229716	407.6430121	622.2210798	156.69327	434.4984893	457.1987296	273.1242733	-8.709959997
31.6	559.0729922	247.8244365	233.5641216	28.1610781	64.34541256	112.208305	268.1745876	119.0382906	507.1654109	146.994712	150.9333106	656.7450392	500.1084496	339.8988158	346.0444775	145.6908193	309.2392925	247.3656226	533.7197664	416.5132122	626.3497124	169.9885044	420.3290488	457.5113983	289.455671	-9.184770074
31.65	559.9840264	260.7871862	243.722892	18.29170274	71.91431904	98.70455031	280.5713338	115.2478458	516.8506734	155.3902755	150.9417573	656.7306083	491.2124181	344.7635713	350.8980441	138.9930435	308.5540988	242.1242504	521.1389436	423.6793209	630.1882408	181.0904337	405.8376156	457.4896029	303.7069782	-12.70789381
31.7	559.6575894	273.6129276	256.9507989	11.87745881	79.45127743	85.37988268	294.6042916	113.4895657	525.1828688	164.7919578	150.9491422	656.7179915	481.4914933	347.7241056	356.4845276	131.6455867	308.5152206	236.1708422	506.6357881	429.6798076	633.8840547	190.8628463	391.3189596	457.167667	316.5296695	-18.31638805
31.75	558.6823986	286.2295118	272.0436071	8.294145018	86.67581595	71.74211704	308.9916445	111.7686785	532.7571018	175.5404678	150.9486112	656.7188986	471.8075768	349.9514297	363.1719132	124.5549139	309.5866749	229.950478	491.6915465	435.1111269	637.5339578	200.4271888	377.2485632	456.5604072	328.7176396	-24.59388604
31.8	557.6164523	298.5352824	287.8650525	6.856371219	93.31863681	57.26771182	322.6366264	108.1573905	540.0972802	187.9037589	150.9333106	656.7450392	463.1546752	352.6331207	371.2928427	118.6502508	312.2311921	223.9357672	478.073719	440.5259026	641.2109616	210.7878943	364.1744721	455.6870181	340.9639121	-30.13569075
31.85	556.7268661	310.4559298	303.5873923	6.903590119	99.18394932	41.52559282	334.8594066	101.2044009	547.5820019	201.9152737	150.8910778	656.8171926	456.3507275	356.6098049	380.9153541	114.5752435	316.6639748	218.4433858	467.3228692	446.345235	644.8845093	222.628189	352.4782601	454.5122864	353.7263101	-34.00215999
31.9	555.213091	322.0231586	318.5572355	7.541831372	105.049797	25.07159554	346.5919582	92.00660306	554.8209844	216.9333937	150.8541551	656.8802737	450.9747372	361.2795987	391.6006238	112.2677177	322.6991556	213.8528268	458.4492077	452.1033971	648.1477738	235.9820778	341.9388459	452.8639208	366.9208734	-36.55532529
31.95	552.0367841	333.3406844	332.1960205	7.789366938	111.7339299	8.686754236	358.893777	82.20445248	561.378373	232.2675816	150.8568097	656.8757385	446.2661607	365.6972545	402.7542669	111.4320313	329.8772988	210.3891348	449.8405315	457.2774919	650.5464987	250.7214828	332.1174332	450.4856886	380.3786332	-38.50374064
32	546.1539979	344.5740348	344.0101792	6.710870253	120.0370849	-6.767489726	372.6989117	73.48074545	566.8897008	247.3544656	150.9333106	656.7450392	441.4117112	368.9423874	413.8292294	111.7639862	337.7385467	208.2564137	439.7208793	461.3937032	651.6746031	266.7578124	322.5076776	447.1009559	393.9645527	-40.53581204
32.05	536.8329676	355.8640204	353.8558385	3.801701527	130.4697425	-20.62044591	388.4468549	67.07243389	571.1193618	261.9125974	151.0938056	656.470839	435.813824	370.3380788	424.4320771	112.9641033	345.8758161	207.5068152	426.5991127	464.1396706	651.3044802	283.8390348	312.6515305	442.494257	407.6136522	-43.23135529
32.1	524.8266721	366.9064764	363.4079529	0.675446214	142.6195456	-32.84453464	405.3565609	62.61453665	574.059712	275.9026989	151.2341372	656.2310871	429.7276755	370.2690532	434.3636986	114.6429373	353.8750948	207.2828549	411.1781204	465.8574438	649.5561968	301.0671382	302.2037016	436.5322842	421.5186817	-46.24871226
32.15	511.2969341	377.208129	374.628764	-0.524369941	155.7832627	-43.71957752	422.4436671	59.28915335	575.7276642	289.3633843	151.2240476	656.2483249	423.6953767	369.3229182	443.5094158	116.4100354	361.4101297	206.5884017	394.827431	467.0222366	646.672486	317.4219737	290.8807978	429.1981308	435.8221755	-49.24170235
32.2	497.4775487	386.1918039	389.2465687	2.259696528	169.288842	-53.56424061	438.8651699	56.29019042	576.127433	302.3341093	150.9333106	656.7450392	418.3095905	368.105174	451.7740041	117.895312	368.1958766	204.4515283	379.205919	468.1274575	642.8549326	332.0063365	278.361237	420.4557454	450.6377162	-51.87487142
32.25	484.4345516	393.3716701	407.8733304	10.01654298	182.6848023	-62.65526305	454.1708452	53.0665126	575.2685517	314.985881	150.2868926	657.8494225	414.0677504	367.190814	459.2191557	118.923009	374.1088778	200.2795886	365.7480409	469.5111787	638.2736223	344.3856732	264.4197407	410.3042963	466.1006852	-53.73769666
32.3	472.0338839	398.8832587	427.7607317	20.37547537	196.3700056	-70.64551073	468.6394884	50.63182911	573.0711482	327.5084643	149.4352999	659.3043399	410.879625	366.5683313	466.4216069	120.2330159	379.6427434	195.3006112	353.8449661	470.6320874	633.0470529	355.2071662	250.0170751	398.9214422	481.9899601	-54.2708826
32.35	459.8893777	403.0180213	445.890625	30.42560266	210.8768146	-77.10922888	482.6351612	50.13972041	569.4732198	340.12231	148.5841617	660.7584808	408.5554463	366.2093135	474.0193353	122.764994	385.3898722	191.2037197	342.3008282	470.7733624	627.3162341	365.3819011	236.5251949	386.6674537	498.0805635	-52.83341148
32.4	447.5867692	406.0795429	459.8546439	37.70161287	226.6777492	-81.62709368	496.4341205	52.67137066	564.4001153	353.0391662	147.9386949	661.8612389	406.8916372	366.0820661	482.5775065	127.3976062	391.8899877	189.6853558	329.726706	469.1770669	621.2437083	375.7417675	225.5498216	374.0366327	514.1348494	-48.84913986
32.45	434.6919478	408.3093035	468.385476	40.6517436	243.9586675	-84.00313323	510.3058257	58.91548776	557.7548666	366.2355171	147.6485561	662.3569313	405.6227678	366.1466015	492.3875835	134.5858916	399.4667192	191.8714545	314.8335468	465.2674787	614.9918795	386.8989474	218.2872032	361.5424854	529.9526483	-42.04359123
32.5	421.3612477	409.6837573	473.6567427	41.03678262	262.1395385	-84.45202492	524.3589002	68.10944272	549.7093597	379.3951942	147.6384892	662.3741303	404.4084138	366.4137296	502.7603149	143.4465265	407.6604249	196.4512903	297.8314688	459.3271523	608.5157153	398.7496906	213.7246567	349.1755125	545.3246508	-33.01215931
32.55	407.8577831	410.0966361	478.3647861	41.11773104	280.5181978	-83.31509048	538.7337671	79.28631795	540.4302451	392.0066892	147.7785171	662.1348973	402.8043965	366.8744379	512.8671166	152.8306558	415.8629238	201.6088835	279.2682457	451.9329481	601.715368	411.0174569	210.0021154	336.692273	560.1098012	-22.54306024
32.6	394.4824344	409.4292959	485.0369856	43.0828906	298.472901	-80.92777637	553.5652017	91.54165852	530.0516823	403.571271	147.9386949	661.8612389	400.3595163	367.5208427	522.0100797	161.7316648	423.5577377	205.6475936	259.8640037	443.7586952	594.4784935	423.4552077	205.1044406	323.7204989	574.2170364	-11.34706452
32.65	381.5254128	407.5871867	495.3133322	48.25615788	315.563711	-77.62917702	568.8163208	104.0535592	518.6224188	413.659665	148.015056	661.7307786	396.8139967	368.3792915	529.7616575	169.4566555	430.4275716	207.3857784	240.534898	435.5210366	586.7074938	435.8229986	197.4296071	309.8518544	587.5911054	0.028559726
32.7	368.5688953	404.5639006	507.8532901	55.74669567	331.8505361	-73.53724621	583.7660232	116.884168	505.9838368	421.7713564	148.0177058	661.7262515	392.5337042	369.1966404	536.3627148	176.641027	436.8479532	207.8923456	221.9557559	427.3031132	578.4557779	447.8025552	188.1344787	295.1973476	600.2438749	11.45146913
32.75	355.1917691	400.3579401	520.8272367	64.14639467	347.450405	-68.79651193	597.6186816	130.1705821	491.8880518	427.382348	147.9808496	661.789219	388.0912772	369.7544815	542.1623051	184.0568949	443.2600917	208.6056199	204.9742417	419.1443883	569.8384185	459.0029676	179.1594118	280.1617588	612.1824606	22.8924081
32.8	340.9124131	394.9551451	532.6670767	72.22210605	362.4733956	-63.54404671	609.7155442	144.0705955	475.9919135	429.886339	147.9386949	661.8612389	384.0788604	369.8283015	547.4626055	192.4026792	450.0480792	210.9105802	190.544907	411.1093924	560.9559642	469.0403414	172.6708071	265.3185231	623.4169415	34.32681148
32.85	325.5045883	388.4329541	542.4646407	79.27354885	376.9485304	-58.02583996	619.7343675	158.688591	457.9822805	428.9096784	147.9234231	661.8873303	380.908898	369.272334	552.4621248	202.1222766	457.4083984	215.7302295	179.2073859	403.1810649	551.8106474	477.6754698	170.4283935	251.263615	633.9596854	45.73435154
32.9	309.843644	380.9224209	550.8261868	85.70556498	391.156931	-51.64221469	627.7125073	173.4944051	438.2560796	425.5953019	147.9228932	661.8882356	378.5220324	368.275096	556.8557984	212.5944236	464.7486023	221.974342	170.5903026	395.279945	542.1309422	485.1033114	171.5255576	237.716728	643.8247656	57.09850874
32.95	295.3163322	372.7632631	558.5657084	92.05800416	405.3094153	-43.84977462	633.852003	187.9373142	417.7156401	421.6092711	147.9302641	661.8756427	376.6556212	367.1195634	560.3063693	223.0739863	471.4201599	228.2668237	163.7146365	387.2132667	531.600232	491.6758313	174.3701775	224.1634984	653.0274589	68.40617075
33	283.54607	364.39626	566.4065377	98.8060225	419.5684139	-34.17165662	638.3341313	201.5489102	397.6827558	418.8870984	147.9386949	661.8612389	375.0408899	366.0929877	562.5101163	232.907704	476.8583191	233.348009	157.4799737	378.7348254	519.8782849	497.7442591	177.3152556	209.9680772	661.5838173	79.64726223
33.05	275.7528485	356.2267109	574.93827	106.3786556	434.1325438	-22.18810004	641.3702307	214.1386972	379.6013949	419.0549653	147.9386949	661.8612389	373.3894681	365.3676301	563.3129513	241.7332036	480.7933649	236.4269316	151.0296409	369.6598767	506.739177	503.5938143	179.1086112	194.6556046	669.5103059	90.81440661
33.1	271.6753513	348.2366676	583.9200153	115.8529561	448.3230978	-9.040106156	643.2556278	226.6990873	363.4194762	421.2303382	147.9386949	661.8612389	371.4154943	364.5913009	563.0403512	250.3328984	483.6888987	238.4639956	143.8045919	359.4521998	492.3766295	509.0927051	180.6339942	178.8567793	676.8234988	101.9026198
33.15	270.429047	340.294729	593.0711791	128.3198256	461.5131652	4.07889421	644.2904611	240.2582417	348.5684362	423.7500204	147.9386949	661.8612389	368.7887497	363.2712678	562.0929142	259.5987795	486.1556353	240.6814083	135.4994959	347.6546181	477.1565357	513.9789401	183.110879	163.5623029	683.5398242	112.9090352
33.2	271.0247115	332.2211663	602.0962431	144.6696892	473.2027365	16.14707571	644.7478141	255.695427	334.2393115	424.8424944	147.9386949	661.8612389	365.1608975	360.8989702	560.8599587	270.3421214	488.769329	244.2565984	125.7632386	333.7429156	461.4953222	517.9541261	187.7740601	149.8946641	689.6753539	123.8326586
33.25	272.4380557	323.7917564	610.6916536	165.045828	483.2273996	26.6619807	644.7530824	273.5176725	319.6846092	423.1391938	147.9386949	661.8612389	360.2539512	357.076128	559.6435133	283.031459	491.9038217	249.9503011	114.3522876	317.3347779	445.8415756	520.812627	195.3995191	138.6907231	695.2456295	134.6741515
33.3	273.7110955	314.6057379	618.3766969	186.9813882	492.7456799	37.70190046	643.9252594	292.5565147	305.1093478	419.0869582	147.9386949	661.8612389	354.5632558	352.0604312	558.3364596	296.8123795	495.3572382	257.0825988	103.0455935	299.4757582	430.5455547	522.6841124	205.2175682	129.5616326	700.2655192	145.4356409
33.35	273.8583977	304.2425277	624.7464163	207.9293236	502.9947313	51.50935606	641.7635741	311.5675976	291.1950734	413.7422341	147.9386949	661.8612389	348.8064236	346.2782849	556.7638994	310.6532417	498.8031076	264.7063924	94.20837065	281.8059897	416.0289972	523.8082678	216.1277799	121.7150923	704.7491016	156.1205539
33.4	271.8549258	292.2025824	629.5201567	225.8868591	514.9728612	69.93005182	637.7805542	329.573335	278.7870319	408.2890497	147.9386949	661.8612389	343.7629007	340.2013451	554.75183	323.6411848	501.9451869	271.9475904	90.46894143	266.3133309	402.7996034	524.4457596	227.0883814	114.3067218	708.7095701	166.7334748
33.45	267.1237312	278.1145051	632.6095224	239.9242354	528.9024457	93.24563369	631.6678308	346.1170317	268.5314386	403.737249	147.9386949	661.8612389	340.0537913	334.2812706	552.1904838	335.225501	504.531438	278.210737	93.45667522	254.5404816	391.1501298	524.8086474	237.1984574	106.4774679	712.1591563	177.2800233
33.5	261.1929808	262.5884379	634.2055553	251.8954156	542.6980442	117.854826	623.7200228	361.9069141	259.9484957	399.4126066	147.9386949	661.8612389	337.2974209	328.3456826	548.9828259	345.8276651	506.2760955	283.4942889	100.4608016	245.1371498	380.6483886	524.8057573	246.4897659	97.97866241	715.1090655	187.7667516
33.55	256.3125673	246.7341283	634.5577807	264.0407173	554.3195461	140.1080178	614.4409293	377.7700577	252.2534862	394.3784896	147.9386949	661.8612389	334.8191304	322.101683	545.0811469	356.0388156	506.8868331	287.9153133	107.4885583	235.74464	370.5513747	524.3203365	255.0109648	88.5791481	717.569425	198.2010597
33.6	254.9341776	231.9357297	633.8807475	278.3360121	562.2203414	157.2713143	604.3660353	394.401723	244.5553643	387.6154767	147.9386949	661.8612389	331.9094047	315.2206896	540.4403348	366.4107213	506.0648101	291.5834221	110.6462869	223.7984071	360.0120618	523.2283522	262.809032	78.03842131	719.5492394	208.5911255
33.65	258.7987458	219.4095502	632.3194715	295.9327286	565.6652871	168.0466972	593.9445523	412.117797	236.0063508	378.2278902	147.9386949	661.8612389	328.0951145	307.3936379	535.0452777	377.314498	503.7048606	294.7203121	107.2517241	207.2480641	348.2413484	521.3757905	270.049944	66.33314619	721.0563522	218.9458514
33.7	267.1191724	209.058525	629.8350649	315.3331725	565.9924905	174.5966966	583.2547973	429.892304	226.6597996	366.4968391	147.9386949	661.8612389	324.2845132	299.0615794	529.1225147	388.4580969	500.2578301	297.7243322	99.91987704	187.241419	334.9470754	518.4638572	277.2255854	53.96872517	722.0974108	229.2748231
33.75	278.1386359	200.2318065	626.3154641	334.7006699	564.8805677	179.5452312	572.2374788	446.5263106	216.6462434	352.9053742	147.9386949	661.8612389	321.7516527	290.8507944	522.9749929	399.4064726	496.398077	301.1030543	92.75312769	166.1118969	320.0181141	514.155411	284.9144294	41.70419814	722.677834	239.5882819
33.8	290.1332015	192.1676848	621.6219223	352.5029027	563.9386518	185.3099893	560.7567248	460.9343651	206.130967	337.9987825	147.9386949	661.8612389	321.8287584	283.4721581	516.9001045	409.7312404	492.8230044	305.348472	90.2720173	146.7774612	303.2992969	508.0571965	293.6660425	30.3500483	722.8017786	249.8971089
33.85	301.7158821	184.1794687	615.603	367.7920987	564.3896614	193.749621	548.537665	472.3788324	195.4085428	322.3587092	147.9386949	661.8612389	325.3629588	277.4211276	511.0455569	419.0778601	490.0123724	310.651771	95.87968436	131.8641798	284.8031683	499.9107144	303.8478273	20.59208512	722.4721053	260.2128199
33.9	312.8429683	176.4454438	608.322351	381.2665968	565.7649549	204.7514804	535.2644165	481.3970004	185.6186216	306.232207	147.9386949	661.8612389	331.3520495	271.9236415	504.9911499	427.4607971	487.7916456	316.3997125	107.5813621	120.6389473	265.3522181	490.0022013	315.5228233	13.01356385	721.6903411	270.5475719
33.95	323.6546851	169.3153559	599.8804139	393.7752793	567.2480432	217.7851786	520.5886508	488.6999341	178.1441646	289.9902303	147.9386949	661.8612389	338.3796435	265.912482	498.1607529	434.9373396	485.7605114	321.716001	122.0014381	111.342794	246.2525303	478.9776114	328.5398943	7.976231343	720.4566383	280.9141796
34	334.2717933	163.141947	590.3895354	406.0772157	568.0698471	232.3811915	504.1421991	494.9717149	174.4840203	274.1274632	147.9386949	661.8612389	345.0925905	258.2743654	489.9432968	441.5792117	483.5101081	325.76137	135.9318767	102.0494933	229.1688153	467.6818327	342.7197387	5.793267348	718.7697263	291.3261428
34.05	344.866795	158.1919127	580.0070913	418.7167063	567.6317732	248.043549	485.6994	500.7459883	175.6533781	259.0480955	147.9386949	661.8612389	350.5219873	248.1891456	479.9468461	447.527412	480.6494168	327.9106166	146.9811036	91.05564895	215.587556	456.9910142	357.749018	6.313129842	716.6268576	301.797684
34.1	355.5044638	154.3423256	568.8680551	431.397245	565.961913	264.1180746	465.5550933	505.8811796	180.7471252	244.8624575	147.9386949	661.8612389	355.0585534	236.6794486	468.6601996	452.9011024	476.9297387	328.2083486	155.8934833	78.69958358	205.6771814	447.0633404	373.1207523	8.521465909	714.0237447	312.3437964
34.15	366.3513968	151.4592635	557.1491066	443.6940169	563.1471232	279.8229995	444.348077	510.0089133	188.1488929	231.3999637	147.9386949	661.8612389	359.3450733	225.2492994	456.9134165	457.8362428	472.127631	326.8654701	163.7730162	65.58720685	198.8789399	437.8238056	388.3353306	11.13331771	710.9544872	322.9803045
34.2	377.5627124	149.4086204	545.0148551	455.1827244	559.2517232	294.4628005	422.8685301	512.6903697	196.2199324	218.3816358	147.9386949	661.8612389	363.9990031	215.511114	445.6430159	462.4400694	465.9941568	324.0682715	171.6750141	52.38219709	194.4680837	429.1259074	402.9952794	12.94887666	707.4114866	333.7239347
34.25	389.187518	147.9916308	532.6195131	465.5604082	554.393931	307.6840642	401.932669	513.5619361	203.7496286	205.5628807	147.9386949	661.8612389	369.5821891	208.710357	435.6932747	466.8050619	458.3991376	320.060401	180.4845149	39.73627446	191.6533055	420.8068119	416.8837297	13.14256104	703.3771701	344.756483
34.3	401.3497042	147.492955	520.0193782	474.9154366	548.5826064	319.5557377	381.7679148	512.6977998	211.1182955	192.7027038	147.9386949	661.8612389	376.2217923	204.3815278	427.02463	470.9246185	449.8341382	315.2297371	190.3518964	27.75174619	189.5988512	412.506892	430.0932038	11.99880053	698.7030045	355.8691818
34.35	413.9936632	148.1200175	507.3058352	483.3459948	541.960808	330.4086552	362.5153469	510.2850097	219.0919705	179.7482731	147.9386949	661.8612389	383.9964541	201.6059669	419.3850989	474.7774882	441.0804177	310.0893165	201.4233042	16.58525714	187.4751341	403.8594962	442.7839442	10.10078891	693.2186441	367.0255226
34.4	427.0517931	150.0583758	494.5917032	490.9349424	534.6709677	340.5328134	344.3540192	506.5503605	228.418972	166.6804946	147.9386949	661.8612389	392.983183	199.4508241	412.4912234	478.3513685	433.0243082	305.2165152	213.8245943	6.395286723	184.4117023	394.4439497	455.0819972	8.004342424	686.7418802	378.2096612
34.45	440.4055097	153.3640346	481.9881873	497.8168431	526.7855451	350.1626202	327.4323001	501.7578846	239.4487607	153.5149418	147.9386949	661.8612389	403.1937162	197.2511879	405.9902483	481.6189414	426.4109005	301.0620191	227.4461539	-2.750765301	179.7647638	383.8836713	467.1247405	6.244382111	679.1349655	389.4682597
34.5	453.6579161	157.7817632	469.4449936	504.1913864	518.431311	359.3940982	311.7480924	496.0116939	251.7709247	141.0211899	147.9386949	661.8612389	414.2974542	195.4268584	399.5485704	484.4519776	421.1466316	297.5610392	242.0913782	-10.6172869	174.0823217	372.3084605	479.0831954	5.724569531	670.6135266	401.1985278
34.55	466.3959215	162.9672941	456.9633909	510.3288742	509.6870326	368.2530203	297.2994272	489.52638	264.6816678	130.0717853	147.9386949	661.8612389	425.8011804	194.5822701	392.7877064	486.7249974	416.8441424	294.4194993	257.2703184	-17.16306342	168.3252975	360.1180129	491.0829208	7.311209779	661.4956345	413.7958559
34.6	478.2700498	168.6091614	444.5620612	516.5049149	500.6354806	376.7575498	284.0665084	482.548171	277.4829625	121.5111833	147.9386949	661.8612389	437.2285095	195.2866238	385.2994026	488.3124169	413.0754056	291.3172278	272.5216032	-22.3673407	163.5394234	347.7988654	503.2023507	11.80114964	652.1413281	427.5946737
34.65	489.1815399	174.5622494	432.1905463	522.8551436	491.3296555	384.8428895	271.9534255	475.2454883	289.5458864	115.7634658	147.9386949	661.8612389	448.1991143	197.961129	376.7408199	489.0995318	409.5165498	287.9659902	287.5865705	-26.28317286	160.4397793	335.7091917	515.4599195	19.50706434	642.8138845	442.6068514
34.7	499.273811	181.1875456	419.6598089	528.9526148	481.5233306	392.2612269	260.4688815	467.0890401	300.7448165	111.8156616	147.9386949	661.8612389	458.4819809	202.3424631	367.0294694	488.9505928	406.3387076	284.1664664	302.6255395	-28.85901512	158.7309527	323.4063698	527.6522157	29.63308811	633.3926958	457.723371
34.75	508.7927058	188.9017263	406.7210668	534.2166396	470.9050514	398.6466499	249.0639477	457.3951731	310.9424484	108.2332004	147.9386949	661.8612389	467.9414891	208.1169853	356.2372645	487.7497776	403.8712066	279.8210761	317.9345401	-30.05000635	157.5618068	310.1019864	539.5716616	41.03765377	623.5587901	471.7019494
34.8	517.9439834	198.0672111	393.0574383	538.0508569	459.1107742	403.6297939	237.0818346	445.3696162	320.048186	103.6046934	147.9386949	661.8612389	476.4674542	214.991129	344.433619	485.3612027	402.4537097	274.8359439	333.7733876	-29.82183217	156.0351129	294.8998627	551.0720785	52.6974659	612.8915011	483.4340617
34.85	526.8531405	208.8322908	378.4194119	540.0318612	445.8662939	406.9614471	223.8941056	430.3861441	328.1679386	96.95063991	147.9386949	661.8612389	483.9865623	222.6103715	331.6859917	481.735539	402.3077715	269.1674518	350.2998224	-28.24014644	153.3903178	277.0910582	562.1130013	64.00296503	600.9928569	492.2456553
34.9	535.4505413	220.7944194	362.7132796	540.2047686	431.6849607	408.7469395	210.025993	412.8737937	336.4216407	89.78022528	147.9386949	661.8612389	490.3473865	230.6723092	318.3854428	477.0715738	403.2503242	263.057767	367.4797636	-25.69348413	150.25391	257.6133716	572.5198798	74.9709203	587.8885126	498.908392
34.95	543.6336854	233.4349714	345.9892981	538.8098612	417.4231923	409.2107998	196.3243471	393.8252157	346.028271	84.13366137	147.9386949	661.8612389	495.4104001	238.802998	304.9915313	471.7081505	405.0394791	256.8794017	385.2313514	-22.63531402	147.4604485	237.8959281	582.1487979	85.86097978	573.8405628	504.4839209
35	551.3275053	246.2987428	328.3380718	536.0932456	404.0940935	408.5799184	183.8448185	374.5016479	358.072107	82.05276392	147.9386949	661.8612389	499.0486292	246.6685851	292.0602007	466.0354322	407.4249111	251.0110909	403.4892281	-19.49052116	145.9146057	219.5954425	590.867956	96.91190461	559.2523193	510.0246508
35.05	558.432159	258.9937305	309.9093123	532.3132356	392.5615682	407.1021526	173.5106701	356.13079	373.1032603	84.85422531	147.9386949	661.8612389	501.2564188	254.1479061	280.0970757	460.460489	410.1944282	245.738044	422.0363344	-16.71657328	146.3166171	204.1010987	598.5654285	108.2242742	544.6478836	516.3756022
35.1	564.5230099	271.381154	291.6027163	527.6786798	382.3088994	404.8654781	165.5233054	338.6265967	389.8305543	91.11044872	147.9386949	661.8612389	502.2408194	261.1474066	269.14085	455.0540348	413.1550625	241.0092365	440.4425941	-13.6445454	148.3794628	190.8972907	605.3036384	120.1310299	530.3407918	523.3091019
35.15	569.1504296	283.3642487	274.6141407	522.4886541	372.4297055	401.9636038	159.5980521	321.5079027	406.7442181	98.8516255	147.9386949	661.8612389	502.2413117	267.6573592	259.0226593	449.8325926	416.0956086	236.6484685	458.1583067	-9.60315451	151.5824709	178.913462	611.1565874	132.8911935	516.6427658	530.3051016
35.2	571.9045372	294.8937718	260.3744261	517.11916	361.910375	398.4855355	155.3614819	304.1773776	422.6119747	106.3109744	147.9386949	661.8612389	501.4805781	273.6579	249.5378536	444.8042499	418.8089702	232.4713131	474.6791793	-3.977164651	155.3923188	166.97676	616.1870747	146.7261421	503.863149	536.8164066
35.25	572.6224242	306.0416453	249.9165475	511.8778823	349.9129506	394.4996478	152.4585541	286.0820563	436.7965855	112.3737504	147.9386949	661.8612389	500.1213148	279.1827664	240.5114414	439.9310229	421.2736895	228.4080546	489.7814012	3.678529438	159.4508705	154.1505783	620.4467359	161.545827	492.135492	542.4093741
35.3	571.7130735	316.8537418	241.8998649	506.3852884	337.0394579	389.9075373	151.2801794	267.5611886	449.9472852	118.083164	147.9386949	661.8612389	498.2562368	284.8128983	232.063928	435.037161	423.9617908	224.8573167	503.5093822	12.33185887	163.9938295	140.7789978	623.6893662	176.3796564	481.144596	547.2053404
35.35	569.7475211	327.3680629	234.1204027	500.0160584	324.3481004	384.6144088	152.2515311	249.1998709	462.9003524	124.7471942	147.9386949	661.8612389	495.9437782	291.1546853	224.4358166	429.9410172	427.4681104	222.346198	516.0948568	20.80136526	169.3555202	127.5421876	625.6665219	190.099671	470.3847112	551.4368442
35.4	567.2675655	337.5865882	224.1202776	492.0221339	313.0470214	378.5456854	155.7881472	231.6569919	476.3346513	133.5219312	147.9386949	661.8612389	493.247388	298.7901097	217.8765152	424.4537456	432.3611569	221.4008852	527.7851455	28.02006396	175.8575798	115.1667349	626.1472301	201.7337009	459.2960362	555.3601409
35.45	564.6586697	347.5117955	209.8748502	481.7716718	304.1065396	371.6759604	162.0761306	215.4869048	490.6017067	144.9900225	147.9386949	661.8612389	490.1081328	307.8998232	212.5487234	418.4104409	438.9231165	222.3648817	538.8171202	33.34871317	183.6578545	104.231031	625.1099476	210.9151509	447.3996486	559.202564
35.5	561.9067071	357.4654406	192.4901436	469.4606554	296.9662244	363.9496211	170.7533668	200.4783051	504.7185413	158.1444501	147.9386949	661.8612389	486.1650416	317.3738163	208.0255062	411.5296364	446.5096024	224.7764424	549.7809941	38.95294008	192.8785105	94.72667416	623.0431948	218.8000674	434.5759052	562.7490682
35.55	558.8819353	367.7595887	174.2226863	455.7882573	290.657684	355.3705391	181.2850585	186.3013603	517.6911941	171.8129465	147.9386949	661.8612389	480.9499574	325.7990664	203.769698	403.5663206	454.2533149	228.0309056	561.1350816	47.24137037	203.5629283	86.54992908	620.5977176	226.8563272	420.8956408	565.7838532
35.6	555.4601581	378.6911762	157.8606627	441.7287269	284.1181291	345.9067093	193.1369376	172.5720942	528.7328052	185.0414494	147.9386949	661.8612389	473.9394335	331.8284351	199.2076383	394.239574	461.3644225	231.5587478	573.1823791	60.31905073	215.7363924	79.58190432	618.4287216	236.4365205	406.428685	568.0707002
35.65	551.5256153	390.4705704	145.9203965	428.2940504	276.4475597	335.4756264	205.7411432	158.9438909	537.413471	197.21544	147.9386949	661.8612389	464.729537	334.5990666	193.8453307	383.3421213	467.2272332	234.868939	585.8768283	78.94530846	229.1959268	73.55960079	617.0111307	248.4661062	391.3135354	569.4313224
35.7	546.7211621	402.4085829	137.7924213	415.3767453	268.2231739	324.0072404	218.9391855	145.7577539	544.3119564	208.5607051	147.9386949	661.8612389	453.534112	334.705153	188.1334629	371.3009822	471.7539126	237.993139	598.0133486	99.85031722	243.0939921	68.16278075	616.0125149	262.4727348	375.8424365	569.7346872
35.75	540.6450158	413.7444483	131.7996308	402.4983979	260.3261762	311.512429	232.4898385	133.4030995	550.0842276	219.3187853	147.9386949	661.8612389	440.8479364	333.1455008	182.6907701	358.749415	474.9402568	241.020046	608.4816819	119.5359934	256.4267909	62.87732623	614.9377552	277.7174909	360.4176189	568.8917275
35.8	532.8468636	423.7949211	126.0394884	389.0178805	253.7334646	298.0539407	246.1504452	122.2624499	555.3091554	229.6742553	147.9386949	661.8612389	427.267472	330.9567954	178.1971584	346.4155903	476.7695324	244.0349291	616.4807174	135.2445502	268.2820244	57.18046684	613.3141538	293.5679039	345.5218076	566.8047654
35.85	522.9858521	432.1268225	118.7948934	374.2534559	249.2577282	283.8012625	259.7330565	112.5381177	560.381644	239.8573052	147.9604343	661.8725189	413.4501284	329.0939418	175.1385035	334.9183227	477.3059136	247.1150346	621.793561	145.6432322	278.2024646	50.85739343	610.7318886	309.4850004	331.5135232	563.4490188
35.9	511.6169304	439.4210311	110.8198564	358.2850827	246.8583332	269.029555	273.4619476	104.4257093	564.7682106	250.058875	147.9794394	661.8823801	399.9456785	327.8624834	173.1511766	324.0958381	476.6926113	250.0348247	625.4122416	153.1135834	287.1622872	44.38764567	606.9610074	324.9176049	318.6275536	559.1714536
35.95	499.6633111	446.5228686	103.2353393	341.3980975	246.2518036	254.0878533	287.5496132	97.99981094	567.8248319	260.5347168	147.9780731	661.8816711	387.3435272	327.4247685	171.5560108	313.5051343	475.1305109	252.5275744	628.5436043	160.567427	296.4163882	38.52856438	601.8136124	339.333611	306.9144749	554.4927997
36	488.2012443	454.2305134	97.28493524	323.9895669	247.118139	239.3343834	302.182637	93.32570067	568.9482283	271.555842	147.9386949	661.8612389	376.2968339	327.944858	169.6377886	302.6398194	472.8106253	254.3238815	632.2693231	170.6286512	307.138163	34.05910027	595.0633635	352.2686944	296.4354663	549.992384
36.05	478.0776916	462.9852018	94.05737178	306.6121431	249.1269271	225.0844466	317.4513553	90.26287348	567.7953544	283.3758665	147.8299744	661.804827	367.2030619	329.3073336	166.8442626	291.0996858	469.9055472	255.3163531	637.2554319	184.9417677	320.0388404	31.46303076	586.5406387	363.4843281	287.0900662	546.0967765
36.1	468.6316255	471.7221032	92.97905013	289.2915693	252.329967	211.6504798	333.4836891	88.60306658	564.9559694	295.7880463	147.7348894	661.7554902	359.6265236	330.7551365	163.72423	279.1398728	466.7242496	256.1441325	642.760711	202.1514207	334.7170766	30.95730619	576.4118979	373.2049009	278.1503707	542.2643926
36.15	458.7022532	479.1142059	93.2171036	272.0635777	256.7214624	199.3415058	350.2905086	87.96361628	561.1972755	308.4411493	147.7417266	661.7590378	352.8004334	331.2283522	161.0387733	267.2489258	463.5505058	257.5725646	647.8621694	220.4973926	350.4395723	32.48978476	564.9998068	381.7849613	268.6199266	537.6795589
36.2	446.9575461	483.884527	93.88548351	254.9062796	262.2792135	188.4671238	367.8806448	87.97192645	557.2627397	320.9651971	147.9386949	661.8612389	345.8765672	329.6387813	159.5909038	255.985449	460.6841349	260.3674513	651.7879134	238.5647076	366.5240477	35.98016097	552.6550334	389.5247233	257.3519112	531.430227
36.25	432.2575769	485.1439781	94.19689974	237.7663678	268.9287345	179.1704284	386.2460878	88.44914669	553.658692	333.006727	148.3514742	662.0754182	338.2283369	325.2336798	159.9335881	245.8485828	458.269747	265.0267331	654.0258112	255.3996463	382.3895505	41.06038014	539.6585309	396.6310831	243.4392372	522.7925144
36.3	415.1439218	483.7549292	94.94029683	221.1826433	276.7259435	171.1195143	404.8526879	89.73354584	549.9970667	344.4328745	148.7118967	662.262431	329.8154027	318.1030917	161.7783197	236.548867	455.9252458	270.8648807	654.621399	271.0824799	397.6825026	46.36623324	526.1873276	403.1927868	227.5170345	512.1579585
36.35	396.8591841	481.0294417	97.01317995	205.7983769	285.7274632	163.8579207	423.1156692	92.26672542	545.7107438	355.1834045	148.6859984	662.2489931	320.9737024	308.7720067	164.585479	227.6588451	453.1289295	276.9431664	653.7013348	285.7302998	412.1470774	50.35777703	512.3378349	409.1939306	210.8800139	500.4087555
36.4	379.0609489	478.4424571	101.3202815	192.3327453	295.9853792	156.9182618	440.5068308	96.44767845	540.2245769	365.2354158	147.9386949	661.8612389	312.0935307	297.8112031	167.8069789	218.7114619	449.3460736	282.3643681	651.3563066	299.4373286	425.6196062	51.61306452	498.2226836	414.6089804	195.1558222	488.6544366
36.45	363.4226119	477.2713261	108.4103528	181.1853941	307.4585827	149.9659539	456.6863568	102.4676932	533.06374	374.5652546	146.209963	660.983938	303.5888179	285.8117422	170.9946669	209.2738559	444.1806072	286.4540386	647.6999138	312.3766086	438.1157619	49.28478837	483.961878	419.3910719	181.8228257	477.9565278
36.5	349.907691	477.0743806	117.3221485	171.3810626	319.7399245	143.1587686	471.9152633	110.5440785	524.26426	382.8302901	143.9431098	659.8250847	296.2382743	273.5960817	174.1865821	199.4930446	437.7338245	289.3674883	642.847208	324.5577862	450.1157355	44.99759001	469.4642833	423.5090537	171.1169329	468.1625776
36.55	337.9653982	476.9569261	126.7784704	161.5237873	332.2851739	136.7818475	486.5374194	120.7248722	513.9621278	389.6136744	141.7162209	658.6685061	290.9380977	262.1200587	177.4769091	189.5916118	430.3079244	291.4355579	636.9778063	336.0723684	462.1359867	40.88561134	454.6184006	426.8845036	162.66167	458.7773005
36.6	326.8740363	475.9558866	135.5728491	150.1476301	344.5783403	131.1032081	500.8392133	133.0072606	502.254832	394.4583198	140.12351	657.8061655	288.6371359	252.4544843	180.9581207	179.8042558	422.2219835	292.9797491	630.2583438	346.9854816	474.5755628	39.03217711	439.2934787	429.4325314	155.9587492	449.212302
36.65	315.9131419	473.2819976	142.8389084	136.1137567	356.2191691	126.1723498	514.9956354	147.1427937	489.2381752	397.0421703	139.6775852	657.5072908	289.8483976	245.349144	184.8271933	170.2719157	413.8217708	294.2558507	622.8049743	357.3741556	487.6460001	40.89609132	423.4553967	431.1310911	150.4603891	438.9592326
36.7	304.8632432	469.0452293	149.6041627	120.1146863	367.7441591	122.4386708	528.2440947	162.0064819	475.1111232	397.867565	139.9329585	657.5808313	293.455071	239.7867521	189.4017436	160.7826251	405.4315546	295.0546913	614.6724907	367.4857104	500.8296264	45.51924017	407.4737311	432.0424863	145.5594094	427.9709828
36.75	293.5856986	463.5763178	157.1419761	103.3496119	379.735659	120.2524449	539.8604459	176.4510441	460.259812	397.6050704	140.283351	657.7669518	297.7979319	234.1866614	195.086603	151.0381298	397.4207936	295.0943397	605.8607195	377.5186178	513.5576968	51.40528443	392.038731	432.3264578	140.518969	416.2827708
36.8	281.9422983	457.2300751	166.6896296	87.1509723	392.7074624	119.9445425	549.2812628	189.5556759	445.1910551	396.9691625	140.12351	657.8061655	301.249634	226.8945854	202.2807828	140.7452814	390.1798371	294.081705	596.3732089	387.6615007	525.3819567	57.1813313	377.9678804	432.1570713	134.5462692	403.8975443
36.85	269.9236542	450.3979383	178.9828359	72.61784	406.9719898	121.7211943	556.3189137	200.9621639	430.345843	396.5072321	139.1061952	657.5129778	302.6696749	216.6540019	211.1676232	129.7039059	383.979611	291.8267413	586.21245	398.0472332	536.0761682	61.83750324	365.9315552	431.7573739	127.0460325	390.8178692
36.9	258.0084409	443.0585137	193.0942109	59.88732606	421.6467303	124.5994413	561.7140446	211.5792269	415.728487	396.0269408	138.0436294	657.1674972	303.0917011	204.5268575	221.4594873	118.3598203	378.693636	288.6593882	575.4078842	408.3610025	546.13614	66.28072419	355.3335426	431.0657398	118.9585077	377.3161597
36.95	247.0311149	435.3254198	207.7084412	48.69704727	435.7738947	127.4335059	566.3147885	222.5003161	401.1375675	395.0942673	138.0224944	657.1417775	304.0756425	192.3561675	232.6488787	107.2279629	374.045307	284.9879401	564.007499	418.1947285	556.0981561	71.60669576	345.2233866	430.041076	111.7673633	363.9243083
37	237.9295718	427.3557151	221.5937187	38.72015348	448.5567625	129.1703117	570.8699796	234.6586147	386.3093476	393.2374018	140.12351	657.8061655	307.2130379	182.1799251	244.231842	96.81338473	369.7468288	281.2364046	552.0375779	427.141014	566.4059874	78.8070834	334.5340872	428.6364697	107.0983922	351.3043581
37.05	231.3217039	419.2475489	233.946433	29.62092665	459.625234	129.2197019	575.7890916	248.5816689	371.0400502	390.1018026	144.8819873	659.3079229	313.5937054	175.5575111	255.7005544	87.49173883	365.5432823	277.7180169	539.5134251	434.8982004	577.2092951	88.39272106	322.3647945	426.8003449	105.9512752	339.9279146
37.1	226.4510048	410.9243146	245.5739101	21.33818051	469.8862109	129.5925536	580.31187	263.613641	355.318093	385.6071285	151.0401288	661.0087852	322.2486478	171.221317	266.6486459	79.14617895	361.4022064	274.3157543	526.3347149	441.6096146	587.7023297	99.07971687	309.201519	424.609437	106.9057915	329.0807046
37.15	221.9736783	402.1436176	257.5219941	13.78549651	480.3480535	132.6837101	583.5296299	278.9560077	339.3355585	379.8204696	156.9811972	662.1192913	331.756519	167.231384	276.6884046	71.53060909	357.3917402	270.8209245	512.4704299	447.5253905	597.0294698	109.4711202	295.9452398	422.2093761	107.6860554	317.5398779
37.2	216.4428161	392.5911549	270.7747751	6.900653945	491.8341869	140.6888638	584.6329569	293.9985236	323.3330953	372.8225518	161.1960645	661.8847749	340.8133641	161.6354828	285.4571211	64.3881156	353.5802127	267.0172339	497.9039966	452.8912913	604.4858919	118.3733541	283.6304134	419.7686125	105.9511808	303.9080819
37.25	208.6812187	382.0086229	285.9032583	0.629078073	504.6710473	154.5927204	583.047565	308.3153178	307.6503968	364.8284689	162.6778761	659.8016724	348.4646674	152.893079	292.7493234	57.50692593	350.0234467	262.6794374	482.653297	457.8653957	609.7242729	125.0886916	273.0804995	417.3825241	100.0506904	287.0989971
37.3	199.5714375	370.3778885	302.5887289	-4.525049134	517.5341741	171.2740785	579.1349683	321.9300464	292.7718587	356.2471924	161.7997498	656.3018912	355.5234657	142.6777478	299.0621943	51.02022131	346.696092	257.6576849	466.8855522	462.120346	613.3772396	130.9002087	263.854561	414.4955235	91.46345174	268.0053891
37.35	190.5095722	357.8995091	320.2485138	-7.960786888	529.1181578	187.2374804	573.3940809	334.8220619	279.4219167	347.7675101	159.264389	652.0398696	362.9332764	133.2306414	305.0190841	45.13637902	343.5787378	251.8260145	450.856457	465.2027735	616.2293127	137.3027858	255.0860308	410.4262648	82.5758828	248.303194
37.4	183.0551179	344.8733263	338.3133806	-9.127150265	538.4541674	199.6207086	566.2799725	346.9292443	268.4323565	340.1801056	155.7721112	647.6945811	371.5565492	126.8784504	311.2224878	40.07890527	340.6503203	245.0506152	434.8434821	466.6143943	618.9986206	145.6690089	245.8013372	404.43146	76.07290733	230.062206
37.45	178.4327588	331.6701077	356.3136701	-7.851079589	545.0676042	206.849952	558.1995998	358.2385617	260.3437762	334.0543605	151.9829356	643.8536173	382.0054645	125.3938535	318.1132118	35.99410472	337.9162287	237.3114982	419.0441893	465.9816882	622.2263729	156.7788437	235.1606851	395.9817241	74.2065597	215.09771
37.5	176.0414397	318.6253682	373.8411049	-5.155604623	549.607755	211.1820086	549.1146235	368.5804739	254.6464943	328.7859058	148.6590454	640.6870465	393.3330738	127.0974289	325.6915482	32.66739979	335.6634119	228.9018558	403.2938302	463.6087045	625.6925752	169.7955419	223.642897	385.6633091	76.78769998	203.1184064
37.55	174.7209345	306.0410704	390.5713789	-2.331576784	552.8242082	215.4579532	538.9490585	377.821517	250.3675484	323.3956117	146.5839707	638.2591554	404.5121131	129.745087	333.7848738	29.80981491	334.1994014	220.2958124	387.3640099	460.0035055	629.0748002	183.5665102	212.015782	374.4807681	82.88340381	193.1002673
37.6	173.2396947	294.1745057	406.2754355	-0.573431842	555.3688811	222.3373394	527.5976565	385.8159433	246.4414516	316.8233918	146.5511402	636.6362277	414.6758692	131.2132032	342.2312056	27.13170572	333.8430119	212.0071804	371.0262784	455.7297549	632.0922686	197.0861213	201.1935679	363.5984941	91.48808605	183.8891505
37.65	170.6457124	283.1220269	420.9826905	-0.598243364	557.7024199	233.5334068	514.9808585	392.5497262	241.9837407	308.1979786	148.9275334	635.7979091	423.3797658	130.1325883	350.8937087	24.43886819	334.7986798	204.4979453	354.1393738	451.3184089	634.5886041	209.7859057	191.9920455	354.0270656	101.4769234	174.3767864
37.7	167.5974279	272.4663168	435.4897167	-1.098015612	559.4635576	247.4352526	501.5736117	398.5487896	237.1267403	297.7396475	152.5279833	635.4176787	431.6139132	128.704013	359.8561883	21.8152399	336.9104673	197.9479994	336.9113221	446.6566372	636.5731265	221.9604843	184.385412	345.5409858	111.8513475	164.0891272
37.75	165.0404165	261.6483282	450.6512504	-0.437042526	560.2011102	261.8955837	488.0379375	404.4148928	232.2720819	286.0301444	155.716497	635.0555014	440.4768851	129.7118307	369.2138434	19.39737854	339.8887665	192.440278	319.7206413	441.5394965	638.0967631	234.0561459	178.0856782	337.5462779	121.4800039	152.5692275
37.8	163.9608346	250.1087815	467.1475421	2.909287749	559.5009952	275.0399418	475.1669405	410.7385508	227.860262	273.7183444	156.9035936	634.2724472	450.899132	135.7887082	379.0508659	17.31941368	343.4355606	188.0415882	303.0061727	435.7480221	639.2032273	246.4680913	172.7481391	329.3807942	129.277886	139.2998858
37.85	165.1084257	237.4374689	485.151388	9.737719051	557.057008	285.668298	463.5834937	417.837094	224.2799948	261.4669698	155.0324745	632.7852985	463.2337793	148.2874711	389.3833369	15.57090917	347.2441541	184.6616057	287.1103429	429.1024834	639.9799394	259.5302699	167.9462078	320.4395845	134.5710275	123.9745541
37.9	168.3156853	224.1347579	503.4997206	19.14975288	553.1763403	294.4991663	452.7157893	425.1676179	221.9803469	249.3385299	151.0792255	630.8088588	475.891809	164.2287354	399.9438695	14.32495593	351.2762825	182.0839313	272.1522926	421.6579978	640.2844543	273.4162522	163.5121642	310.6930514	138.1431012	107.3596029
37.95	173.1967658	210.9449997	520.9127304	29.86365124	548.2435517	302.472162	441.6773764	431.9561988	221.3364368	237.3408543	146.6377742	628.7795288	487.2387586	180.1944367	410.4580898	13.67859116	355.5113594	180.0080517	258.1636289	413.5801816	640.0313105	288.2854963	159.1956406	300.2287593	141.2570507	90.73201862
38	179.3403161	198.6313984	536.3790721	40.78838161	542.6486948	310.4531807	429.4532157	437.4582967	222.7210601	225.4934274	143.37553	627.162126	495.9978904	193.3610308	420.6683538	13.72280377	359.9321724	178.1322743	245.1710776	405.0579037	639.1434109	304.276413	154.7320882	289.1308849	145.1822094	75.52383448
38.05	186.2981856	187.7561116	549.4001929	51.17090147	536.7636379	319.2115867	415.2223318	441.1238685	226.2264154	213.7579249	142.6197827	626.2957909	501.502675	202.0901819	430.4141873	14.45913662	364.5494684	176.2186632	233.1987919	396.2942905	637.5639364	321.3402217	149.9272091	277.5313885	150.8454636	62.84864389
38.1	193.6435837	177.813218	560.568886	61.17686662	530.3417142	328.531115	399.1662471	442.8798491	231.4998825	202.6669217	143.6971964	625.9874769	504.6029441	208.021841	439.8733787	15.24621488	369.2795313	174.0897815	221.9461767	386.9407847	635.2892334	338.5776194	144.9662186	265.4422247	158.2444196	52.36347673
38.15	200.8730125	168.0118728	570.6400129	71.03721975	523.0858222	338.1738324	381.9201608	442.785678	237.8331634	192.68784	145.4998018	625.8897468	506.3542184	213.2425872	449.2990122	15.32237894	374.036259	171.6444426	210.984361	376.6305931	632.314908	354.995196	140.1714122	253.0074103	166.9685302	43.12009422
38.2	207.5098075	157.5220892	580.2681291	80.93056139	514.6757394	347.9292652	364.251192	440.8720391	244.5097618	184.2647293	146.9273674	625.6535776	507.7267219	219.6865577	458.9465269	13.95324346	378.7377929	168.7808048	199.8131032	364.9370584	628.6159443	369.7439081	135.8888058	240.3984351	176.6218644	34.12315681
38.25	213.2822865	145.7823673	589.9553384	91.11014573	504.7962838	357.4839657	346.9604922	437.3056604	251.0136585	177.6233978	147.1202595	624.9979377	509.4136583	228.7624774	469.0114296	10.76739925	383.4158346	165.5716965	187.9945215	351.4857013	624.134006	382.4307354	132.3399918	227.7844269	186.9185709	24.6349812
38.3	218.8085143	133.6843706	599.4422337	101.8842098	493.9626079	366.7528466	330.4906858	432.4609483	257.5693006	171.8230447	146.6176299	624.0336535	510.9941311	239.7499915	479.4490196	7.124794649	388.4176654	162.7367368	176.5597255	336.8215861	618.7008188	393.6218868	129.7454517	215.3895303	197.9429767	15.11997201
38.35	224.8969177	122.4856601	608.3856239	113.6342989	482.8530096	375.4726162	315.3309868	426.936305	264.5878381	165.7389187	146.1554756	622.9213079	511.8537659	251.6041098	490.1015759	4.728529975	394.1208849	161.142295	166.9414008	321.8432037	612.1382508	404.1127414	128.1760399	203.3850248	209.7603328	6.305393701
38.4	232.322571	113.5168411	616.4744563	126.7021566	472.1929471	383.3439939	302.0682547	421.4201939	272.4867163	158.2467596	146.4745526	621.8261865	511.4148106	263.4014536	500.7681135	5.225309161	400.8664734	161.6364147	160.7465693	307.6456774	604.2661613	414.647006	127.698083	191.9506356	222.4075247	-1.079426774
38.45	241.4843741	107.6698514	623.5470987	141.1830074	462.539126	390.1034209	291.0362208	416.4450743	281.5200029	148.6165839	148.0749063	620.8922689	509.2425645	274.4428965	511.2975029	9.576143721	408.7818064	164.6995209	159.0178551	295.1717668	594.9435149	425.7388435	128.3547047	181.2061748	235.8339027	-6.586268919
38.5	251.7718164	104.0913991	629.6544163	156.7723446	452.8900838	395.1510314	281.7070699	411.7907322	291.8212997	138.0914331	150.2611146	620.1638181	505.5908175	284.9280164	521.5319351	16.405897	417.3683749	169.7757677	160.1428363	283.6773908	584.44278	437.1694291	129.9744066	171.033689	249.9614717	-10.56939028
38.55	262.2827376	101.4672059	634.9017623	172.9880166	441.8951538	397.930978	273.0739061	406.9450098	303.3462834	128.3872417	152.1689528	619.6763031	500.7920979	295.0341611	531.4054425	23.8529951	426.0062323	176.0066281	161.6554279	271.8767492	573.1125508	448.4984997	132.2970755	161.2306663	264.7529281	-13.53715888
38.6	272.2007817	98.49147922	639.3945847	189.4085379	428.0091714	397.8428454	263.9985131	401.3311198	315.9889146	121.2319474	152.946678	619.4628039	495.1690308	304.9089895	540.9124543	30.20595411	434.147101	182.5949766	161.0236471	258.2891849	561.3032479	459.2732688	135.0570709	151.5740175	280.181768	-15.99037595
38.65	280.9540237	94.09305111	643.2113952	205.6847032	409.9635565	394.4891206	253.5346191	394.3895805	329.4983235	117.72382	152.0057479	619.5340197	489.0360359	314.6923055	550.1414697	34.33010908	441.4037052	188.8984389	156.3896768	241.6722929	549.2360406	469.0487274	138.0856317	141.8489169	296.0973587	-18.33743842
38.7	288.986872	88.53595337	646.2158439	221.3668126	389.2028427	388.9517347	241.9487198	385.7773531	343.2804351	116.9172824	149.9039857	619.8434621	482.2988224	323.9658217	559.2044358	36.94569777	447.6269816	194.6981391	149.5100641	223.173961	536.6795934	477.5097727	141.9038335	132.048752	311.9518275	-20.91853309
38.75	296.8704506	82.30568549	648.2836367	236.0621578	368.4050424	382.860156	229.967483	375.2974109	356.69094	117.3119836	147.4178522	620.3062451	474.8709585	332.3390379	568.2091756	39.13014811	452.7426426	199.8718895	143.1028838	204.7865442	523.237544	484.3149834	147.165212	122.2434128	327.122604	-24.08889276
38.8	305.1414795	75.8974392	649.2994847	249.4485696	351.0577208	378.1833588	218.4157042	362.7575693	369.2006634	117.4717596	145.3368255	620.8358067	466.6437953	339.4278178	577.2244789	41.89806193	456.676073	204.3034019	140.1627817	188.9196487	508.4236493	489.0996733	154.5078384	112.5254324	341.0585305	-28.19954136
38.85	314.2088648	69.74777182	649.1763667	261.5541585	340.1932531	376.5162416	208.0395771	348.1396739	380.6246151	116.3136109	144.3064809	621.406253	457.47186	344.9549599	586.2710671	46.09860269	459.4037104	207.9389428	142.9538964	177.5949258	491.8114696	491.6281982	164.1844965	102.9240117	353.4205939	-33.52890226
38.9	323.9241069	64.04590435	647.7533753	272.9180514	334.1518738	376.7313381	199.0367416	331.7677175	391.7140371	114.4744983	144.27523	622.0666519	447.6217066	349.3768509	595.2767191	51.69120297	461.2712184	211.1165273	150.2278463	169.5307603	473.6941154	492.2531144	175.2990024	93.4765354	364.9591686	-38.82198534
38.95	334.0493327	58.93996071	644.8675424	284.2393713	329.7404009	376.8781932	191.4257406	314.2456314	403.3593877	112.8509364	145.0414369	622.9164857	437.4471649	353.2281716	604.145832	58.52925229	462.6758077	214.2448662	159.7818895	162.522884	454.7651327	491.5399152	186.6455503	84.1313427	376.50608	-42.62123527
39	344.3532668	54.57002596	640.3466586	296.1710463	323.5114996	374.9415612	185.2276879	296.2638754	416.3409203	112.3103553	146.3992968	624.0540455	427.356206	357.0416093	612.7941051	66.46761918	464.0001251	217.7144755	169.4924336	154.2616768	435.9783382	490.1127938	197.0770275	74.79988803	388.7903153	-43.49492666
39.05	354.6683652	50.96339733	634.1171439	309.1423538	312.6524033	369.3506416	180.398061	278.485907	431.0113384	113.5097357	148.1317197	625.5137042	417.6516135	361.1547344	621.1485566	75.36580859	465.5404908	221.8413958	177.7839708	142.9841035	418.4087641	488.5310503	205.8266025	65.41699597	402.2412436	-40.73574408
39.1	365.2079594	48.46010336	626.5842353	322.9683865	298.1292879	360.6414067	177.1956102	261.2938662	446.6016424	116.2852496	150.0551895	627.2725042	407.8399251	365.0150324	629.1471495	85.09040382	466.9781252	226.468511	185.1694677	129.9189666	402.0699198	486.6709776	213.4505546	56.0929377	416.4431928	-36.01372436
39.15	376.1935162	47.27510399	618.2730669	337.2330288	282.0172368	350.0457855	175.7243981	244.9533775	462.1261018	120.3521947	151.9546848	629.2668892	397.2310853	367.8470838	636.7381238	95.51683818	467.8648547	231.3039419	192.3971829	116.9488679	386.7374089	484.1981332	220.7639932	46.97770804	430.8744625	-31.54694034
39.2	387.8173219	47.60721187	609.7071932	351.5102871	266.8272003	339.0515619	176.0682642	229.7370182	476.7336652	125.4476145	153.6206415	631.4361707	385.0315049	368.8519379	643.8791262	106.5305684	467.7640147	236.0771984	200.1652945	106.058851	372.0862948	480.7416712	228.5560741	38.24891172	445.146745	-29.38623578
39.25	400.2017641	49.55467452	601.2154612	365.273505	255.012234	329.1779341	178.1900782	215.7653227	489.9735826	131.4035546	154.9359744	633.691106	370.6896094	367.4846965	650.5362144	118.0277371	466.4157279	240.61905	208.9052577	98.64430878	357.7662377	476.0037137	237.4178319	30.09642652	459.1885811	-30.67170063
39.3	412.8755509	52.71895944	592.5348994	377.922994	246.2528508	320.1463334	181.8389935	202.8570557	501.7936802	138.3370739	155.9105722	635.7494812	354.9239016	364.1987999	656.682801	129.915416	464.3811894	245.3818266	218.5655939	93.84068985	344.0488634	470.2053557	247.4580869	22.98290195	473.2771998	-33.46112245
39.35	425.354412	56.64780441	583.1966132	388.8349409	239.6085384	311.3580694	186.6930337	190.7149782	512.3035299	146.3346429	156.6622861	637.2833086	339.0453458	359.7889544	662.298589	142.1115204	462.4210064	250.8902334	229.0431177	90.23536459	331.4268315	463.7809065	258.6058457	17.37865698	487.6908249	-35.15630234
39.4	437.2171552	60.92077026	572.6592864	397.4225325	233.9879425	302.1082831	192.4217454	179.0017335	521.5986987	155.4708401	157.3073819	637.9667956	324.6462016	355.1587491	667.3685346	154.5444761	461.2978133	257.6310958	240.2656826	86.42031878	320.478504	457.2367812	270.7677674	13.73449272	502.5717259	-33.28522748
39.45	448.2002521	65.21444023	560.4812898	403.3827607	228.2674068	291.7079172	198.6946648	167.4468037	529.8186858	165.7095455	157.9126712	637.6421676	313.1039889	351.0935528	671.8818644	167.152712	461.5191186	265.8540201	252.1437093	81.37871094	311.5967197	451.0088067	283.6172033	12.13049524	517.91473	-26.21781533
39.5	458.5528106	70.05919954	546.6663677	407.100983	223.0179495	280.601586	205.4416096	155.6926396	537.4467042	176.8156829	158.515226	636.7383531	304.3071709	347.5257662	675.8311622	179.8840397	462.238721	274.5386521	264.1328691	75.29243132	303.7541043	444.6656001	296.8303504	11.93839081	533.2664983	-15.06094455
39.55	468.5727986	76.07042267	531.465688	409.1725014	218.8068347	269.3683438	212.5782469	143.4877596	545.0014749	188.4896964	159.1013244	635.8407072	297.6383833	344.1788336	679.2115335	192.6949692	462.3972273	282.5467543	275.51132	68.50811535	295.5717597	437.6440862	309.9484052	12.27372248	548.246849	-1.444674999
39.6	478.5106277	83.80341896	515.2187642	410.1855419	216.239404	258.6590346	220.0261335	130.5676192	552.9491441	200.4320551	159.6560675	635.5359935	292.3770848	340.7424999	682.0198499	205.5500015	460.9648602	288.8445651	285.5905536	61.34963484	285.5015055	429.2790535	322.5783724	12.28853719	562.5877408	13.17350711
39.65	488.5286536	93.58524123	498.3751722	410.7327634	215.6996133	248.9619709	227.7083837	116.792054	561.4235977	212.2731365	160.1381546	636.2069096	287.7527707	336.8831794	684.2540697	218.4209265	457.1974643	292.7610725	293.9469269	54.08224324	272.2462952	419.043917	334.6045175	11.46457713	576.1127167	27.67310884
39.7	498.0443201	104.4795722	481.4813707	411.3470777	216.456678	239.6816502	235.9328518	103.1476687	569.4181728	223.6965756	160.4436007	637.6536302	283.1341454	332.1764863	685.9126305	231.2861512	451.7379107	295.1985881	301.9493122	48.10366939	256.7741534	407.2138975	345.9685089	9.956736724	588.8344924	41.92898374
39.75	506.4641739	115.430752	465.3116316	412.5340734	217.6251998	230.0454864	244.9509626	90.85136001	575.7578929	234.4297264	160.4287606	639.4908084	277.8633436	326.1584275	686.9939042	244.1300708	445.5712918	297.3513906	311.2031882	45.01313027	240.7333741	394.4696523	356.7571531	8.147361764	600.7680607	55.91651631
39.8	513.286333	125.5218536	450.8049976	414.83124	218.3021229	219.2081857	254.9730912	81.16027346	579.3943503	244.2995621	159.9510052	641.3386129	271.2289166	318.3113563	687.4957062	256.9424967	439.7502302	300.4086735	323.1693224	46.36527005	226.1342174	381.7084074	367.0398953	6.406146125	611.9314099	69.61777189
39.85	518.2648009	134.2779787	438.6329608	418.5188923	217.8827948	206.5671399	266.0515039	74.84278155	579.7692488	253.3739273	158.9603863	642.8834175	262.8630003	308.3802697	687.4148478	269.7181461	435.1102706	305.1971926	338.5919412	52.83827992	214.753006	369.8953657	376.9726551	5.14823544	622.3446054	83.02052602
39.9	521.9846798	142.792284	428.0448927	422.8527837	217.1026745	192.6446079	278.0023232	70.93711752	577.7027283	261.9771014	157.6661208	643.9462874	253.5882736	296.8778649	686.7467217	282.4561975	431.1021283	310.7694327	355.4011708	61.71697219	206.2785507	359.2294885	387.4882937	5.262064864	632.0290246	96.11740058
39.95	525.1414896	152.3502123	417.7370529	426.8173875	216.9554056	178.3303336	290.5363121	67.93421894	574.3555082	270.4467683	156.3673512	644.3867755	244.8178728	284.8171931	685.4849094	295.159915	426.8597954	315.8172248	371.3262194	69.74723812	199.5810563	349.6828823	399.5424309	7.661426036	641.0067246	108.9051029
40	528.3719946	164.1023215	406.2166734	429.3995222	218.4722168	164.6356845	303.4240383	64.35008778	570.8658909	279.0467667	155.3653601	644.0612123	238.1452853	273.3949416	683.6208003	307.8363415	421.4736896	319.0711037	384.5228234	74.04750069	193.3753874	341.140894	413.9441846	13.16541019	649.2999239	121.3837619
40.05	532.0080132	178.4982113	392.2453131	429.8319493	222.4019503	152.3720918	316.5276579	59.16282482	568.1494138	287.9905413	154.8811582	642.9566389	234.7739448	263.6295965	681.1646134	320.5344352	414.219023	319.6782274	394.0151079	72.85364968	186.4694061	333.3324536	430.8496133	21.91365578	656.9305819	133.5563539
40.1	535.3847067	194.19442	376.0159844	428.035724	228.9256663	142.1143566	329.951363	53.19744656	566.0678471	297.5945384	154.8461132	641.4913135	234.6006384	255.4762195	678.1350396	333.1961558	405.66415	318.5357701	401.6214209	69.13835993	179.2047769	325.8394067	448.5448656	32.45433225	663.9200601	145.4282097
40.15	537.6848975	209.5727391	358.3420414	424.2434716	237.9051497	134.2213611	343.7708608	47.67966349	564.2685292	308.1435329	155.1157298	640.2428525	236.8753416	248.4807161	674.5674846	345.783356	396.7039547	316.9474611	409.526641	66.82693431	172.1111357	318.1362595	465.164081	43.03285494	670.2888502	157.0065952
40.2	538.1661734	223.2701408	340.225545	418.7002315	249.1456521	129.0016857	358.0092065	43.81002684	562.4062176	319.9101057	155.5438254	639.792011	240.7908598	242.1214883	670.4924612	358.2617832	388.3565173	316.2853544	419.6946742	69.76949679	165.7479644	309.6758245	479.2033578	52.17123346	676.0563591	168.3003567
40.25	536.3827651	234.523435	322.6594078	411.7029054	262.2680977	126.4050589	372.563524	42.3228741	560.1013567	332.9322798	155.9761796	640.5057608	245.5220979	235.8046993	665.9147434	370.6512972	381.4849823	317.6157463	433.2021132	80.31281456	160.5643606	300.0495669	489.8731645	58.95925169	681.2407369	179.3196251
40.3	532.695579	243.7819308	306.044806	403.4979302	276.2039486	125.1426116	387.2485969	42.88888396	557.1191794	346.3695151	156.2687492	642.0640269	250.3857061	228.9817234	660.7928943	383.0010368	375.6640187	320.1972075	448.0021668	95.34595	156.1081102	289.1582858	498.2324514	63.93852368	685.8587417	190.075569
40.35	527.6609545	251.701938	290.6453779	394.4244033	289.8022426	123.6127837	401.8538346	44.86431309	553.1827441	359.2555064	156.2780275	643.9309444	254.6658626	221.0637429	655.0652814	395.4022598	370.1863096	322.9274547	461.8490671	110.9729765	151.823652	277.0845543	505.6277067	67.90847194	689.9256309	200.5801943
40.4	521.8252939	258.8629138	276.7673873	384.8850253	302.0700025	120.2687491	416.2109774	47.63334887	547.9925349	370.7326594	155.8615748	645.5780639	257.6582704	211.4174516	648.6676901	407.9457311	364.2866271	324.7000442	472.9763419	123.9422411	147.1208507	263.8917865	513.2708199	71.5860781	693.4550733	210.846181
40.45	515.7154629	265.8725849	264.4940065	375.2166705	312.4647193	114.1226478	430.2249333	50.57821482	541.3540227	380.2837093	154.9526991	646.6086479	258.9450737	199.632319	641.5720855	420.6729028	357.3321293	324.6560056	480.4975985	132.4496857	141.4297938	249.5940682	521.9906244	75.51662866	696.4590749	220.8867551
40.5	509.5656235	273.3780102	253.5108773	365.4641432	321.956643	106.9715024	443.8297876	53.5157759	533.2127513	388.2560323	153.6665885	647.0565727	259.3189831	186.1788123	633.8273229	433.3604766	349.6373054	322.996941	485.6321161	138.6573029	135.5201283	234.6654195	531.4591524	80.09113966	698.9479151	230.7155895
40.55	503.6236148	282.0589399	243.0580066	355.4646951	331.7555773	101.2878387	456.9756197	56.20762552	523.699232	395.1874484	152.1997982	647.071186	259.9483089	171.9594932	625.4931029	445.721293	341.7375942	320.145475	489.8654787	145.2874332	130.2845846	219.6496312	541.1082072	85.60100113	700.9300862	240.3467318
40.6	498.1589647	292.5521212	232.2608382	344.9989	342.9324571	99.54538257	469.62821	58.43229905	512.9511801	401.5784717	150.7512844	646.8006917	262.0367696	158.0067516	616.6125918	457.4836572	334.2237107	316.5444456	494.5393485	154.8357283	126.6881682	205.1905748	550.4114028	92.31815709	702.4122339	249.7945546
40.65	493.2601114	305.0533365	220.4544266	333.9318534	356.1060609	103.3848179	481.8842829	60.31492801	501.2224001	407.8787964	149.4382405	646.3953253	266.3839272	145.1446662	607.2068521	468.4600547	327.5726803	312.5693549	500.5399608	168.8279837	125.4735275	191.7840628	559.0219484	100.3650918	703.399095	259.0737267
40.7	488.5290906	318.5011214	208.0450934	322.2477454	370.113816	111.1461271	493.8939644	62.49799239	488.9990071	414.1259396	148.3891241	646.0242169	272.6203043	133.7397736	597.4297568	478.7307639	321.7086646	308.1710413	507.0046871	185.7513452	126.0041412	179.1327513	566.9726386	109.3252171	703.8934272	268.1992034
40.75	483.3707739	331.5300267	195.9307684	310.1722065	383.5961389	120.4959433	505.8161907	65.84237323	476.9010333	420.2642103	147.6747302	645.8905841	279.8931056	123.8055368	587.4847775	488.401662	316.4491886	303.2755849	512.8921769	203.7292072	127.2684044	166.5711697	574.3562802	118.6071169	703.89593	277.1862332
40.8	477.1586317	342.9137457	185.1376846	298.0050138	395.4374507	129.3425257	517.7593317	71.1387743	465.6198278	426.2132163	147.3658653	646.1979641	287.3542883	115.3041865	577.6012409	497.5529249	311.5961208	297.8019333	517.3138864	221.207344	128.2248723	153.3456482	581.2720127	127.672772	703.4051507	286.0503821
40.85	469.4040629	351.8641825	176.5152557	286.0733777	405.0862827	136.4079657	529.7071134	78.78758262	455.5689779	431.7787261	147.5080505	647.077097	294.3933355	108.0445882	567.9427763	506.2805567	306.9206455	291.6230295	519.6567	237.1334595	128.1795199	138.9346006	587.8419422	136.1611097	702.4173744	294.807572
40.9	460.0482636	358.5520319	170.0416695	274.4070413	413.3887935	142.947372	541.4341917	88.80270834	446.588078	436.9361325	147.7816493	648.3027088	301.2128744	101.6281382	558.203368	514.557323	302.4404517	284.6696237	520.1229359	251.4699649	128.3601404	124.0170802	594.2195663	144.5503084	700.9264921	303.4741362
40.95	449.2516475	363.4149369	165.3467411	263.0258159	421.3552238	150.5808436	552.6702877	100.9269717	438.225328	441.5925484	147.80948	649.5407166	308.1673743	95.54011334	547.9593484	522.3742389	298.1427284	276.8002924	518.9829362	264.2264744	130.4170576	109.7432532	600.5958928	153.4488188	698.9238444	312.0668902
41	437.180192	366.8444323	162.0051311	251.9225396	429.8668295	160.7652215	563.1866913	114.9092457	429.9854747	445.6693009	147.2157379	650.4618876	315.6086114	89.26887443	536.7372484	529.7431297	294.0126263	267.8628126	516.4623086	275.3785854	136.0139474	97.40330729	607.1282694	163.3933196	696.3980339	320.6032191
41.05	424.04508	369.2352097	159.5362959	240.9876862	439.3828794	174.3026398	572.8035842	130.2190359	421.4115559	449.1455478	145.8097645	650.8480224	323.8378899	82.58235874	524.1570933	536.6851118	290.1489662	257.8760753	512.7330016	285.0561245	146.1820775	87.99262679	613.8468005	174.6339396	693.2959284	329.13836
41.1	410.3593146	370.9145894	157.8996328	229.9404861	448.8712801	189.796178	581.1990547	145.4618529	411.6838626	451.5686831	144.2047129	650.9698482	332.9742839	76.2786234	510.6155174	543.3532484	286.8600304	247.2451078	507.799836	293.9258297	159.371948	81.03036364	620.2012821	186.3483524	689.3857617	338.0172915
41.15	396.8074846	372.2415697	156.9654031	218.3953955	457.1857936	205.6654226	588.1219782	159.2005022	399.9634403	452.49015	143.2352311	651.2240267	343.1055196	71.50604035	496.8150793	549.8608784	284.5926284	236.6281209	501.7014303	302.8238504	173.525989	75.61244184	625.5978869	197.6287779	684.3931009	347.6315277
41.2	384.1892087	373.590668	156.595366	205.9364554	463.3615471	220.6114446	593.3805191	170.2096554	385.2520725	451.4086556	143.7418445	652.0066218	354.2711039	69.38901623	483.5889097	556.2862291	283.814446	226.749506	494.4841753	312.5502371	186.7388179	70.79022288	629.5224914	207.7126479	678.0420173	358.3700186
41.25	373.0953469	375.1409522	156.6178566	192.2108516	466.8117984	233.8418752	597.0223694	177.9119314	366.8567112	448.0180288	146.2408314	653.5587382	366.3988597	70.62211187	471.6851313	562.6400777	284.8549125	218.1594934	486.2290717	323.6318943	197.6926669	65.73807387	631.7052713	216.171191	670.1970115	370.4467548
41.3	363.184868	376.5756515	157.2022892	177.5544735	467.8929456	245.6610802	599.4622598	183.5958441	346.2674305	443.2122121	149.9698057	655.4879086	378.7264518	74.69896282	460.7075983	568.466741	287.7398851	210.9474168	477.0507395	335.4734184	207.1868911	60.37865896	632.7096708	223.8481041	661.2640982	383.1647555
41.35	353.7186922	377.3232108	158.5517157	162.4806468	467.1006241	256.4553216	601.216206	188.9128459	326.1299748	438.3902989	153.8811177	657.2777919	390.4250555	80.76483485	449.9360814	573.2794028	292.3286333	205.0248486	467.0255318	347.1596831	216.3548993	54.75416344	633.2546265	231.7061096	651.7707282	395.626641
41.4	343.864181	376.7924228	160.8715979	147.550645	464.876041	266.5458183	602.7579913	195.4023198	309.8166405	435.2152815	156.9745439	658.4355025	400.7756096	88.02323513	438.5297423	576.6025857	298.456849	200.2765465	456.1927035	357.8062918	226.2733979	48.92556468	634.0218968	240.6061575	642.2297644	406.9461706
41.45	332.9837564	374.5732042	164.2700803	133.276823	461.5571903	276.2546636	604.443719	204.2107086	300.0960357	434.9520302	158.5580801	658.6157084	409.4397996	95.9204285	425.7301793	578.1372326	305.7835097	196.4277395	444.6196664	366.8467304	237.5967022	42.93096718	635.4700708	251.0121808	633.0256256	416.5486593
41.5	321.2760968	370.569676	168.6024371	119.6108002	457.2720133	285.6734227	606.1461846	215.0703992	295.6035479	436.4692415	158.9841542	658.1049685	417.0402913	104.2764298	412.0923595	578.3718907	313.7625826	192.8430211	432.5848811	374.6351087	249.8254248	37.13748629	637.1770958	262.2790406	624.1061926	424.9579211
41.55	309.3260575	364.9070393	173.5523625	106.3280431	452.1139103	294.8931266	607.6440231	227.3735413	293.421022	437.9644189	158.8392022	657.3089245	424.4015132	112.9805085	398.6185074	578.0460214	321.755898	188.7870057	420.5376697	381.7549108	262.1733596	31.93352975	638.5641969	273.5849631	615.3314473	432.9556709
41.6	297.8062328	357.7279706	178.8027873	93.17475544	446.1719114	303.9958796	608.7348176	240.5671776	290.4613136	437.6290319	158.7055113	656.6342018	432.2804702	121.9028361	386.5458584	577.9639951	329.1733297	183.5192684	409.0021033	388.7692983	273.8936126	27.68680775	639.0961999	284.2325945	606.5892143	441.310179
41.65	287.3105306	349.2598041	184.1392374	79.90960274	439.4255693	312.9326	609.2139178	254.1940253	284.2855644	434.1026863	159.0252194	656.4223394	441.0958056	130.9521633	376.9219255	578.7572743	335.7147605	176.6363767	398.3426617	396.0073811	284.424818	24.58188861	638.4430494	293.8268363	597.7841153	450.5490833
41.7	278.1129981	340.0077678	190.2469107	67.30124995	431.7439945	321.5316113	608.7096245	268.0160024	275.1298367	427.82456	159.7669934	656.5649412	450.0038364	140.4298081	368.8867509	579.9144167	341.5268078	168.9040632	388.195447	403.1174534	294.0247367	22.31117935	636.9142458	302.772366	588.8208343	460.3458503
41.75	270.4445217	330.6692104	197.8883061	56.28018876	422.8731439	329.468778	606.8451844	281.8254549	263.9718996	419.7442971	160.7925222	656.8777244	457.9438193	150.723872	361.0229243	580.6597411	346.9045385	161.471627	377.9970786	409.6086891	303.0038455	20.34276521	634.9593676	311.5685671	579.5883662	470.1676531
41.8	264.5542425	322.0136832	207.7765556	47.81412608	412.5208097	336.4276533	603.2454282	295.4746978	251.9164924	410.9112573	161.9644197	657.1770144	463.9511876	162.2269851	351.7399569	580.1904292	352.116305	155.5206712	367.1182962	415.0067251	311.6665174	18.15845416	633.0196056	320.6533253	569.9387366	479.5104868
41.85	260.4719807	314.5382148	220.2475136	42.51442966	400.5050525	342.1505823	597.6544034	308.9083736	240.11913	402.3531788	163.1501632	657.3152026	467.3783996	175.0767593	339.7567185	577.9227965	357.4336093	151.9652968	355.0222669	418.9182464	320.3347981	15.45266959	631.5014745	330.3908217	559.7429956	487.975684
41.9	257.620738	307.5774004	234.3908663	39.05317206	387.1077435	346.3440154	590.298721	321.831391	229.2083236	394.0830192	164.1574919	657.4352279	468.6423107	188.442709	325.9320007	574.2017291	363.5078135	150.9299408	341.6204146	421.0555947	329.4519649	13.09665906	630.2133331	340.6714157	548.9596182	495.5083066
41.95	255.0986128	300.0681453	249.0791337	35.72624606	372.8509192	348.7047072	581.5473645	333.9920307	219.8860062	386.0088935	164.7329982	657.7094885	468.3379869	201.2350231	311.8197067	569.7060319	370.9595018	152.2194052	327.0027406	421.1017361	339.4699712	12.17454721	628.9296047	351.3652271	537.6515976	502.0665531
42	251.9508826	290.8559879	263.3283168	30.86390299	358.306134	348.8786561	571.7478537	345.1155629	212.8992396	378.0458769	164.6238496	658.3101283	467.0154031	212.4266887	299.3057079	565.2323067	380.3504474	155.5997551	311.249149	418.6806998	350.7735025	13.72825403	627.431761	362.3659116	525.8864425	507.589358
42.05	247.541122	279.0871338	276.4371244	23.28471294	343.9982261	346.66518	561.1330553	354.9953508	208.5719776	370.0864418	163.6910619	659.3361648	465.1447531	221.4329145	289.9806875	561.4913342	391.8688791	160.6752271	294.5581571	413.6425765	363.5381809	18.36411065	625.5198038	373.5272964	513.741753	512.1176273
42.1	242.6770106	265.2568706	289.0402025	14.61708072	330.1876788	342.6380782	549.720687	363.8527595	206.0830175	362.2358457	162.3924769	660.5034607	462.5940661	228.8989305	283.4252322	558.2661747	404.1533058	166.7261198	277.5619404	406.8082193	377.0454998	25.11480197	623.2977538	384.7790326	501.3246572	515.8883372
42.15	238.6484685	250.438331	301.8560727	7.042955499	317.1778795	337.6452742	537.4500854	371.9495834	203.8780565	354.4445517	161.352002	661.4682783	459.1742629	235.7461798	278.5344473	555.1414684	415.6426281	172.9670945	261.2618213	399.4613573	390.4848371	32.72727045	620.8927859	395.9891913	488.7948536	519.2781877
42.2	236.8530679	235.8919997	315.4837654	2.743561789	305.3513441	332.6244877	524.2626034	379.5365338	200.3289354	346.6075716	161.1960645	661.8847749	454.6968473	242.8636893	274.077447	551.6536877	424.9741234	178.7142983	246.9087981	393.0842801	403.1732578	40.06388049	618.4268949	407.0298287	476.3660555	522.6767264
42.25	238.3417051	222.7657399	330.1901404	3.060286284	295.0231703	328.317891	510.1402004	386.8203307	194.2049632	338.6171981	162.324307	661.5195657	449.0043285	250.9226017	268.9226202	547.3586792	431.3000683	183.5691963	235.546201	388.8832499	414.7066602	46.31163264	615.9373077	417.7952397	464.2132247	526.3779404
42.3	242.7812136	211.3094953	345.2983345	6.37699111	285.9131461	324.339117	495.161886	393.6592547	186.458511	330.3260219	164.111816	660.6152281	442.5033072	259.8068406	262.7088762	542.0997559	435.5037192	187.8874242	226.8221788	386.1987609	425.5360404	52.05425701	612.939446	427.932122	452.393069	530.209736
42.35	249.351263	201.4934606	360.0535495	10.41143033	277.5693452	319.9667659	479.4511106	399.7938757	178.7224111	321.76541	165.698059	659.5196256	435.6563177	269.1855854	255.1167354	535.7447353	438.782573	192.2144865	219.7854962	383.8098324	436.2377761	58.04595876	608.8734759	437.1397092	440.8654119	533.8628132
42.4	257.2020591	193.2193239	373.8626969	13.0384139	269.4703016	314.4228115	463.1355526	404.9411797	172.7674635	313.0268215	166.2297182	658.5760831	428.9325547	278.7186502	245.7783285	528.1295796	442.2638509	197.0488467	213.3480707	380.4125641	447.3083901	64.96988036	603.1506898	445.1665711	429.5625341	537.0177606
42.45	265.5057194	186.2158644	386.4923109	12.7732698	261.1875668	307.0784419	446.365442	408.8708654	170.042047	304.2485217	165.1317131	658.0474555	422.6034352	287.9700165	234.5749106	519.2111865	446.7092769	202.6902577	206.5357833	374.94645	458.9796943	73.23865647	595.3669211	451.9548207	418.3584124	539.4138702
42.5	274.1017519	180.0368931	398.8107841	11.19916547	253.1138519	298.1139278	429.4047217	411.8206483	169.5129864	295.3231372	162.9997112	657.8792618	416.0687191	296.4429969	222.4866763	509.2764388	451.2922548	209.0404883	199.1472206	367.4602776	470.4657113	82.27539262	586.0865485	458.1065437	407.0650865	540.989094
42.55	282.8416177	174.0822913	411.7295212	10.34178428	245.9723237	288.0217573	412.7191701	414.1157356	169.5672986	286.0609919	160.7180882	657.9417892	408.5488109	303.5639646	211.0768507	498.9216314	454.9103401	215.8568718	191.2397496	358.3741864	480.8913813	91.38685175	576.1963267	464.3233692	395.4781819	541.7652327
42.6	291.5973522	167.7472076	426.0014373	12.13574298	240.5605732	277.3711292	396.8838317	416.0990998	168.5413573	276.2054538	159.1879012	658.1042988	399.2020826	308.7799007	202.1562	488.8998734	456.5236356	222.9451968	182.8857219	348.136031	489.5020981	99.97935886	566.7143213	471.2613579	383.3687814	541.762416
42.65	300.3012081	160.6975961	441.9441159	17.8662839	237.4805218	266.7360036	382.3877404	417.9974621	165.2356214	265.5411533	159.0783778	658.2520504	387.4253044	311.7311813	197.0642924	479.9049486	455.470692	230.1630426	174.20596	337.191359	495.8897751	107.7276133	558.5123727	479.2852869	370.5855907	541.0212736
42.7	308.9687148	153.4451795	458.776606	26.5326	236.3329564	256.0533334	368.7379978	419.3643643	160.9164992	254.3980967	159.9965225	658.3844137	373.7958383	312.7085066	194.9288772	471.9221363	452.6734997	237.5833932	165.317226	325.4364064	500.8016037	115.287698	551.3448678	487.8498335	357.3360201	539.5071109
42.75	317.6530044	146.8335128	475.6053115	36.76377508	236.4179597	245.2192791	355.1679128	419.6193557	157.3808684	243.2966693	161.3217902	658.510446	359.3522509	312.2160698	193.9843578	464.6110906	449.3377884	245.2085836	156.4083549	312.8050287	505.1401574	123.3760431	544.6227541	496.2071967	343.9973416	537.2420884
42.8	326.384084	141.7095903	491.7141563	47.34497532	237.0004258	234.0910382	340.7686944	418.1429251	156.5248911	232.8676534	162.4384989	658.6395653	345.3002848	310.7722552	192.3718809	457.5374241	446.667477	252.9993295	147.6877869	299.2350856	509.7361576	132.6266605	537.6922138	503.6738638	331.0153585	534.2552039
42.85	335.1865768	138.694015	506.6482716	57.50379926	237.5547875	222.5721104	324.8042672	414.4764842	159.6249604	223.6172177	162.8643521	658.7897015	332.7900418	308.8608147	188.6050122	450.258377	445.5435665	260.89823	139.2788988	284.6769283	515.125359	143.3680771	529.9813207	509.7812957	318.8132406	530.6001257
42.9	344.4026198	137.6603138	520.4645239	67.94743265	238.7446565	210.9853774	307.6824117	408.9588347	165.0624674	215.1586066	162.7460688	658.9388199	321.923875	306.759435	182.9748705	442.5241849	445.3441321	268.9087331	131.3894787	269.4176567	520.8800149	155.0249384	521.4492383	514.7350574	307.585499	526.3882565
42.95	354.3177397	138.2261818	533.2654282	79.489703	241.4275904	199.7803159	290.3413213	402.2364931	170.5963346	206.7987904	162.3309345	659.0875472	312.5691733	304.6712554	176.222939	434.1734464	445.1830043	277.0886855	124.0371146	253.7279943	526.4081125	166.892557	512.2120395	518.88106	297.4208373	521.7618976
43	365.1952224	140.0043758	545.1107695	92.83160087	246.4562172	189.4616022	273.9546401	395.0716738	174.0221687	197.757799	161.8659508	659.236329	304.5625578	302.8087289	169.1389345	425.0576435	444.1961269	285.5257027	117.2429773	237.9092443	531.1831533	178.3668133	502.4099303	522.5532543	288.4090139	516.8803623
43.05	377.1385567	142.5989202	556.0453223	108.3236577	254.3623334	180.463935	259.6104634	388.2164923	173.6271892	187.3435639	161.5730879	659.3813111	297.6995714	301.334619	162.4433033	415.1192441	441.7414038	294.2907806	110.9891725	222.2448419	534.8538078	189.0335171	492.2339491	526.0542591	280.5637521	511.9051578
43.1	389.8243911	145.7839495	566.1430239	125.1864036	264.5627138	172.5901501	247.1121203	381.6789791	169.9644254	175.599554	161.4084831	659.5299701	291.728819	300.2025955	156.0709786	404.3851306	438.0531114	303.3501259	105.169067	206.6305111	537.6384044	199.0255395	481.6275066	529.4584198	273.6767576	506.8382256
43.15	402.8160646	149.3031421	575.5171633	142.5412226	276.1892197	165.5238672	235.8361046	375.3236993	164.0022999	162.7720946	161.3294508	659.6810402	286.3533849	299.3012768	149.8637039	392.9965195	433.5520448	312.6030189	99.6036702	190.92414	539.8389382	208.5274292	470.6122495	532.8305707	267.4142247	501.6780973
43.2	415.7278563	152.9204584	584.293709	159.6326538	288.4146383	158.9166338	225.0449562	368.97494	156.7439339	149.1629361	161.2932177	659.8332854	281.254483	298.5130486	143.6526052	381.1011881	428.6557999	321.9363268	94.09592592	174.9574272	541.7350624	217.6948799	459.2177032	536.2368376	261.4074481	496.4133453
43.25
43.3
43.35
43.4
43.45
43.5
43.55
43.6
43.65
43.7
43.75
43.8
43.85
43.9
43.95
44
44.05
44.1
44.15
44.2
44.25
44.3
44.35
44.4
44.45
44.5
44.55
44.6
44.65
44.7
44.75
44.8
44.85
44.9
44.95
45
45.05
45.1
45.15
45.2
45.25
45.3
45.35
45.4
45.45
45.5
45.55
45.6
45.65
45.7
45.75
45.8
45.85
45.9
45.95
46
46.05
46.1
46.15
46.2
46.25
46.3
46.35
46.4
46.45
46.5
46.55
46.6
46.65
46.7
46.75
46.8
46.85
46.9
46.95
47
47.05
47.1
47.15
47.2
47.25
47.3
47.35
47.4
47.45
47.5
47.55
47.6
47.65
47.7
47.75
47.8
47.85
47.9
47.95
48
48.05
48.1
48.15
48.2
48.25
48.3
48.35
48.4
48.45
48.5
48.55
48.6
48.65
48.7
48.75
48.8
48.85
48.9
48.95
49
49.05
49.1
49.15
49.2
49.25
49.3
49.35
49.4
49.45
49.5
49.55
49.6
49.65
49.7
49.75
49.8
49.85
49.9
49.95
50
50.05
50.1
50.15
50.2
50.25
50.3
50.35
50.4
50.45
50.5
50.55
50.6
50.65
50.7
50.75
50.8
50.85
50.9
50.95
51
51.05
51.1
51.15
51.2
51.25
51.3
51.35
51.4
51.45
51.5
51.55
51.6
51.65
51.7
51.75
51.8
51.85
51.9
51.95
52
52.05
52.1
52.15
52.2
52.25
52.3
52.35
52.4
52.45
52.5
52.55
52.6
52.65
52.7
52.75
52.8
52.85
52.9
52.95
53
53.05
53.1
53.15
53.2
53.25
53.3
53.35
53.4
53.45
53.5
53.55
53.6
53.65
53.7
53.75
53.8
53.85
53.9
53.95
54
54.05
54.1
54.15
54.2
54.25
54.3
54.35
54.4
54.45
54.5
54.55
54.6
54.65
54.7
54.75
54.8
54.85
54.9
54.95
55
55.05
55.1
55.15
55.2
55.25
55.3
55.35
55.4
55.45
55.5
55.55
55.6
55.65
55.7
55.75
55.8
55.85
55.9
55.95
56
56.05
56.1
56.15
56.2
56.25
56.3
56.35
56.4
56.45
56.5
56.55
56.6
56.65
56.7
56.75
56.8
56.85
56.9
56.95
57
57.05
57.1
57.15
57.2
57.25
57.3
57.35
57.4
57.45
57.5
57.55
57.6
57.65
57.7
57.75
57.8
57.85
57.9
57.95
58
58.05
58.1
58.15
58.2
58.25
58.3
58.35
58.4
58.45
58.5
58.55
58.6
58.65
58.7
58.75
58.8
58.85
58.9
58.95
59
59.05
59.1
59.15
59.2
59.25
59.3
59.35
59.4
59.45
59.5
59.55
59.6
59.65
59.7
59.75
59.8
59.85
59.9
59.95
60
60.05
60.1
60.15
60.2
60.25
60.3
60.35
60.4
60.45
60.5
60.55
60.6
60.65
60.7
60.75
60.8
60.85
60.9
60.95
61
61.05
61.1
61.15
61.2
61.25
61.3
61.35
61.4
61.45
61.5
61.55
61.6
61.65
61.7
61.75
61.8
61.85
61.9
61.95
62	97.49947677	214.8011015	211.0494476	351.1114932	190.7839042	-36.07196105	190.0851128	102.4711625	536.9220504	266.5677879	-51.49191719	375.0019429	413.3534924	345.2400885	465.769234	4.380053515	349.0048993	228.6446756	420.3307632	398.8152281	470.6721475	501.69373	159.732604	453.8222346	162.552956	355.1037613
62.05	94.52983186	204.4381007	206.5907519	342.2343341	202.9368275	-40.60058254	192.171585	99.01198515	537.8583938	268.2322957	-51.49191719	375.0019429	412.541437	344.9883607	466.0411601	3.845953922	349.5136604	228.3008855	419.2620577	399.3769973	469.0643294	503.2799741	161.6733307	454.2897717	162.5375721	355.1980082
62.1	91.33849536	193.5473377	202.4978944	333.5616957	215.2381254	-45.19620322	194.5071576	95.96967005	538.742764	269.581358	-51.49191719	375.0019429	411.6326518	344.7274227	466.2681683	3.465578706	349.9444779	227.9725007	418.0841786	399.917401	467.2569518	504.5253689	163.4071138	454.8242567	162.5283425	355.2545517
62.15	87.74387585	181.7507962	199.2637344	325.5321502	227.9858463	-49.98126035	197.3344535	93.76849365	539.5304637	270.3140888	-51.49191719	375.0019429	410.5314001	344.4485078	466.4052145	3.392878257	350.2198424	227.6746418	416.688516	400.4143471	465.0457924	505.087507	164.7388332	455.4946044	162.531419	355.2357043
62.2	83.55072449	168.6357444	197.4030367	318.6203458	241.4604129	-55.07124148	200.887858	92.83161126	540.1779671	270.1308136	-51.49191719	375.0019429	409.1405415	344.1426298	466.4072876	3.781581459	350.2622416	227.4223618	414.964623	400.8458861	462.2152467	504.6172167	165.475096	456.3698005	162.552956	355.1037613
62.25	78.73038128	153.9893609	197.0630305	313.0972744	255.8889599	-60.49627467	205.3213536	93.32345916	540.6459609	268.8656199	-51.49191719	375.0019429	407.4003555	343.8186537	466.2494752	4.725014638	350.0084144	227.1782831	412.8718348	401.2933669	458.5481624	502.8848371	165.4945034	457.4793359	162.6657908	354.8849954
62.3	74.03668646	138.5009235	196.8702612	308.294345	271.0451814	-65.92945887	210.5359487	94.00577821	541.0729915	267.0289876	-51.49191719	375.0019429	405.4366095	343.4755029	465.8341451	5.78707722	349.5128664	226.7102461	410.5035627	401.8016552	454.0225654	500.3724656	165.1649345	458.67993	162.7612745	354.6998698
62.35	70.47600511	123.2090872	195.0443628	303.2540385	286.6417608	-70.97338676	216.3846761	93.3753424	541.6166017	265.2870632	-51.49191719	375.0019429	403.4199535	343.1222543	465.0676023	6.445301304	348.850036	225.7336182	408.0130954	402.4742727	448.6505178	497.7356259	164.9446508	459.7862164	162.7525939	354.7167
62.4	69.11524807	109.2843049	189.7376644	296.9469415	302.3974708	-75.24601774	222.7468509	89.95194332	542.43286	264.3141064	-51.49191719	375.0019429	401.5246348	342.7683907	463.8535644	6.17688478	348.0938343	223.9602041	405.5582342	403.4150325	442.4560224	495.6655058	165.2908528	460.6118845	162.552956	355.1037613
62.45	70.66505374	97.6156098	179.5247283	288.5487176	318.0044773	-78.60402142	229.4855822	82.79138456	543.6381511	264.5790091	-51.49191719	375.0019429	399.8478432	342.4248602	462.1890869	4.691924204	347.336658	221.311058	403.2784889	404.7083898	435.4932355	494.6937368	166.5018531	460.9943585	162.1193429	355.9663648
62.5	74.74160014	87.87925259	165.6666668	278.3909936	333.7199341	-81.04317935	236.98285	73.7839596	544.9051548	265.6258912	-51.49191719	375.0019429	398.415979	342.0261205	460.484707	2.697388867	346.6159817	218.1401063	401.1454283	406.5106685	427.7946431	494.3820358	167.9490356	460.7451163	161.8568353	357.2135686
62.55	80.59316237	79.32753544	150.2272432	267.2122695	349.8165301	-82.69557935	245.6016234	65.47651866	545.8456268	266.7868503	-51.49191719	375.0019429	397.2019671	341.498053	459.2637047	1.160566274	345.975135	214.9779852	399.0990325	408.9741362	419.3781945	494.0432432	168.8223265	459.6855472	162.2434552	358.6957308
62.6	87.46145893	71.15552577	135.5913247	255.9249594	366.5388413	-83.69045212	255.6310184	60.45166828	546.0791589	267.4049354	-51.49191719	375.0019429	396.1777502	340.765848	459.0586539	1.063472233	345.4591551	212.3673724	397.0792718	412.2479263	410.236388	492.9534502	168.3127144	457.628665	163.7517694	360.2608832
62.65	94.74086847	62.6606167	123.872393	245.4349014	383.9218807	-84.25879435	267.0781408	60.40880207	545.3552147	266.9727222	-51.49191719	375.0019429	395.3589105	339.8151271	460.208393	3.098873818	345.0678272	210.710721	395.0055728	416.3148188	400.4077604	490.5714442	165.9080842	454.4504674	166.6389444	361.774688
62.7	102.103352	53.56820816	114.7262962	235.7247891	401.173282	-84.65800284	279.3278368	63.79482704	544.1533482	265.8623461	-51.49191719	375.0019429	394.5951708	338.559477	462.2722548	6.484142798	344.9510559	210.0868502	392.7048865	420.4090325	390.1556387	487.325023	162.2041	450.3605462	169.95993	362.9866624
62.75	109.3336259	43.71968725	107.0386543	226.4817563	417.4169482	-85.19316255	291.6927807	68.28882863	543.1137655	264.628975	-51.49191719	375.0019429	393.7403044	336.9362414	464.6264473	10.13182989	345.2490261	210.4504254	389.9731454	423.6104861	379.8793469	483.9300672	158.1158719	445.6649904	172.5526584	363.6535946
62.8	116.2234345	32.94460772	99.56848685	217.3171068	431.8856829	-86.15491902	303.6105898	71.70388629	542.8882709	263.8391837	-51.49191719	375.0019429	392.645693	334.8798737	466.6685988	12.99075256	346.0989208	211.7491845	386.5906072	425.0070922	370.0647451	481.1722066	154.6012777	440.6975377	173.279181	363.5364743
62.85	122.6638819	21.19810671	91.24305417	207.7907596	444.3632567	-87.60166035	314.8625747	72.53523695	543.9241847	263.8886191	-51.49191719	375.0019429	391.1910283	332.277739	467.9491454	14.23395151	347.5323036	213.7978278	382.3540316	423.9659169	361.0524963	479.6491147	152.2764865	435.6897976	171.3719059	362.4986147
62.9	129.4293128	9.152317613	82.84859566	197.968614	455.7997733	-88.72118706	326.2235793	71.98294919	545.5250454	264.4243587	-51.49191719	375.0019429	389.9534692	329.3050739	468.5996172	14.33250607	349.1460713	215.7560645	377.2674823	421.0794459	352.706215	478.92274	150.7451059	430.5534942	167.7151283	360.824628
62.95	137.440383	-2.256554719	75.53452078	187.9553448	467.3851429	-88.49803746	338.568927	71.73364717	546.7705796	264.9520621	-51.49191719	375.0019429	389.6319976	326.1600409	468.8858957	13.97617475	350.4543546	216.6578839	371.4027627	417.2537769	344.6928607	478.3099243	149.286855	425.0620986	163.6004043	358.9173655
63	147.5737598	-12.03937958	70.52977689	177.9013229	480.1748624	-85.96838456	352.6366971	73.39826181	546.7554197	264.9842917	-51.49191719	375.0019429	390.9321971	323.0566894	469.070045	13.85107164	350.9804286	215.5450621	364.8507639	413.4359814	336.6210528	477.0900758	147.1589146	418.9639819	160.3646921	357.1972257
63.05	160.252283	-19.58804858	68.79245838	167.8948673	494.8272672	-80.44898761	368.8240526	77.98434257	544.8937188	264.2218085	-51.49191719	375.0019429	394.2547235	320.1054242	469.3937709	14.45449767	350.4026992	211.7026887	357.7163019	410.4236837	328.1853805	474.733085	143.7314141	412.0772691	158.9093679	355.9423083
63.1	174.4119667	-25.39150924	69.35176795	157.5849033	510.7845904	-72.29193338	386.4928464	84.95148235	541.800328	263.1315495	-51.49191719	375.0019429	398.5396043	316.6897216	469.7809987	15.06892375	349.3525626	206.0142324	350.0436933	407.991733	318.8468799	471.3471178	138.7006876	404.3723859	158.5257732	354.8751675
63.15	188.6224274	-30.40119623	70.99040543	146.5447902	527.2856735	-62.08106122	404.8591865	93.46043539	538.4137718	262.3511521	-51.49191719	375.0019429	402.4330624	312.0244209	470.1278476	14.77816511	348.6731427	199.757145	341.8488663	405.650658	308.1087571	467.2069557	131.8248824	395.8938478	158.0532754	353.5435932
63.2	201.579633	-35.57833631	72.46435233	134.2862756	543.6724745	-50.35951123	423.2622744	102.7480472	535.7148763	262.5370395	-51.49191719	375.0019429	404.6164977	305.2755912	470.3314664	12.66300569	349.2294967	194.2776872	333.1342075	402.8828383	295.4164819	462.5937205	122.8252997	386.6760786	156.3194419	351.4844584
63.25	212.5249854	-41.69893249	72.88266522	120.4935961	559.4865801	-37.50063625	441.3320223	112.2993195	534.4227313	264.1632265	-51.49191719	375.0019429	404.2257481	295.8474301	470.2787564	8.09845868	351.7299015	190.6870793	323.8740412	399.2186452	280.4257952	457.794386	111.6686799	376.8408114	152.5065251	348.375034
63.3	222.4956876	-48.26101907	73.13610698	105.5914163	574.5418239	-23.76513802	458.8495098	121.9121721	534.014122	267.1448136	-51.49191719	375.0019429	402.5017063	284.8223172	470.2251221	2.26248228	355.6470565	188.253039	314.3178286	394.9805032	264.5054718	453.1724527	99.57369103	366.7586959	146.8931306	344.3043889
63.35	232.8553547	-54.50877137	74.46647944	90.2719175	588.7343972	-9.334325937	475.7093149	131.4218239	533.6846509	271.2531028	-51.49191719	375.0019429	401.231994	273.8316425	470.4256832	-3.308194662	360.2299249	185.8243082	304.7788909	390.6229062	249.6982285	449.2160228	88.30771293	357.0335063	140.0522876	339.4977813
63.4	244.8795923	-59.66455984	78.14288559	75.33157772	601.9864656	5.634175313	491.8341869	140.6888638	532.6351212	276.2714	-51.49191719	375.0019429	402.2928147	264.7312387	471.1379415	-7.023969488	364.7573384	182.2417097	295.6199535	386.641412	238.369689	446.4904302	79.84629047	348.3887419	132.5857557	334.1958667
63.45	259.4324952	-63.00766572	85.04802717	61.54449871	614.2421291	21.0058879	507.1891999	149.785462	530.2547103	282.0112838	-51.49191719	375.0019429	406.9719816	258.947069	472.5077855	-7.771087678	368.7637236	176.7513756	287.1546602	383.3984257	232.1641061	445.3175925	75.69098894	341.4140894	125.0746755	328.6413366
63.5	275.6156925	-64.78790593	94.61569552	49.38966159	625.463507	36.66827146	521.5674655	159.6200317	526.5409395	288.0592747	-51.49191719	375.0019429	414.1918237	255.5629444	474.0506167	-6.595031144	372.9247847	170.8244466	279.0305644	380.2212786	229.0823467	444.8168989	74.6946522	335.577576	118.2750956	323.0358461
63.55	292.2651589	-65.37246159	105.8770912	39.18836893	635.6270929	52.52909846	534.743583	171.2100561	521.6083654	293.9704342	-51.49191719	375.0019429	422.3200301	253.008378	475.1779739	-5.025231748	378.1076517	166.4205734	270.7486167	376.2656855	225.9641959	443.7236348	74.92560898	330.0089691	113.0614761	317.6262709
63.6	308.3329454	-65.12579168	117.8673364	31.20868454	644.7204631	68.51461697	546.4888721	185.4277557	515.553011	299.3055414	-51.49191719	375.0019429	429.8398866	249.6969552	475.3137296	-4.572350688	385.1144301	165.5120927	261.7414839	370.6230399	219.510606	440.724037	74.39873162	323.7640484	110.344026	312.6860259
63.65	322.9797286	-64.35243103	129.7175695	25.36099527	652.7393693	84.5676521	556.6322682	202.5093314	508.5520766	303.8943017	-51.49191719	375.0019429	435.6825695	244.3946581	474.1223742	-6.276281146	394.2443154	169.2208063	251.6160628	362.6898087	207.1240652	434.8138503	71.54304206	316.038224	110.5578194	308.3564532
63.7	336.5306137	-62.3370814	141.4086022	20.80406189	659.6852148	100.6457543	564.9641243	220.8798549	500.8352137	308.2298397	-51.49191719	375.0019429	440.3573602	237.8911517	472.2029197	-9.418597505	404.1934994	175.4686648	240.9274442	353.2195383	190.1158257	426.5136423	67.09581319	307.0191389	112.1664517	304.1670007
63.75	349.3644575	-58.33503761	152.973145	16.43005146	665.5628897	116.7194667	571.3478446	238.7727686	492.7839594	313.0414007	-51.49191719	375.0019429	444.6109398	231.4118972	470.4087839	-12.82244855	413.4791051	181.6506523	230.6280122	343.4508625	171.0485807	416.904638	62.38410468	297.2011618	113.0859248	299.4418387
63.8	361.8027292	-51.66156382	164.4699542	11.14732429	670.3789251	132.770757	575.702846	254.7441796	484.8290377	319.0505503	-51.49191719	375.0019429	449.1524879	226.2298023	469.6181235	-15.27193798	420.8255681	185.3827894	221.8236692	334.7925874	153.033311	407.3180641	58.81169237	287.1530833	111.2152872	293.4529067
63.85	373.9403788	-42.16368681	175.9645316	4.129621181	674.1399237	148.7916386	578.079736	268.0206499	477.240002	326.7113302	-51.49191719	375.0019429	454.6628376	223.3649139	470.4450867	-15.83216345	425.431448	185.0570131	215.3820709	328.4542152	138.9999576	398.9981299	57.43072927	277.3614804	105.1067948	285.6628954
63.9	385.1659017	-31.39167163	187.4818287	-4.382932793	676.851217	164.7829923	578.8181973	279.364288	469.8129243	335.497229	-51.49191719	375.0019429	460.916079	222.3143726	472.4675372	-14.75706135	428.013124	181.7713169	210.7974611	324.1867796	128.5269249	391.6807557	57.29201353	267.4232797	96.15496526	276.4049268
63.95	394.8446399	-21.14722978	199.0311773	-13.84887035	678.5157012	180.7535903	578.2812124	289.7791906	462.0985422	344.6277158	-51.49191719	375.0019429	467.6725794	222.3325789	474.998876	-12.53906741	429.5176142	177.1792089	207.1384127	321.3244212	120.2034276	384.6090519	57.03762979	256.7070241	86.66637379	266.381682
64	402.4427482	-13.05311569	210.608074	-23.72732604	679.132807	196.719319	576.7939752	300.1498947	453.6021324	353.3656713	-51.49191719	375.0019429	474.7162088	222.6819522	477.3656	-9.667509315	430.8569482	172.9524775	203.4084949	319.1418474	112.4100095	376.9090433	55.26835717	244.4965784	79.16480305	256.4332021
64.05	407.7934369	-8.059049188	222.2127349	-33.50005124	678.6975577	212.7025951	574.566656	311.1801299	443.800787	361.0995556	-51.49191719	375.0019429	481.8713551	222.8867841	479.0338768	-6.656527242	432.8111627	170.4842658	198.682478	316.9222364	103.5956084	367.7283411	50.94778887	230.1922945	75.6798318	247.3422521
64.1	411.8982377	-5.010745919	234.0734803	-42.5511403	677.1996735	228.731969	571.4689181	322.8556162	432.4616428	367.6421646	-51.49191719	375.0019429	489.3743032	223.6887319	480.0319065	-3.804194816	435.3789643	169.7943091	193.0655175	314.2577125	94.20464786	357.2057305	45.36869856	214.5424605	75.45427593	239.0478271
64.15	415.9293711	-2.338181371	246.3494012	-50.29697784	674.6226804	244.8419113	567.2738835	335.0539075	419.3940642	372.8461312	-51.49191719	375.0019429	497.3928513	225.9649001	480.4920942	-1.483130788	438.4036292	170.5965632	186.8083576	310.7583839	84.86162338	345.6208639	40.28081957	198.6424813	76.96103317	231.2317527
64.2	420.992765	1.461236345	259.1705036	-56.15785236	670.9429835	261.0727819	561.7478061	347.683524	404.3524355	376.5355992	-51.49191719	375.0019429	506.0476912	230.5274687	480.5429704	-0.063412043	441.7297508	172.5929735	180.1658939	306.0165407	76.26303885	333.3082089	37.56676701	183.7800201	78.62697876	223.5141274
64.25	427.8413404	7.369287153	272.6098898	-59.80998694	666.1692399	277.4283768	554.6737792	360.6728941	387.1678303	378.6271879	-51.49191719	375.0019429	515.2765466	237.8469066	480.3533028	0.337900077	445.2189178	175.4400555	173.3690578	299.7850791	69.04815173	320.6653364	38.6616703	171.0268334	79.08394189	215.4581098
64.3	436.2679149	15.34094214	286.4839778	-61.32841866	660.5313187	293.7548026	546.0780716	373.7561605	368.0657209	379.2305981	-51.49191719	375.0019429	523.9537882	247.1142926	480.0562558	0.131115097	448.9470529	178.9812499	166.4326927	292.1289458	62.63064096	307.5230975	42.93200063	159.9003818	78.73237252	207.0456419
64.35	445.8243088	24.94404508	300.5694962	-61.05796001	654.2950937	309.8558504	536.0284526	386.5640635	347.5284681	378.5580254	-51.49191719	375.0019429	530.9466091	257.4038261	479.8453792	-0.025344896	452.9598362	182.9298779	159.3685968	283.3381166	56.38131389	293.7355232	49.21304759	149.4692635	78.18457878	198.2851057
64.4	456.0879289	35.76269201	314.6667264	-59.34511076	647.7146986	325.5340949	524.557465	398.7409845	326.1696893	376.8289864	-51.49191719	375.0019429	535.2688574	267.9456393	479.9148956	0.527533009	457.3026299	187.0080086	152.1964552	273.7216815	49.61714479	279.1123035	56.33483921	138.7196922	78.06640375	189.2025301
64.45	466.7032385	47.28836632	328.628868	-56.44242879	640.9002705	340.6578272	511.7027359	410.0391335	304.5915771	374.2086195	-51.49191719	375.0019429	536.4031899	278.2891057	480.3533469	2.221696549	462.0167731	191.0674467	144.9601375	263.5119042	41.74267369	263.4874744	63.37913414	126.8515702	78.8991887	179.8687787
64.5	477.0700201	58.77675172	342.3182577	-52.80205644	633.5745692	355.0134173	497.5516249	420.4599723	283.4430349	370.9222878	-51.49191719	375.0019429	535.2416663	288.3811252	481.2104997	5.238546417	466.5894074	195.1009132	138.4657501	253.1029228	33.58363035	247.452048	70.38370498	114.228688	80.28477896	170.0945854
64.55	486.6694268	69.40874575	355.6303394	-48.78739501	625.3046547	368.4543596	482.2992826	430.0853196	263.3700165	367.1371049	-51.49191719	375.0019429	532.9634486	298.2063726	482.4297827	9.557178199	470.5310718	199.281675	133.5758724	242.822653	26.16596452	231.7848539	77.54329819	101.5135636	81.78536826	159.7283833
64.6	495.0635522	78.47238224	368.4823147	-44.73851473	615.6167017	380.8774367	466.1668791	438.9667358	245.1335824	363.0548358	-51.49191719	375.0019429	530.7066421	307.6895641	483.9527066	15.14704014	473.3738436	203.7847884	131.1960809	233.0503737	20.61321527	217.3919	85.03886164	89.39925667	82.95706293	148.5970066
64.65	502.1382384	85.69148935	380.7306546	-40.89565054	604.1368414	392.3578216	449.3540688	447.0533088	229.3492596	358.8406357	-51.49191719	375.0019429	529.1993304	316.7161208	485.7232364	21.79286398	474.7940654	208.6926473	131.9626343	224.0271074	17.76932873	205.0265609	93.04345204	78.46854544	83.63178336	136.743252
64.7	508.3857743	92.14404005	392.3402317	-36.71913183	591.1098513	403.2920596	432.0988847	453.9934248	215.3288903	354.0286062	-51.49191719	375.0019429	527.9809251	325.431182	487.4503078	28.67144879	475.1711276	213.9182036	135.1787464	215.3913216	17.08522445	194.0238933	101.7532148	68.70564634	84.55825792	124.77526
64.75	514.4859744	99.20281318	403.2257942	-31.56414047	576.9811298	414.1082084	414.6673207	459.3052271	201.9874109	348.0049639	-51.49191719	375.0019429	526.2473168	334.0344004	488.84165	34.82122865	475.0196162	219.2767044	139.8222103	206.5367636	17.58306956	183.34018	111.4288538	60.02365719	86.65245468	113.5305471
64.8	521.0393485	108.1179717	413.2927523	-24.82814094	562.2804995	425.1836454	397.3471153	462.4559817	188.0582366	340.0736275	-51.49191719	375.0019429	523.2073861	342.7521822	489.6169108	39.32744932	474.8421906	224.5784511	144.8703062	196.8065808	18.24880195	171.8377075	122.3155493	52.33344766	90.8315295	103.911786
64.85	528.403451	119.6695444	422.4341964	-16.27862426	547.5204477	436.7153311	380.4005631	463.0498292	172.522241	329.7151663	-51.49191719	375.0019429	518.2541592	351.7273057	489.6259364	41.59713776	474.9901426	229.7429654	149.5399638	185.7380539	18.30467642	158.6227514	134.4167359	45.46600714	97.65958973	96.52039282
64.9	535.9819622	133.0409927	430.5736008	-6.942691573	532.903955	448.3242944	363.5510251	461.3222893	156.2552245	317.4812308	-51.49191719	375.0019429	511.3274401	360.3686602	489.392418	42.66144319	474.9365924	234.6253497	154.396721	173.8783527	18.42425165	144.4021057	147.2771575	39.31457145	106.8483519	91.12098725
64.95	543.0471914	147.1554006	437.6531906	1.873319814	518.5504993	459.4623707	346.4874048	457.6745984	140.9685565	304.4614802	-51.49191719	375.0019429	502.4528311	367.8905679	489.5946573	43.90624187	473.9788122	239.1179586	160.2784419	162.1408108	19.55695356	130.3474516	160.2084952	33.64541572	117.8321776	87.15735734
65	548.9762593	161.1011665	443.6423608	8.963685781	504.5555379	469.5811647	328.8799814	452.5411085	128.6826741	291.9814452	-51.49191719	375.0019429	491.583823	373.4955531	490.9046878	46.69868274	471.4131102	243.1293537	167.9969589	151.5063858	22.66841421	117.7383263	172.5717662	28.21457924	130.0596679	84.0517872
65.05	553.3802059	174.3378984	448.6305316	13.50857093	490.8825211	478.2378562	310.4833702	446.3251558	121.0369005	281.209864	-51.49191719	375.0019429	478.7499309	376.6234312	493.8264671	52.08638482	466.7659881	246.7035998	177.9684738	142.6703284	28.41436576	107.543925	183.9533272	22.86198319	142.8397903	81.14850692
65.1	556.3568586	187.1298787	453.2802539	16.66069893	477.15082	485.2947727	291.9298593	439.2451458	117.011305	271.4978358	-51.49191719	375.0019429	464.6707719	378.1090712	497.6003238	59.34176225	460.7352878	250.3091027	189.379853	135.4390423	36.12361203	98.89679093	194.6949852	17.71808786	155.2003499	77.46360712
65.15	558.0883579	199.8659767	458.3170063	19.85182264	462.8476986	490.7105108	274.2892923	431.5410131	114.7357038	261.6713341	-51.49191719	375.0019429	450.5191027	379.0947121	501.2787768	67.41459028	454.3090136	254.5110114	201.1349429	129.3174358	44.84786394	90.46933947	205.2678119	13.01733583	166.1130916	71.94827828
65.2	558.7332047	212.8897157	464.4088132	24.44643709	447.3797443	494.4345756	258.8487419	423.5320273	112.2110533	250.4055261	-51.49191719	375.0019429	437.7251736	380.7864689	503.9748595	75.34197382	448.5316126	259.8542131	212.2117834	123.782054	53.68252726	80.88846153	216.1109201	8.998102999	174.6237631	63.52738566
65.25	558.3711752	226.3750221	472.0002066	31.28108474	430.2409031	496.442117	246.6926829	415.5147937	107.828372	236.6081861	-51.49191719	375.0019429	427.4090619	384.0286791	505.1140186	82.50152318	444.0888888	266.5056443	222.0702469	118.4468291	61.89166689	69.05705336	227.5085308	5.785758877	180.1608912	51.45331498
65.3	556.9508675	239.9659392	480.6272022	39.56561048	411.591395	496.8964002	236.7781322	406.9969436	102.7770989	220.9516893	-51.49191719	375.0019429	418.7549185	387.8859887	505.464731	89.90534662	440.3828338	273.5140464	231.3178758	113.3239252	69.99684319	55.87918868	239.5131961	3.483276694	183.7403836	36.94662927
65.35	554.3906947	253.2556148	489.7024875	48.16067954	391.9838654	496.0247615	227.4153281	397.2741249	98.78812006	204.6752417	-51.49191719	375.0019429	410.2427125	390.9949618	506.0463133	98.75437788	436.4584143	279.6539563	240.7783029	108.5255022	78.60393956	42.62049431	252.0709472	2.094279238	186.7252754	21.79840544
65.4	550.5967161	265.8835481	498.7153306	56.03469765	372.1492481	494.0715783	216.6790382	385.4920929	97.71681007	189.2327627	-51.49191719	375.0019429	400.1740294	391.9852957	507.8388965	110.1292352	431.3253349	283.7543928	251.2282323	104.1758785	88.28091496	30.60928966	265.1253028	1.61611622	190.4740183	7.965244997
65.45	545.5133174	277.6752214	507.4181534	62.57259282	352.8448374	491.2578615	202.9772508	370.9185933	100.8632285	175.8501509	-51.49191719	375.0019429	387.162712	389.8133998	511.3900158	124.4923793	424.189645	284.9584304	263.0975507	100.3366804	99.36025272	20.92428289	278.555986	2.009421974	196.0314147	-2.91269606
65.5	539.042649	288.5184011	515.9378878	68.54298007	334.1761454	487.4680056	187.8351722	353.988241	107.1453842	164.019981	-51.49191719	375.0019429	371.6514364	385.0950542	515.3944398	140.0450586	415.197327	283.5081102	276.5972394	97.84828625	111.2968931	12.74910996	292.0722124	2.904624158	203.4936096	-11.29435293
65.55	531.0673083	298.3337756	524.5223924	74.90869944	316.0404087	482.4914708	173.8207829	335.8454643	114.8610443	152.7737557	-51.49191719	375.0019429	354.8369344	378.897399	518.3012273	154.8471761	404.7494651	279.9012263	291.6845964	97.59299949	123.3952466	4.898335564	305.3326241	3.862197699	212.6019937	-18.27642597
65.6	521.4331961	307.0343206	533.3697081	82.54913609	298.2851156	476.0930315	163.9810165	318.0318928	122.3357415	141.0368956	-51.49191719	375.0019429	338.2246773	372.4456995	518.6907374	167.273171	393.2879639	274.6318538	308.2501547	100.3735601	135.0246649	-3.831706337	318.0401082	4.464685662	223.1061224	-24.99132623
65.65	510.027565	314.6388791	542.5611057	92.02681913	280.7461535	468.1642018	160.6666023	302.0515604	128.2431445	127.8402035	-51.49191719	375.0019429	323.3634274	366.9294634	515.5939542	176.3694568	381.3771752	268.2329097	325.9412577	106.4891079	145.727302	-14.4661889	329.9897304	4.337523877	234.8170174	-32.30222116
65.7	497.5299396	321.7669297	551.703871	103.058784	263.7547761	458.9892459	162.126238	287.3260449	133.3404313	113.6229701	-51.49191719	375.0019429	310.4469589	362.0928875	510.0218307	183.4248241	369.7747822	261.2200658	343.0261582	114.2629268	156.4016336	-25.6904473	341.5985512	4.25873244	247.5910694	-39.28154966
65.75	484.8971734	329.1200801	560.3930098	115.2348747	247.7882624	449.1339305	165.3208215	272.5776862	138.596223	99.0732931	-51.49191719	375.0019429	299.3750713	357.4161509	503.3823641	190.0403479	359.4866313	254.2001464	357.7976512	121.7513865	168.0162641	-35.84619008	353.3338292	5.108365336	261.2362568	-44.69352434
65.8	473.2272513	337.363409	568.2818312	128.1983241	233.4281107	439.2736079	167.1092797	256.2455233	144.9687339	84.9592625	-51.49191719	375.0019429	289.9643087	352.3209063	497.1480555	197.7247106	351.6415502	247.8670954	368.8396939	127.2412819	181.4468677	-43.23499842	365.5958807	7.721414017	275.524756	-47.33822966
65.85	463.3441972	346.7936851	575.1611491	141.5606296	221.1553074	430.0122363	165.0414392	236.8886114	153.2019319	72.04125197	-51.49191719	375.0019429	281.9001653	346.3363119	492.5136618	207.5259413	347.0293718	242.7000669	375.6224596	129.8082708	197.1810831	-46.73467142	378.6089272	12.58917079	290.1982527	-46.55234143
65.9	454.2697845	356.3096952	580.8712555	155.0205893	210.5057495	421.0626954	160.5565638	215.3675525	163.0328485	60.33016172	-51.49191719	375.0019429	274.9212356	339.7836084	488.804982	218.6856299	345.0847355	238.5470852	380.0861985	131.4211097	214.2358677	-48.34250004	391.8918442	18.42540167	305.1832521	-43.90978685
65.95	444.5094818	364.5431045	585.294302	168.2473195	200.759331	411.9689056	155.9181545	193.2958883	173.9982752	49.74586873	-51.49191719	375.0019429	268.5904226	333.1369618	484.9505488	230.1270563	344.7300777	234.9244306	384.6932978	134.6027021	231.4824254	-50.5938885	404.9181684	23.68301315	320.5548317	-41.27690966
66	432.3988108	370.1986262	588.3244243	180.9639234	191.0758714	402.1911003	153.6041247	172.6888975	185.6439768	40.18021717	-51.49191719	375.0019429	262.4406471	326.890755	479.8644377	240.8924759	344.83786	231.3062461	391.7459369	141.738141	247.9902716	-55.93071911	417.2699174	26.9399804	336.4407585	-40.40938377
66.05	416.5906167	372.3574298	589.9695391	193.1096999	180.6788909	391.2683832	155.6280473	155.3616308	197.4593102	31.34886035	-51.49191719	375.0019429	256.0767041	321.4045381	472.7564266	250.4200011	344.5486508	227.2144676	402.5681789	154.1387795	263.2084966	-65.94882581	428.7942043	27.40569163	352.866692	-42.49641604
66.1	397.9860072	371.6547971	590.5315975	204.8762076	169.9346204	379.066733	161.3982202	140.5240412	209.9663464	23.96626348	-51.49191719	375.0019429	249.6755144	316.1109745	464.3498902	259.2528227	343.865771	222.442782	415.3694211	169.7541558	278.2667419	-77.90847667	440.1201693	27.03953265	369.2524853	-46.3007069
66.15	378.4190904	369.1292184	590.3733819	216.5524527	159.4415799	365.657349	169.6748455	126.679062	223.5910601	18.69636474	-51.49191719	375.0019429	243.6526271	310.3531069	455.7126986	268.0688049	343.1238306	216.9648918	427.8961537	186.0556915	294.3627174	-88.16141725	451.910895	28.27236943	384.8532763	-50.200336
66.2	360.2110082	365.9301514	589.8360424	228.3815435	149.8781083	351.1567001	179.2155826	112.1703077	238.6915523	16.17617159	-51.49191719	375.0019429	238.4387179	303.4446718	447.9854715	277.4807974	342.6643408	210.7588571	438.294342	200.9795958	312.4565574	-93.05005953	464.6806254	33.38997121	398.935224	-52.64331729
66.25	345.5593548	363.112438	589.1058803	240.6076352	141.8035475	335.8041145	188.9444411	95.71613997	255.4250276	16.69389343	-51.49191719	375.0019429	234.2940479	294.8776086	442.0499799	287.8964786	342.8481798	203.9488536	445.3959609	213.31362	332.8421774	-90.31070447	478.6155682	43.63353048	411.0181217	-52.61399879
66.3	333.924526	360.4000213	587.8761165	253.5122765	135.0904577	319.9823521	199.2045254	78.4359291	272.6819497	18.75007243	-51.49191719	375.0019429	230.8156222	284.8390187	437.1322829	298.8552895	343.7884328	196.9414438	449.5444892	223.9070189	354.0144192	-82.63440503	492.8759285	56.77816874	421.9213951	-50.42425867
66.35	323.9475595	357.2008712	585.7117444	267.3675494	129.3144378	304.2033112	210.2885188	61.96133843	289.3435663	20.60535417	-51.49191719	375.0019429	227.3266274	273.6883536	432.1789487	309.855849	345.60317	190.3395107	451.2910591	233.8487953	374.4207422	-73.6539715	506.6371016	70.09535637	432.6421058	-46.77959565
66.4	314.052649	352.8602665	582.1950065	282.4510741	124.0098	289.0023653	222.4316479	48.00718123	304.4826008	20.63381122	-51.49191719	375.0019429	223.113854	261.7814732	426.1152711	320.4785392	348.4025526	184.7664685	451.1012037	244.1114216	392.896959	-66.61190602	519.2981796	81.24383732	444.1104871	-42.3668574
66.45	302.7891145	346.8000951	577.0665539	298.9194539	118.7104879	274.6667396	235.7575435	37.81855852	317.649318	17.82288048	-51.49191719	375.0019429	217.6275388	249.3706443	418.0728703	330.4148301	352.1150992	180.6974947	449.4038871	255.4325885	409.0828751	-63.56321009	530.5931797	88.69721556	456.9947681	-37.70095129
66.5	290.5552972	339.3817781	570.4393434	316.1082333	114.0098926	260.9681075	249.9094826	30.85810724	330.4384901	14.60608495	-51.49191719	375.0019429	211.9676887	236.843685	408.364664	339.4822876	356.684284	178.4336826	446.3884625	267.5338426	424.0583625	-62.85514093	540.8818194	93.80238094	470.6631429	-32.78025674
66.55	278.1590642	331.1846992	562.5322528	333.2253362	110.5351422	247.4066335	264.5638437	26.1569759	344.5812535	13.9953161	-51.49191719	375.0019429	207.5409048	224.6491815	397.5372869	347.4609087	361.8390128	178.0977369	442.3039309	280.0061978	439.0696454	-62.22007504	550.5575439	98.26671992	484.2988315	-27.54794019
66.6	266.5474419	322.8815665	553.5249833	349.5452424	108.9358587	233.4638611	279.4445943	22.73353227	361.5141102	18.83495132	-51.49191719	375.0019429	205.8441822	213.3342156	386.154037	354.0926816	367.30797	179.7858662	437.3857765	292.4582537	455.1402224	-59.533049	559.9197358	103.6531921	497.1730086	-21.93922178
66.65	256.5833204	315.107543	543.5583119	364.553182	109.5878722	218.7455029	294.3000184	19.61894287	381.8212144	30.61744917	-51.49191719	375.0019429	207.9322598	203.2776849	374.6731606	359.2080826	372.9129451	183.467627	431.7480206	304.5539771	472.808192	-53.25105659	569.1237531	111.0818392	508.8329946	-15.73304562
66.7	247.8042327	307.2860131	532.8940461	378.4235493	111.7239816	203.0911248	309.4288552	16.68938546	403.1870072	46.50471794	-51.49191719	375.0019429	212.786566	193.8818111	363.0036599	362.9948164	378.1015625	188.4176044	425.394329	316.3488753	491.431894	-44.09219322	577.8467282	119.7168278	519.7787835	-8.433526616
66.75	239.5540281	298.7009304	521.8746686	391.4340413	114.2490473	186.4102392	325.0637861	13.80039382	423.2625523	63.09478098	-51.49191719	375.0019429	218.8542826	184.1814796	350.9794523	365.7661002	382.3591549	193.8203414	418.16731	327.8601328	510.2192536	-33.07380882	585.7501404	128.4990898	530.6074941	0.560400976
66.8	231.0887113	288.5494357	510.8774458	403.8102232	116.040008	168.5434034	341.4160269	10.81553782	440.2933893	77.61395973	-51.49191719	375.0019429	224.6061116	173.124307	338.4322352	367.8407205	385.2071451	198.9123168	409.8985487	339.11182	528.5282727	-21.10434786	592.5612498	136.4879261	541.8263905	11.75299832
66.85	221.786342	276.2298251	500.1628113	415.6790183	116.2417193	149.3810339	358.5448943	7.629456724	453.6147437	88.5996509	-51.49191719	375.0019429	228.9406376	159.9218303	325.2255121	369.4810615	386.4703276	203.2441099	400.4942846	350.1301186	545.8864558	-9.042500108	598.167295	143.132524	553.6445239	25.14598455
66.9	212.3417856	262.3689732	489.3142824	426.7334799	115.8079852	129.7765961	375.9591765	4.903735936	464.6889305	97.96487591	-51.49191719	375.0019429	232.8225265	145.6802682	311.5457469	370.6118199	387.0637622	207.2981172	390.1301029	360.7578318	562.2559752	3.15615811	602.7125425	149.5481282	565.1956998	39.7575633
66.95	203.6790345	248.0434795	477.7049187	436.6130158	116.0485861	110.9453854	393.0289927	3.387161672	475.2345793	108.036054	-51.49191719	375.0019429	237.6102781	132.1043874	297.5983558	371.053177	388.1414183	211.7951467	379.1281253	370.8171404	577.6289585	15.43327358	606.3694256	156.9878128	575.5869889	54.42378733
67	196.8458392	234.5077184	464.6219251	444.9867131	118.3249038	94.2868187	409.1621534	3.780060726	486.6907547	120.8201606	-51.49191719	375.0019429	244.6370445	121.0523859	283.6090612	370.6119309	390.8248909	217.4081577	367.8215753	380.1122797	592.0066596	27.74066445	609.2802471	166.60354	584.0869502	68.19401965
67.05	192.687194	222.8064215	449.4705085	451.6741716	123.5878329	80.82956841	424.1569158	6.644613791	499.7732859	137.4042384	-51.49191719	375.0019429	254.6979656	113.8326588	269.7603404	369.1350117	395.6673836	224.4840229	356.5798531	388.5827613	605.3974345	40.03925984	611.5365892	179.0058411	590.296365	80.43513045
67.1	190.9799694	212.4983103	432.7225601	457.124548	131.2096784	69.71898869	438.3240198	11.64826973	513.1756821	156.3014827	-51.49191719	375.0019429	266.8195967	109.6195831	256.274756	366.7142434	401.4161681	232.4520835	345.338691	396.218564	617.8149931	52.29807818	613.2146959	192.9515917	594.8325611	91.22147431
67.15	191.1485666	202.7304511	415.3063082	461.842091	140.129483	59.43250018	452.1742889	18.23247562	525.4434663	175.8240374	-51.49191719	375.0019429	279.6833438	106.9635253	243.449011	363.5229639	406.4144743	240.5478083	334.0667094	403.0659031	629.2769072	64.49326898	614.3897668	206.9568024	598.4346033	100.7028625
67.2	192.5707088	192.5657123	398.3684976	466.3186799	149.3290155	48.36347282	466.1745916	25.85939338	535.4337146	194.6770217	-51.49191719	375.0019429	292.1012145	104.4160594	231.6210478	359.7540723	409.1283985	248.1167847	322.7329536	409.1683354	639.8033508	76.60723222	615.1397181	219.7031511	601.7758985	108.9742346
67.25	194.5692359	181.1580765	382.9877545	470.8864856	158.0508415	35.28092675	480.6218611	34.10836054	542.4415001	212.0748387	-51.49191719	375.0019429	303.426123	101.0536153	221.0933829	355.631252	408.4628681	254.7609931	311.2907484	414.5644292	649.4160464	88.62782337	615.4929641	230.3250741	605.3845433	116.2178038
67.3	197.0349899	168.643946	368.7573301	475.319669	166.8733534	21.16665062	495.3316436	43.85118482	546.5635313	228.2609036	-51.49191719	375.0019429	314.0084511	97.47399655	211.3314016	350.9107058	404.8536558	260.5739	300.0469314	419.5281372	658.137391	100.5476462	615.1951394	239.3773163	609.0447488	123.0742795
67.35	199.8311791	155.3448442	354.8683922	479.2652779	176.5083646	7.561721075	509.9747637	55.99945112	547.9685819	243.5128299	-51.49191719	375.0019429	324.3699545	94.64195266	201.6218601	345.3404009	399.0453832	265.6904609	289.4193614	424.3463604	665.9897344	112.3634319	613.9388597	247.6515599	612.4267371	130.2536878
67.4	202.8169715	141.594404	340.3705775	482.3756692	187.6102659	-3.915557368	524.2174807	71.31155519	546.7534931	258.0702233	-51.49191719	375.0019429	334.9701162	93.50395626	191.1735237	338.6331757	391.7601674	270.2118801	279.8692125	429.3017949	672.9947859	124.0755023	611.4157214	255.8940095	615.2124443	138.4270752
67.45	205.8543259	127.7017458	324.4273913	484.3830141	200.5729217	-12.04098599	537.6912195	89.91341631	543.0690299	272.2085172	-51.49191719	375.0019429	346.1577423	94.77967352	179.4079301	330.5878284	383.7003993	274.2769902	271.6394422	434.4701471	679.1731276	135.68731	607.5084507	264.6866895	617.213872	148.0679055
67.5	208.9118244	113.8122212	307.6235454	485.1580375	214.8614902	-17.532913	549.4849357	109.6331409	537.4655273	286.0478777	-51.49191719	375.0019429	358.2190021	98.84901638	167.3785398	321.5626554	375.1999412	278.1356361	263.7715545	438.9061968	684.5438137	147.2050524	602.6413803	274.0105932	618.697057	158.8711949
67.55	211.9779975	100.108963	290.9906942	484.6412015	229.8258244	-21.54885213	558.8168918	128.2680633	530.622103	299.6982652	-51.49191719	375.0019429	371.3670365	105.9418702	156.6766551	312.1766947	366.6067891	282.0888988	254.9936568	441.4573185	689.1240372	158.6373518	597.4337678	283.6998647	620.0095976	170.3089902
67.6	215.0398229	86.78502859	275.7446207	482.7663071	244.8929788	-25.24253136	565.0810582	144.0593483	523.2117908	313.2128748	-51.49191719	375.0019429	385.7468574	116.1946368	149.0767736	303.1668585	358.3003043	286.4347969	243.8989842	440.9393334	692.9288498	169.9949976	592.5112248	293.5631393	621.4821288	181.8780167
67.65	218.1680878	74.05086315	262.9702297	479.6405748	259.564422	-29.65885435	568.0311546	156.1338312	515.7039803	326.6392083	-51.49191719	375.0019429	401.1327557	129.2103885	145.7495762	295.1153713	350.5076646	291.2740779	229.3637871	436.50711	695.9709198	181.2907438	588.3745065	303.426594	623.3249347	193.1192565
67.7	222.0237789	62.25570993	251.8766575	475.6076023	274.2550728	-33.91554344	568.5422771	166.2323663	507.8385936	339.9104129	-51.49191719	375.0019429	416.012164	143.2283976	145.2385928	287.4054235	343.3250164	296.0969452	212.3009772	428.8914364	698.2603161	192.5391594	584.8543169	313.2386003	625.1436703	204.0986211
67.75	227.2851232	51.71948953	241.2591718	471.2231262	289.339801	-37.00771534	567.6770996	176.4064322	499.0944138	352.9354632	-51.49191719	375.0019429	428.8286491	156.3317925	145.2730831	279.0810079	336.6440606	300.1807854	194.3954537	419.3932568	699.8043067	203.7565261	581.6515797	322.9265377	626.493685	214.9657712
67.8	234.6077716	42.78333586	229.781272	467.0648557	305.1201847	-37.96646314	566.4424638	188.4979099	488.9175649	365.6660855	-51.49191719	375.0019429	438.3150277	166.9327717	143.5154181	269.0702652	330.3344928	302.8030549	177.7408869	409.5508236	700.6071629	214.9607808	578.4662179	332.4396409	626.9560537	225.8836696
67.85	244.3346161	35.61687214	216.3128025	463.5896459	321.7688302	-36.11773784	565.5633817	203.7018921	476.9013212	378.1044925	-51.49191719	375.0019429	443.8745767	174.2672238	138.1679692	256.4750898	324.2539117	303.4330756	164.2205621	400.7422034	700.6699579	226.1715017	575.0562709	341.8186284	626.2726262	236.9425207
67.9	256.1216205	30.36264892	201.8402806	460.6575638	338.5585943	-32.65024369	564.4604127	220.7912676	463.4140299	390.216872	-51.49191719	375.0019429	446.5615008	179.5646998	130.2009313	241.688826	317.9236518	302.2255659	153.6101656	392.7682856	699.9903528	237.4099358	571.2472659	351.1537986	624.5661055	247.593799
67.95	269.3529467	27.03960732	187.8618863	457.9994042	354.7606316	-28.96455943	562.2857948	238.2251306	449.1150255	401.9054381	-51.49191719	375.0019429	447.7604713	184.4621099	121.2771373	225.5613888	310.9196943	299.5252256	144.9028424	384.930895	698.5623592	248.6990677	566.9198408	360.6088688	622.06187	257.2344259
68	283.4292509	25.63056689	176.0580167	455.3408783	369.7837162	-26.35531526	558.216266	254.7213477	434.7249827	413.0225356	-51.49191719	375.0019429	448.7756431	190.4864613	113.2414547	209.1333812	302.7927676	295.6722077	136.9245927	376.424582	696.3760703	260.0637314	561.9545329	370.3457109	618.9641211	265.2847755
68.05	297.8112635	25.9291418	167.6670846	452.4243418	383.4385278	-25.4569749	551.692423	269.4880446	420.8865583	423.3327025	-51.49191719	375.0019429	450.5559875	198.7179599	107.7482397	193.4206415	293.313857	290.9954498	128.5976919	366.499588	693.4173509	271.5307659	556.2919055	380.4228485	615.4537737	271.4517738
68.1	312.1308677	27.04957762	161.484493	448.9005766	396.7898858	-24.36173234	543.2845085	283.2037736	407.2891691	432.473573	-51.49191719	375.0019429	452.810997	208.9413946	104.8776195	178.3911459	283.0789941	285.7173715	119.923706	355.0122203	689.6674744	283.1292194	549.9496136	390.5406154	611.6286482	276.6750607
68.15	326.1077172	27.99587445	155.5928139	444.4363892	410.9769208	-20.76863183	533.8488363	296.6335083	393.4842631	440.0463894	-51.49191719	375.0019429	454.9555035	220.5868279	104.2886729	163.7551954	273.0629595	280.0957386	111.1006609	341.97081	685.1026944	294.8906055	543.0267735	400.3035914	607.6101812	282.1072632
68.2	339.5230973	27.82481458	147.9374142	438.6457321	426.9136636	-12.58116011	524.2914591	310.4268328	378.948865	445.6514548	-51.49191719	375.0019429	456.4402414	233.1426009	105.5892108	149.1671029	264.3479101	274.4319444	102.3498475	327.3927177	679.6937384	306.8492196	535.6090316	409.3276625	603.5427079	288.8658853
68.25	352.3117234	26.03000196	136.8885878	431.220458	444.8262621	1.152844297	515.3503856	324.8855545	363.2529842	448.9855274	-51.49191719	375.0019429	456.7866756	246.0679691	108.3069648	134.3154939	257.8026594	268.972021	94.02284061	311.495653	673.4474721	319.0098187	527.7282045	417.3184243	599.5131355	297.6815431
68.3	364.8012411	23.75863704	123.5156431	422.2703281	463.2295955	18.03394739	506.5159631	339.1914571	346.5837662	450.2096649	-51.49191719	375.0019429	455.8256257	258.789987	112.2980402	119.3993423	253.1567699	263.6295653	86.4320283	294.6746335	666.5199712	331.2175525	519.2912955	424.3345762	595.3210821	307.9391625
68.35	377.3469698	22.49340599	109.5858269	412.1630664	480.5805649	35.2622901	497.0489459	352.4216565	329.4036117	449.5817831	-51.49191719	375.0019429	453.388659	270.6456539	117.2515859	104.6618929	249.7644941	258.1844497	80.14163247	277.7251878	659.1064075	343.2911763	510.1459955	430.509139	590.6646862	318.733629
68.4	390.2234	23.65681442	97.13103055	401.3803055	495.7285499	50.55013128	486.1300518	363.7526288	312.2905455	447.3633485	-51.49191719	375.0019429	449.2857236	281.0263378	122.8473764	90.34232956	246.9341361	252.3905503	75.76715486	261.561428	651.3988727	355.0468336	500.1266398	435.9687366	585.2213368	329.2376388
68.45	403.5104472	28.14833377	87.93652153	390.420434	508.0839685	62.46987748	473.0437158	372.6326806	295.8194689	443.8273622	-51.49191719	375.0019429	443.4541557	289.5749838	128.8513718	76.6632039	244.0614523	246.0800309	73.68256731	246.9441013	643.5535894	366.3477565	489.1036079	440.8475098	578.7599799	338.8615409
68.5	417.000624	35.29032957	81.68508755	379.4315229	518.2775191	71.71429566	457.881581	379.6426537	279.7612373	439.2075407	-51.49191719	375.0019429	436.1082217	296.6328123	135.0531201	63.43011282	241.0582177	239.233121	73.63905203	233.7710136	635.6246041	377.2911432	477.1439215	445.3174465	571.3931052	347.7652097
68.55	430.3916519	43.9868327	77.4604147	368.3948454	527.0580787	79.22756509	440.9944325	385.486578	263.764714	433.7467861	-51.49191719	375.0019429	427.6850989	302.7482142	141.3939954	50.48373982	237.9479126	231.9792345	74.99063385	221.5871649	627.6313137	388.0082237	464.3883848	449.5587291	563.3813131	356.234927
68.6	443.4484784	53.23037445	74.25039012	357.24415	535.0585169	85.82490298	422.8233023	390.8482383	247.4314158	427.7092724	-51.49191719	375.0019429	418.6478341	308.4356576	147.8181075	37.65499384	234.7562315	224.455022	77.05829649	209.8651888	619.5996026	398.6205149	451.0077585	453.7504183	555.0042952	364.5286686
68.65
68.7
68.75
68.8
68.85
68.9
68.95
69
69.05
69.1
69.15
69.2
69.25
69.3
69.35
69.4
69.45
69.5
69.55
69.6
69.65
69.7
69.75
69.8
69.85
69.9
69.95
70
70.05
70.1
70.15
70.2
70.25
70.3
70.35
70.4
70.45
70.5
70.55
70.6
70.65
70.7
70.75
70.8
70.85
70.9
70.95
71
71.05
71.1
71.15
71.2
71.25
71.3
71.35
71.4
71.45
71.5
71.55
71.6
71.65
71.7
71.75
71.8
71.85
71.9
71.95
72
72.05
72.1
72.15
72.2
72.25
72.3
72.35
72.4
72.45
72.5
72.55
72.6
72.65
72.7
72.75
72.8
72.85
72.9
72.95
73
73.05
73.1
73.15
73.2
73.25
73.3
73.35
73.4
73.45
73.5
73.55
73.6
73.65
73.7
73.75
73.8
73.85
73.9
73.95
74	155.4005627	253.575003	541.7026212	256.309339	376.9373879	-40.54917517	63.02750893	175.3690429	493.8396149	63.49820102	-51.28639241	376.9319112	252.6675305	233.8083313	174.3074312	465.0310486	411.9675529	229.5137506	240.6695895	520.8510834	237.4728622	556.9971234	104.7498196	346.5235571	108.5730658	387.1894376
74.05	154.9413353	256.7193837	539.9619202	256.7704011	395.4650762	-40.43640482	74.04966927	173.3545775	493.8679053	63.52863934	-51.28639241	376.9319112	252.0560054	234.3050559	172.99308	465.3642607	411.9651403	229.5058482	239.2737486	519.3147597	235.3219307	556.2029692	106.2055763	347.3239268	108.5824809	387.0634042
74.1	154.7758561	259.483518	538.1693777	257.1102801	413.2291746	-39.64553156	84.39775789	171.4905815	493.8848781	63.54690073	-51.28639241	376.9319112	251.3353784	234.646398	171.8183797	465.6810237	411.9636928	229.5011066	237.8561276	517.9116413	233.2335995	555.5334068	107.3893385	347.8578471	108.0562021	386.8324301
74.15	155.1943917	261.4999013	536.2780108	257.2051761	430.0900314	-37.54108876	93.59232558	169.8912583	493.8792206	63.54081373	-51.28639241	376.9319112	250.3959266	234.6766212	170.927063	465.9639078	411.9641753	229.5026871	236.403751	516.7863192	231.2874316	555.1203999	108.037563	347.8637916	106.4547087	386.3905521
74.2	156.4851179	262.4035026	534.2388077	256.9297279	445.8992682	-33.53630604	101.1747856	168.6665919	493.8396149	63.49820102	-51.28639241	376.9319112	249.1263083	234.2388638	170.4634146	466.1953202	411.9675529	229.5137506	234.9041706	516.0851653	229.5652362	555.0972206	107.8863954	347.0788739	103.2253531	385.6289377
74.25	158.7206655	261.9870276	532.0724894	256.1798699	460.7254882	-27.33056565	106.9214643	167.9009436	493.7619678	63.42024899	-51.28639241	376.9319112	247.5018073	233.2592786	170.5188761	466.3769497	411.9860336	229.5527995	233.3569744	515.908618	228.1153461	555.532966	106.7053186	345.3208606	97.99047864	384.4640163
74.3	161.2180558	260.5060998	529.8826107	255.2672694	475.0086631	-19.70902794	110.8091675	167.0022641	493.6962486	63.35427181	-51.28639241	376.9319112	246.0109475	232.1342503	170.7881146	466.4631754	412.0016695	229.5858375	232.0101854	516.2094717	227.2193361	556.3437857	104.9144243	343.0075226	91.63927705	383.0148548
74.35	163.0997007	258.3491204	527.8306464	254.5660873	489.3273725	-11.64424766	112.9586915	165.3019205	493.7022238	63.36027039	-51.28639241	376.9319112	245.2562401	231.3655886	170.8949901	466.4155203	412.0002481	229.5828342	231.1456017	516.8953387	227.1597944	557.389214	103.0290194	340.6778167	85.35430094	381.4472092
74.4	163.4907369	255.8957722	526.0848748	254.456869	504.2179387	-4.036006439	113.4744162	162.1245431	493.8396149	63.49820102	-51.28639241	376.9319112	245.8431845	231.4591126	170.4634146	466.1953202	411.9675529	229.5137506	231.0443445	517.8709963	228.2132199	558.5264838	101.5763085	338.8845227	80.3790392	379.9385227
74.45	161.8240946	253.401711	524.7852846	255.1637753	520.0602009	2.570279475	112.4964653	157.0454352	494.1457619	63.81446571	-51.28639241	376.9319112	248.1058567	232.7216809	169.2589422	465.773494	411.8910426	229.3672346	231.8580318	519.0311392	230.416167	559.6373519	100.954979	338.017603	77.64439518	378.6073128
74.5	158.6794029	250.7237223	523.8710739	256.3185173	536.3524067	8.819155991	111.0816808	151.018994	494.5079821	64.2614954	-51.28639241	376.9319112	251.3282962	234.7214849	167.7203531	465.3309306	411.8242735	229.2393727	233.1933621	520.220042	232.6736716	560.4944401	100.5910348	337.6058889	76.25158894	377.2785317
74.55	154.9495829	247.610302	523.236416	257.398284	552.4756054	15.5729682	110.4425056	145.3547712	494.7851584	64.77422877	-51.28639241	376.9319112	254.5537453	236.849121	166.4483857	465.0801289	411.8291598	229.2487301	234.5326014	521.2765555	233.6664927	560.8805517	99.72021937	336.980159	74.86768144	375.696407
74.6	151.5507681	243.8109865	522.7728532	257.8827731	567.8589583	23.61259778	111.8111996	141.4197353	494.8367678	65.28817372	-51.28639241	376.9319112	256.8571573	238.5153361	166.0507828	465.2353335	411.9675529	229.5137506	235.3664655	522.0441748	232.0809792	560.578906	97.56919379	335.4641605	72.13646439	373.5938706
74.65	149.2732332	239.1156209	522.4047447	257.4544985	582.1056357	33.52223088	115.8888964	140.1390952	494.5576624	65.74654237	-51.28639241	376.9319112	257.6137429	239.323931	166.9226278	465.9242715	412.2669659	230.0656529	235.3933284	522.4110421	226.9992296	559.4744843	93.69238576	332.6289035	67.09257627	370.8365218
74.7	148.1440181	233.4481903	521.8081134	256.624998	595.1158509	45.09811475	121.0945961	140.2051271	494.0643746	66.16439489	-51.28639241	376.9319112	257.2193121	239.5207454	168.5960974	466.8293566	412.5833067	230.7276467	234.9552675	522.5106334	219.4359469	557.8801264	89.1067508	329.012958	60.78800336	367.5724009
74.75	148.0133154	226.7662493	520.6479492	256.1128759	606.9101871	58.01354928	125.3688538	139.8088762	493.5177594	66.56842587	-51.28639241	376.9319112	256.3277141	239.5148978	170.3956835	467.5411068	412.7354355	231.2533627	234.5775024	522.5255967	210.9371605	556.2385348	85.23978801	325.443594	54.801406	364.0848265
74.8	148.726541	219.0239741	518.5864495	256.64313	617.5229494	71.97397919	126.7173376	137.1538501	493.0791448	66.98501685	-51.28639241	376.9319112	255.5935513	239.7145411	171.6581256	467.6564671	412.5427049	231.3977085	234.7866137	522.6384305	203.1843119	555.0257591	83.57642844	322.7913855	50.79468324	360.6873476
74.85	150.0050793	210.2307196	515.3351634	258.7316554	626.9982093	86.71771672	123.7784638	130.9154889	492.8488992	67.41586419	-51.28639241	376.9319112	255.5334406	240.432742	171.9357102	466.9371604	411.9096145	230.9809083	235.9639739	522.9896144	197.5562446	554.5817016	85.09818863	321.7345174	50.02344656	357.6754276
74.9	151.7158756	200.6687557	511.2006176	262.2136454	635.3864272	102.0152723	118.1219024	122.0622771	492.7000538	67.80070523	-51.28639241	376.9319112	256.1074839	241.6813371	171.4664611	465.7476513	410.9764486	230.0843138	237.970718	523.4937034	193.4829383	554.5385855	88.70332042	321.7971611	51.27161821	355.0893165
74.95	153.6365024	190.7380632	506.5967809	266.7385443	642.7416507	117.6677116	112.1293288	112.1752071	492.4476521	68.06072932	-51.28639241	376.9319112	257.1460064	243.4027519	170.6599817	464.6137804	409.9582808	228.8542273	240.5332523	524.0014427	189.8524679	554.3248186	92.81104616	322.2783618	52.83968325	352.9109233
75	155.5399687	180.8485128	501.9451869	271.9475904	649.1192509	133.5043876	108.335173	102.9998367	491.9063269	68.11727779	-51.28639241	376.9319112	258.4789415	245.5387373	169.9293021	464.0678469	409.0730064	227.4388586	243.382901	524.3661854	185.4987928	553.3556267	95.88275148	322.4846722	53.02836719	351.1065153
75.05	157.233911	171.3647944	497.4787967	277.5405164	654.5741382	149.3803195	108.6858203	95.91538223	490.970624	67.92521622	-51.28639241	376.9319112	259.9171564	247.9939063	169.5654102	464.4838801	408.4615491	226.0161272	246.2871849	524.5062746	179.4574472	551.182347	96.74782482	321.8601698	50.546916	349.5601217
75.1	158.2627509	162.072441	492.5532501	283.3370846	659.1593898	165.1734271	112.1178589	90.17953634	489.7857674	67.5688479	-51.28639241	376.9319112	261.3157504	250.5708813	169.6303913	465.604406	408.1109306	224.769777	248.9535271	524.5914395	172.2656083	547.9406412	95.76309468	320.4586733	46.37644865	347.7972438
75.15	158.222065	152.6525415	486.2778444	289.2089911	662.9252188	180.7817673	116.8626734	84.51038448	488.566139	67.1608638	-51.28639241	376.9319112	262.4752319	253.012489	170.1116083	467.0174748	407.9473543	223.9025735	251.0740836	524.8411702	164.7733005	543.9281278	93.59995065	318.4425942	41.93468569	345.2533187
75.2	156.6932358	142.7584687	477.7108404	295.0576191	665.918218	196.1208727	121.1699032	77.57118172	487.5289028	66.81507849	-51.28639241	376.9319112	263.1998911	255.0680646	170.9951781	468.3134373	407.8961854	223.6173384	252.3447471	525.4729963	157.9053212	539.4713033	90.92995119	315.9753736	38.68025073	341.3578352
75.25	153.4023622	132.0536975	466.2347708	300.9699462	668.1808183	211.121256	123.6748855	68.22985133	486.8474891	66.63520415	-51.28639241	376.9319112	263.4131972	256.6220194	172.2088864	469.1588877	407.8848309	224.0494997	252.6182241	526.6233382	152.4081007	534.8894771	88.34990792	313.1784034	37.66932176	335.7129721
75.3	149.5019918	121.0844612	452.7914035	307.2536704	669.7509069	225.7261117	125.4450496	57.12875059	486.5359033	66.65627398	-51.28639241	376.9319112	263.227109	257.9146774	173.2971075	469.5424962	407.6714956	225.1029561	252.2139497	528.0686096	147.5480321	530.071647	86.00486783	309.8885204	37.91442132	328.579662
75.35	146.4440874	110.6365242	438.8545148	314.3217725	670.6615587	239.8892293	127.9327764	45.23637443	486.5733769	66.89929533	-51.28639241	376.9319112	262.8757154	259.3127781	173.6976576	469.5114631	406.9918171	226.6097926	251.6065697	529.5124306	142.3570691	524.8411364	83.99628278	305.9200761	37.99485986	320.3967173
75.4	145.7477846	101.5908717	426.089595	322.5385389	670.940842	253.5731161	132.5989204	33.61627785	486.9379818	67.38455014	-51.28639241	376.9319112	262.5926539	261.1790431	172.847149	469.110658	405.5806056	228.4049448	251.2694738	530.657628	135.802075	518.9882597	82.42730465	301.0834042	36.46059307	311.5786933
75.45	148.4651618	94.56519386	415.8409461	332.0010431	670.5631759	266.7833493	140.5403785	23.31036346	487.565184	68.11809755	-51.28639241	376.9319112	262.5568027	263.7907874	170.4564234	468.4293092	403.3064588	230.312542	251.4926127	531.2884408	127.0446681	512.2681684	81.38180421	295.289693	32.20881432	302.4038702
75.5	153.5116299	88.48570385	407.7240965	342.3142599	669.3625691	279.8471387	150.8265279	14.17931204	488.2656722	69.02055802	-51.28639241	376.9319112	262.7530882	266.9684393	167.2727394	467.5494647	400.596018	232.1753809	251.9282842	531.4341737	116.8535066	504.8079943	80.96558724	288.7039126	26.23595918	292.8299723
75.55	159.2643624	81.88368303	400.8368971	352.9153485	667.1393635	293.0954476	162.2569883	5.957638078	488.8099901	69.99633086	-51.28639241	376.9319112	263.1052873	270.4313533	164.3621423	466.6075779	398.0345524	233.8421957	252.034765	531.1920967	106.374848	496.7961966	81.18096155	281.5397204	19.95918384	282.7392875
75.6	164.1430301	73.23318611	394.2125394	363.3060822	663.6973763	306.8449677	173.6802968	-1.660500221	488.9705333	70.95154938	-51.28639241	376.9319112	263.5379014	273.9047129	162.8194436	465.7465289	396.2158188	235.1572246	251.2694738	530.657628	96.89053458	488.4789951	82.0295134	274.0189689	14.88398093	272.0547436
75.65	167.1105495	61.52829943	387.0006252	373.1045958	658.8846824	321.3439691	184.3397753	-8.81061577	488.5894807	71.80928147	-51.29474491	376.9335389	263.9286993	277.1333543	163.425485	465.0838955	395.5633638	236.0630693	249.1793562	529.9044032	89.48966457	480.0909905	83.50512791	266.3382268	12.2102348	260.8084915
75.7	169.3792999	48.3578348	378.8687875	381.9530529	652.7505113	336.1778299	195.2728772	-14.80892986	487.8163945	72.55973624	-51.30204746	376.934962	264.1038053	280.0925738	165.498241	464.6215672	395.6030841	236.5318117	245.866797	529.0331486	83.66680176	471.276916	85.61931495	258.7382479	11.44890083	249.112824
75.75	172.6972353	36.08094701	369.5986571	389.5056607	645.3469487	350.8896802	207.718612	-18.81421788	486.884868	73.21617801	-51.30152243	376.9348597	263.8485196	282.7773233	168.005327	464.3025161	395.6560449	236.6028693	241.537441	528.1448603	78.52226138	461.5563434	88.42942395	251.471304	11.73597572	237.0903979
75.8	178.799161	27.22786444	358.9312565	395.4099343	636.6912104	365.0688349	222.7918097	-20.00722783	486.0293724	73.79100266	-51.28639241	376.9319112	262.9481504	285.1841068	169.9293021	464.0678469	395.0432309	236.3157097	236.3998059	527.3438802	73.08001136	450.3769954	91.98808978	244.7962885	12.1762148	224.8373413
75.85	188.7693966	23.59407073	346.8275149	399.5516418	626.8581031	378.5383907	241.0402702	-18.01165093	485.4371835	74.20660474	-51.24463136	376.9237728	261.3379617	287.4024872	170.4438491	463.864948	393.2240111	235.7254252	230.681663	526.6939437	66.56811076	437.3835643	96.25451586	238.8083506	12.01407193	212.432683
75.9	201.3557894	24.01100536	333.7992474	402.4878658	616.1111942	391.6387263	261.2042389	-13.98954574	485.0926021	74.52079981	-51.20812226	376.9166579	259.0096166	289.1176989	169.8024467	463.5275432	390.5512319	235.2306753	224.4307345	525.9953739	59.6408592	423.2024507	100.7370771	232.8731848	11.63476928	200.0834013
75.95	214.8896076	26.52408059	320.7913814	404.9839543	604.8376319	404.7687477	281.8178663	-9.340123087	484.9219684	74.75437103	-51.21074704	376.9171694	256.0568304	290.0324329	168.4534623	462.8862258	387.5627431	235.2619027	217.7115088	524.9700292	53.31475652	408.8657233	104.8757417	226.1794146	11.59531914	188.1087796
76	227.8723052	29.24196321	308.8982944	407.8222234	593.4788905	418.26553	301.6561745	-5.338510178	484.8514019	74.92823804	-51.28639241	376.9319112	252.5681318	289.8420598	166.8447447	461.7696404	384.8136493	236.2550456	210.5851898	523.3284086	48.71021203	395.5668788	108.1239384	217.8851186	12.46723821	176.865112
76.05	239.2373996	30.74096468	298.9168176	411.558094	582.3905395	432.2438515	319.8115191	-3.106802849	484.7799995	74.93214711	-51.44510632	376.9628414	248.5756406	288.3003412	165.373242	460.104921	382.7225986	238.4516646	203.1396497	520.9302971	46.67707822	384.2809001	110.1224144	207.4086315	14.72599618	166.563275
76.1	249.4905666	31.20631483	290.6960298	415.9092564	571.619144	446.3589067	336.8973623	-2.395939926	484.8544333	74.7798216	-51.58389611	376.9898887	244.5984494	286.1628681	163.6444512	457.8687655	380.7786767	241.0869179	195.67184	518.0505806	46.47897965	374.586863	111.3662821	195.308899	18.0687269	156.6375759
76.15	259.2985302	31.10382529	283.5812127	420.3332593	561.0919967	460.1412543	353.5783072	-2.848730806	485.2219486	74.41731378	-51.57391686	376.987944	241.205869	284.3405371	161.1865461	455.107808	378.3008472	243.1785797	188.5376159	515.1366948	47.02510587	365.6424181	112.5306624	182.5296217	22.12498319	146.331409
76.2	269.2723393	30.88050973	276.8531166	424.2973726	550.7043954	473.1610899	370.4325709	-4.134131859	486.0293724	73.79100266	-51.28639241	376.9319112	238.9926703	283.7688377	157.5108733	451.8615282	374.587499	243.750666	182.1296094	512.6640324	47.19096091	356.5172324	114.3011367	170.0950404	26.52870656	134.8503016
76.25	279.9172787	30.91657408	269.7564657	427.2796307	540.2838126	485.087388	387.821689	-6.050968102	487.479618	73.06594065	-50.64733833	376.8073723	238.2535846	284.9826404	152.2520757	448.1163712	369.1403819	242.140643	176.7134012	511.0116437	46.04607741	346.3391351	117.1381114	158.8691941	30.995148	121.6688702
76.3	291.077185	31.67090291	261.7582215	428.9432129	529.3020006	495.6673743	405.1527503	-8.49549023	489.1674667	72.55063617	-49.80591234	376.6433951	237.8014619	286.4750173	146.32271	443.9502448	362.7048837	238.9772513	171.9378812	509.9307598	44.01892982	334.9340435	120.8680031	148.7502885	35.98934294	107.3603447
76.35	302.5221485	33.64497026	252.3105856	428.9636269	517.1567243	504.677073	421.7330894	-11.46064509	490.6698057	72.68824406	-48.96546387	376.4796084	236.1026614	286.2994456	140.8572756	439.440299	356.3311738	235.2641798	167.3091725	509.0324912	41.75683838	322.2879294	125.0898994	139.3710064	42.02945889	92.85684989
76.4	314.0216753	37.309156	240.791615	426.9778861	503.1391988	511.8963112	436.9488998	-14.94896206	491.5670963	73.91787838	-48.3284557	376.3554682	231.5799527	282.4766167	137.0561425	434.6887224	351.1589334	232.0679618	162.3035116	507.9139789	39.93521803	308.4100111	129.40476	130.3337741	49.6164758	79.15542347
76.45	325.4130469	42.77494204	226.7942119	422.7401336	486.688373	517.2697116	450.6741836	-18.77650934	491.6681173	76.62671393	-48.0422179	376.2996861	223.0814527	273.5826441	135.7072762	429.7056927	347.9847906	230.1706245	156.4849662	506.1973042	39.14203148	293.4919951	133.4106817	121.1946839	59.01115798	67.05087662
76.5	336.9845257	49.41512059	211.0435551	416.4048872	468.2741993	521.4161186	463.923465	-21.5898341	491.7585729	81.63975708	-48.03228737	376.2977508	212.0129634	261.1635091	135.7038521	424.0383414	346.2109239	229.1049239	149.8772644	503.7174807	39.15377771	277.7364385	137.2171257	112.0548289	69.60807013	56.47621857
76.55	349.0241463	56.25991338	194.8036498	408.3768999	448.9497208	525.127162	477.8513936	-21.9243944	492.8366352	89.74466558	-48.17042396	376.3246709	200.6340538	247.7394918	135.4698652	417.067367	344.8468588	228.0621247	142.6563663	500.3426172	39.59150366	261.4971665	140.9559694	103.0427096	80.6115053	47.0894603
76.6	361.8138209	62.40325171	179.5813153	399.1477091	430.1225366	529.2219502	493.4221984	-18.41742696	495.8484079	101.5955021	-48.3284557	376.3554682	191.5642166	236.2384762	133.3904067	408.0989931	342.8770559	226.2154421	135.0050706	495.9311692	40.06103238	245.1353483	144.757522	94.29464131	91.26275984	38.51471509
76.65	375.5105064	67.3379469	166.7892534	389.3282782	413.1493241	534.2699721	511.1127736	-10.24402293	501.2188445	117.2326599	-48.40380028	376.3701513	186.9973683	229.1557362	128.3275533	396.6564353	339.5114909	222.879961	127.1276982	490.3907595	40.14605644	228.8575207	148.8244496	85.99384528	101.0351463	30.3095172
76.7	389.4190262	71.79047852	156.5676509	379.4438472	397.8875218	539.7643136	529.807713	1.550186861	507.3889052	134.380658	-48.40641491	376.3706609	185.8572934	225.3326325	121.1909144	383.273217	334.9809798	218.2291754	119.2005219	483.6712651	40.55104406	213.260269	153.1603617	77.75831136	110.3820413	22.23146143
76.75	402.748867	76.75226821	148.564381	370.0134486	383.5783701	544.895805	548.2889319	15.6489333	512.5544327	150.6802799	-48.37004875	376.3635738	186.1645596	222.6191193	113.5375603	368.9240272	329.7662564	212.5897805	111.4332555	475.7895334	42.03641479	198.8746536	157.8267036	69.23352858	119.9191795	14.00591216
76.8	414.7640883	83.15061769	142.3538823	361.5714699	369.2586605	548.851312	565.5941749	30.91857334	515.1238771	164.1955998	-48.3284557	376.3554682	185.8829615	218.7717193	107.0938199	354.7772871	324.3758868	206.3094774	104.0563259	466.7691925	45.37152427	186.2875047	162.8879843	60.05772486	130.2440764	5.371185076
76.85	424.9712369	91.55289291	137.5149129	354.5503625	353.8954153	551.0271689	581.1547154	46.73916366	514.0651833	173.9193089	-48.31338773	376.3525317	183.4387289	212.0173794	103.3329817	341.9157059	319.3732861	199.7118523	97.21916812	456.6671726	51.06416369	175.851911	168.4206733	50.08377522	141.768651	-3.780347167
76.9	433.6991191	101.768895	134.0074709	348.7173982	337.4672968	551.5356224	594.9158713	62.77860317	510.16534	181.4877967	-48.31286487	376.3524298	179.8124076	203.1074292	102.0896463	330.4244269	315.2208031	193.1071865	91.07398335	445.7983999	57.8732588	166.219031	175.0992442	40.44041402	154.2164531	-13.27223646
76.95	441.4278038	113.374676	131.8373281	343.7034617	320.2017622	550.7299505	606.9534264	78.96040213	504.5937924	189.0148738	-48.32013738	376.3538471	176.5352129	193.3899642	102.7726028	320.0742676	312.4630724	186.8753576	85.68185365	434.5223592	64.28833877	155.6264398	183.6070181	32.53777317	167.1416647	-22.77850265
77	448.6029847	125.9612154	130.991243	339.1129201	302.4123832	548.986499	617.3408127	95.22653381	498.5483122	198.4939114	-48.3284557	376.3554682	175.2201217	184.3434752	104.7406832	310.5737378	311.6572363	181.4237316	81.11010151	423.2325833	68.84439192	142.2054153	194.5549393	27.79917485	180.1120512	-31.98400048
77.05	455.5897474	139.1174147	131.3305017	334.5692036	284.515373	546.7462532	626.1471223	111.53495	492.9975287	211.2183991	-48.3284557	376.3554682	177.0839357	177.215563	107.3068645	301.5301545	313.144627	177.0542429	77.37210201	412.2211733	70.59196952	124.5794793	208.1452846	27.0304853	192.707244	-40.70414624
77.1	462.0112442	152.2972201	132.1329174	329.6438241	266.1613229	544.0256688	633.4356202	127.8574169	487.6672033	225.8781691	-48.3284557	376.3554682	180.9893348	171.1751588	110.0917839	292.4151636	316.4957735	173.5830881	74.11714558	401.280343	71.37477636	104.5087427	223.0018539	28.74212036	205.1377851	-48.50956156
77.15	467.4331081	164.9627987	132.6512817	324.0121235	246.9900492	540.8951385	639.2626314	144.1776697	481.966149	240.6535792	-48.3284557	376.3554682	185.4265782	165.0885633	112.6556411	282.6222059	321.0030513	170.6465582	70.91659717	390.0481131	73.6647287	84.81281272	237.5810744	30.92460068	217.6101779	-55.05118699
77.2	471.4665933	176.6583342	132.1292708	317.3227094	226.5767239	537.4289757	643.6766973	160.4898751	475.2643095	253.900052	-48.3284557	376.3554682	188.9108174	157.7669719	114.5588216	271.5024737	325.966141	167.865526	67.31430541	378.1168877	79.98007662	68.68439109	250.5468669	31.67955915	230.3076533	-59.98329885
77.25	473.9148093	187.2810701	129.9646625	309.258849	204.5903949	533.6753139	646.7179112	176.7973823	467.0038388	264.5524529	-48.3284557	376.3554682	190.3333625	148.1840662	115.4938168	258.6057177	330.925797	165.0432552	63.00097989	365.1865024	91.94428337	58.59124577	261.0658656	29.60291214	243.3054309	-63.1648729
77.3	475.2767865	197.5262809	126.5203214	299.7163932	182.4729782	529.7178482	648.4173592	193.1117457	457.3443358	273.2828327	-48.3284557	376.3554682	190.6640516	137.0199347	115.7695936	244.2757385	335.7157011	162.7054109	58.41223537	351.3292558	107.240914	52.59217769	270.3220407	25.55050087	256.2656929	-65.30377962
77.35	476.1457417	208.2709318	122.2830684	288.6806198	162.1862396	525.6531088	648.7966002	209.4519979	446.5403243	281.0271689	-48.3284557	376.3554682	191.1872284	125.2128216	115.9412093	229.2473786	340.346462	161.6000258	54.21880806	336.8409272	122.8633269	47.58078277	279.786594	20.81443469	268.8226557	-67.3170153
77.4	477.0830563	220.2959073	117.7606456	276.1449792	146.0508171	521.6252975	647.8671296	225.844161	434.8865532	288.6836867	-48.3284557	376.3554682	193.2155144	113.8036918	116.581928	214.3389025	344.8187298	162.4624375	51.13970653	322.0803655	136.1176733	40.44342375	290.8208319	16.68917953	280.6631266	-70.09740325
77.45	478.4057642	234.024434	113.2982988	262.1651899	135.8193697	517.7382717	645.5905283	242.2392231	422.6471826	296.8516231	-48.3284557	376.3554682	197.6984861	103.6764443	118.0922764	200.1941693	349.1148115	165.7585236	49.65151016	307.4007029	145.1852355	28.79204296	304.2255349	14.18692129	291.6958683	-74.1501016
77.5	479.4731095	248.8878821	109.3957971	247.2328203	129.7810419	513.4663751	642.0714664	258.7549032	409.902581	305.296336	-48.3284557	376.3554682	204.0312654	94.46295946	120.5030988	186.9725668	353.2806479	170.8001793	49.49555905	292.9732641	151.9087894	14.4096899	318.8557041	12.82402329	302.5756264	-78.5321105
77.55	479.4997744	264.1325214	106.4092988	231.910558	125.0942004	508.1700986	637.3851144	275.443012	396.7724189	313.596633	-48.3284557	376.3554682	211.2672815	85.52677621	123.6205636	174.5672017	357.3712663	176.6785616	50.11982348	278.9300736	158.6945039	0.001367252	333.2312361	11.82876521	314.0349705	-81.92891097
77.6	477.7425776	279.1419477	104.7168592	216.8304558	118.7016582	501.1145131	631.5947355	292.3506918	383.3681455	321.3240235	-48.3284557	376.3554682	218.485344	76.18523504	127.244544	162.8489465	361.4496191	182.5223056	50.94809897	265.3796401	167.8685377	-11.51778698	346.0337593	10.45445695	326.7193803	-83.05006665
77.65	473.7236389	293.5325858	104.5816675	202.5381864	108.1946866	491.7056745	624.7102749	309.4435566	369.7647874	328.1039221	-48.3284557	376.3554682	225.0039076	65.95518771	131.250182	151.7007963	365.4483672	187.7245335	51.5307169	252.3593459	180.8918163	-17.95871393	356.4951981	8.182056647	340.916494	-81.18094716
77.7	467.7504978	307.1605412	105.4852168	189.0081655	94.81306227	480.2190724	616.5188938	325.8206873	355.6051	333.3993613	-48.3284557	376.3554682	231.1982984	55.51532447	135.9863797	141.1180603	368.8100402	192.4695434	51.8464081	239.5121972	195.8854185	-21.2426255	365.7797793	6.056004094	356.1895585	-76.9900789
77.75	460.3310773	319.9013319	106.6671317	175.9907689	80.92177852	467.3547458	606.6661524	340.524516	340.3997164	336.5904774	-48.3284557	376.3554682	237.5693485	45.79411058	141.847339	131.0881444	370.7990358	197.1175895	51.96035267	226.3657924	210.4745202	-24.1092559	375.3103562	5.27626671	371.9459877	-71.55740401
77.8	451.953446	331.5951436	107.3460682	163.1823014	69.2703929	454.0317199	594.6875743	352.677836	323.5574097	337.0039984	-48.3284557	376.3554682	244.593249	37.75924014	149.2151692	121.6065159	370.691724	202.0293527	51.93968183	212.4208043	222.5519975	-29.25135668	386.38231	7.004139248	387.683936	-65.89078144
77.85	442.9933661	342.1804267	107.094782	150.3046589	62.21370077	441.1940715	580.1787034	361.8011547	304.6679166	334.2989535	-48.3284557	376.3554682	252.6121071	32.15769776	158.3710015	112.7393723	367.9903313	207.468129	51.88192269	197.3036877	230.8788302	-38.59755996	399.7157709	11.77834266	402.9778183	-60.92254469
77.9	433.7049487	351.8630654	107.0200878	137.3788193	59.01763969	428.9313627	563.7362291	369.1717504	284.7041789	329.7483631	-48.3284557	376.3554682	261.481682	28.49585793	169.0598812	104.9607309	363.3794391	213.3448906	52.36266387	181.589719	237.2468705	-50.2686702	414.4952286	18.51275393	417.6908753	-56.66786052
77.95	424.3322124	360.9372277	108.697568	124.6244722	58.0090614	417.0114133	546.4315452	376.3710626	265.3938177	325.285756	-48.3284557	376.3554682	271.0020975	26.05757768	180.9361288	98.87374265	357.7851509	219.4588973	54.0629134	166.1552452	243.9200333	-61.61510847	429.6761232	25.80114215	431.7132344	-53.10279564
78	415.1446255	369.6747976	113.7211562	112.3353728	57.39001606	405.0908752	529.6771402	384.9677588	248.9069518	323.0928397	-48.3284557	376.3554682	280.9929721	24.12573383	193.6409162	95.05239357	352.1464903	225.5906066	57.67101189	151.9654355	253.0733598	-69.83571029	444.38511	32.37962015	444.9481815	-50.20487246
78.05	406.3319446	378.2401836	122.9768956	100.728912	55.5076526	392.7381753	514.7817302	395.9325826	236.963358	324.7500163	-48.3284557	376.3554682	291.208382	22.08002615	206.800219	93.69208071	347.156377	231.4804735	63.49753161	139.7115325	266.178134	-72.84039532	458.0953115	37.47481367	457.4331539	-47.79785576
78.1	397.3427237	386.3823925	135.0778447	89.57937996	52.87124093	379.8405878	501.2999155	408.0612861	228.433196	328.7635341	-48.3284557	376.3554682	301.5556432	19.98071465	220.2551647	94.04040339	342.5106847	236.906244	70.68217442	128.6020516	282.1363131	-71.8606215	470.8162056	41.44072836	469.4403277	-45.30723316
78.15	387.4225954	393.7363467	148.0688244	78.52053431	50.10985615	366.3111828	488.1550089	419.6402656	221.1813161	332.7955662	-48.3284557	376.3554682	311.8574269	17.97357031	233.8812097	95.05630915	337.6358849	241.5827216	78.00153793	117.3934371	299.4477792	-68.82700126	482.6386734	44.87927124	481.2982431	-42.03876578
78.2	375.7409781	399.9601349	160.0967027	67.11320504	47.88591833	352.0876469	474.0355091	429.0704749	212.8731354	334.5079077	-48.3284557	376.3554682	321.9440188	16.19946189	247.5943955	95.74435514	331.9381031	245.2360055	84.27252788	104.7602505	316.8025775	-65.58495898	493.6237384	48.34697113	493.2801692	-37.34884274
78.25	361.6817184	404.7751534	169.7962498	54.96683649	46.76114758	337.2216247	457.7412016	435.2611344	201.627836	332.1726128	-48.3284557	376.3554682	331.6989185	14.69082608	261.3532294	95.44150951	325.0133227	247.7695637	88.66953302	89.66712489	333.1963096	-63.57760565	503.9456552	52.37212553	505.6251235	-30.73594404
78.3	346.175448	408.2613761	177.6378844	42.3176641	46.23730716	321.5884878	439.3901021	438.7872792	187.7521092	326.2689151	-48.3284557	376.3554682	341.1268871	13.28512762	274.8612807	94.56995155	317.2514444	249.4315493	91.98218405	73.07179943	348.6690237	-62.43124895	514.0156588	57.77207035	518.3454294	-21.82941541
78.35	330.7571692	410.515789	184.4150979	29.53541483	45.70334466	305.1604997	419.6620962	440.5903622	172.2540275	317.9314121	-48.3284557	376.3554682	350.2773753	11.76580261	287.7926967	93.77204019	309.2821616	250.6025412	95.35141801	56.45324208	363.3197729	-61.58483224	524.31315	65.33772497	531.3868136	-10.45004491
78.4	317.195994	411.6123298	190.8942443	17.03460531	44.52029436	287.8725017	399.4863693	441.6456775	156.3272159	308.4069616	-48.3284557	376.3554682	359.2020068	9.921756282	299.8299364	93.66221435	301.7828851	251.6661059	99.92188991	41.44191826	377.2187394	-60.50965045	535.2314104	75.7434174	544.6749524	3.507883321
78.45	306.8905268	411.6558552	197.7634209	5.163349445	42.15023021	269.6062732	379.92985	442.8909593	141.2192811	298.9266962	-48.3284557	376.3554682	368.0377363	7.584175782	310.7872158	94.70661074	295.3190595	252.8812795	106.5834217	29.30817428	390.4014245	-58.80045091	546.8614595	89.07502656	558.053987	19.75453379
78.5	298.6304322	410.4884172	205.5152297	-5.619178875	39.61143101	250.8966224	361.0830718	444.3810443	127.8104124	289.6580138	-48.3284557	376.3554682	377.1288204	5.10121038	321.1192127	97.20898574	289.8975387	254.3038942	115.0179327	19.38683335	402.8024909	-56.49413437	558.5172238	103.9383268	571.1749721	37.35922865
78.55	290.4679055	407.9701697	214.5887217	-14.89776232	38.09096819	232.4318623	342.9610002	446.0930803	116.9837864	280.7005426	-48.3284557	376.3554682	386.8417821	2.829623169	331.3312351	101.3486663	285.4555917	255.8753021	124.6514061	10.48821019	414.411504	-53.62926162	569.4330907	118.7049304	583.7089264	55.29146712
78.6	280.2761555	403.929346	225.3861522	-22.25274564	38.83735283	215.0345974	325.551849	448.0007198	109.6637143	272.1773994	-48.3284557	376.3554682	397.5075234	1.120415681	341.8797259	107.2757468	281.9200421	257.5357479	134.9404615	1.378123969	425.2206203	-50.24194073	579.0128808	132.0273316	595.4177493	72.70130887
78.65	266.3412132	398.2442483	238.0740825	-27.4400002	42.67195632	199.3181914	308.7479003	450.0250915	106.2559426	264.0534292	-48.3284557	376.3554682	409.2714186	0.253385401	352.9655133	114.8303441	279.1579969	259.1604682	145.4778344	-8.925629509	435.3443372	-46.36162258	586.9649701	143.1382659	606.2249519	89.19483711
78.7	249.7242	391.3219158	252.2744211	-30.95127843	48.6599503	184.5878976	292.6189944	451.8495036	105.5940757	255.9963281	-48.3284557	376.3554682	421.8090071	0.386884827	364.0780433	123.3927159	276.7182875	260.1821385	156.6146575	-19.71702853	445.1462569	-41.86341196	593.4399512	152.7697955	616.1220439	104.6526215
78.75	232.413902	383.8053437	267.3669947	-33.4997832	55.40332132	169.6908441	277.0781971	453.0281016	105.745443	247.33079	-48.3284557	376.3554682	434.670043	1.606675554	374.5785808	132.1430172	274.0687905	259.9487728	168.7288782	-30.00015251	454.9880208	-36.72494577	598.6741144	161.9096793	625.1637167	119.1644919
78.8	216.7994205	376.4886071	282.794086	-35.79000266	61.52267892	153.3465975	261.9914109	453.0887478	104.7220594	237.2925526	-48.3284557	376.3554682	447.4367503	3.986186615	383.9181622	140.3524597	270.6596821	257.794182	182.1483374	-38.75996755	465.198021	-30.93531488	602.8543226	171.4391138	633.3983752	132.8113975
78.85	204.952389	370.0380108	298.228374	-38.26206177	66.0480703	134.6514736	247.1437496	451.6413163	101.0658608	225.2892918	-48.3284557	376.3554682	459.7434394	7.488953001	391.8486154	147.5998584	266.1201571	253.3166525	196.948136	-45.29428357	475.9261046	-24.65308583	606.1597429	181.9888028	640.8687227	145.6664571
78.9	196.2540745	363.9141643	313.6191856	-40.27025266	69.91983262	114.6477149	232.3942577	448.6851339	95.73010207	211.4970371	-48.3284557	376.3554682	471.3541109	12.019904	398.5564352	154.168371	261.1116926	247.2295347	212.4241205	-49.9380585	487.3467123	-17.55426972	608.8161516	193.348104	647.6122623	157.7958739
78.95	189.2888319	357.2451107	329.0352745	-40.92419289	74.48055856	95.0703079	217.6918119	444.456636	90.42529615	196.5617823	-48.3284557	376.3554682	482.0831134	17.42387168	404.3540906	160.5217513	256.622153	240.6343915	227.7862911	-53.25680129	499.5145711	-9.385933481	611.0700035	205.1366499	653.661724	169.2597366
79	182.4702471	349.05518	344.502536	-39.3827432	81.07213455	77.86257995	202.9947848	439.212384	86.98921345	181.2730147	-48.3284557	376.3554682	491.7690882	23.55913268	409.5207776	167.0864853	253.7067413	234.7176295	242.3259088	-55.81564411	512.4527981	0.06218425	613.1542343	216.9973844	659.0454241	180.1127204
79.05	174.3929137	338.5911074	359.9105008	-35.33306216	90.58048591	64.50253536	188.2575568	433.2031867	86.70471244	166.3086047	-48.3284557	376.3554682	500.4111045	30.33309332	414.3319994	174.2478846	253.1180243	230.3939166	255.5892568	-58.10285455	526.0504571	10.81105222	615.2193262	228.6358755	663.7875664	190.4047047
79.1	165.2697887	326.1095599	375.0976767	-29.4935916	102.4547679	54.59484903	173.341743	426.0204332	89.00739765	151.7181107	-48.3284557	376.3554682	508.2066444	37.4854512	419.0517042	182.3542361	254.2381288	227.2499254	267.8870949	-59.89712024	539.3123081	21.80216774	616.9279241	240.2167252	667.908487	200.1813175
79.15	155.5942695	312.2837325	389.9008019	-22.90558052	115.7962324	47.12117617	158.0042752	417.1433392	92.68701808	137.2917046	-48.3284557	376.3554682	515.4384999	44.78102245	423.9545582	191.6867413	256.0521732	224.4960454	279.6390081	-60.94843069	551.2827049	31.94113971	617.8541617	251.9077548	671.4248496	209.4844175
79.2	145.9363579	297.8899028	404.2117416	-16.52674008	129.7578611	41.00277733	141.944173	405.9774732	96.50416289	122.7444984	-48.3284557	376.3554682	522.3713369	51.99494962	429.2889686	202.4818474	257.5445451	221.3176004	291.2278075	-61.01372331	561.1719672	40.29818194	617.5958952	263.8901312	674.3497926	218.3525234
79.25	136.9128496	283.7060446	417.9874671	-11.02045201	143.7246128	35.19283709	124.9717309	392.1367334	99.51126733	107.8229042	-48.3284557	376.3554682	529.2401279	58.99680005	435.1626672	214.7783641	257.9786829	217.0704491	302.8418182	-60.02588542	568.6735644	46.45495485	615.940957	276.3090553	676.6930311	226.8211972
79.3	129.1074341	270.0081493	430.840085	-6.358569237	157.7735761	29.31323566	108.177475	376.594055	101.9408068	92.52042263	-48.3284557	376.3554682	536.182276	66.2278968	440.7669435	227.9503933	257.9666561	211.9364563	314.6849651	-57.59115701	574.8974611	52.19562606	613.2508096	288.8276563	678.4609137	234.9233882
79.35	123.2464035	257.0746229	442.3498782	-2.386150289	172.0563692	23.01197974	93.07549737	360.8901588	104.161161	76.87994838	-48.3284557	376.3554682	543.2678056	74.18319516	445.206668	241.2810166	258.3909246	206.3107317	326.8304748	-53.38249315	581.1802192	59.57622011	610.0484124	301.0529306	679.6564348	242.6897444
79.4	120.0850954	245.222629	452.1300947	1.044552555	186.72463	15.94561207	81.4630027	346.8803346	106.5475049	60.96572497	-48.3284557	376.3554682	550.5469374	83.30859309	447.6713795	254.1838065	260.1434513	200.6178844	339.3287439	-47.11004182	588.7018896	70.43468378	606.8370554	312.591433	680.2792011	250.1488963
79.45	120.0403072	234.5945547	459.9987125	4.03729063	201.9615622	8.047897163	74.61390441	336.0380023	109.573398	45.01070155	-48.3284557	376.3554682	557.9096954	93.66991558	447.6372818	266.3146279	263.9009088	195.2690057	352.2521338	-38.58953062	598.0740034	85.62885259	603.9488735	323.1838267	680.3253497	257.327717
79.5	122.3965173	224.7632273	466.8854113	7.876767717	217.9830853	0.281647598	71.60964446	327.3232728	114.3263282	29.92471171	-48.3284557	376.3554682	564.9844419	104.6804097	445.7821897	277.8328445	269.1175081	190.2508802	364.9500099	-28.6610187	608.2707248	103.1197624	601.0543324	333.137832	679.7874149	264.2515646
79.55	125.935918	214.9987827	473.8340216	13.87726812	234.9883679	-6.072940252	70.65154288	318.9115454	122.0553538	16.9427271	-48.3284557	376.3554682	571.3479314	115.5566228	443.0274988	288.9664255	275.0317496	185.5480731	376.7781142	-18.27312358	618.0856992	120.5530081	597.7004595	342.8686448	678.6541373	270.944509
79.6	129.4297804	204.4969182	481.7850114	23.2301975	253.0960935	-9.771489235	69.82828836	308.8082698	133.9210554	7.35557593	-48.3284557	376.3554682	576.6350249	125.6180642	440.2694293	299.8785121	280.8989971	181.129622	387.1890439	-8.267916354	626.5662553	136.0388805	593.4401499	352.7900323	676.9102101	277.4295493
79.65	131.97289	192.6400387	491.2634669	36.46230731	272.122027	-10.13266194	67.56732494	295.3835688	150.2391593	1.819388466	-48.3284557	376.3554682	580.6766576	134.5135644	438.1388207	310.6518248	286.0968296	176.8850529	396.0941429	1.027122306	633.210658	148.5427357	587.9738881	363.2108131	674.5856084	283.8395652
79.7	134.4005757	179.7958121	501.0568377	51.60848707	291.3965481	-7.471782351	64.04219785	278.8616531	169.1216613	-0.886987759	-48.3284557	376.3554682	583.4317478	142.4355663	435.83256	321.0854984	291.0396948	172.9259723	404.5577409	11.01449979	638.347176	159.2692074	581.3885924	373.8552099	671.7909226	291.1743991
79.75	137.9287613	166.7358551	509.8077124	66.41184825	310.1279881	-2.585506496	59.83752754	260.0620748	188.1962657	-2.562600173	-48.3284557	376.3554682	584.9640155	149.7149247	432.2738759	330.9842326	296.2308344	169.3174074	413.857899	23.31984005	642.4169139	169.6890889	573.8823085	384.3247541	668.6951606	300.4816482
79.8	143.7730393	154.325657	516.3727921	78.96973993	327.654756	3.777895459	55.58277573	239.9142677	205.3968769	-4.951146807	-48.3284557	376.3554682	585.3183126	156.6546131	426.3738689	340.2138018	302.1572553	166.1306641	425.0887876	39.3149893	645.7896898	181.0920336	565.6376939	394.2284521	665.4859011	312.7048171
79.85	152.6497254	143.2787436	520.1664419	88.34142361	343.5440988	10.89737568	51.96186028	219.3747207	219.4097283	-9.389555585	-48.3284557	376.3554682	584.6691575	163.568484	417.3622745	348.7684168	309.1033014	163.3943465	438.6044797	59.31156954	648.8091523	194.2504009	556.8499644	403.3033375	662.2864432	328.0849111
79.9	163.5741173	133.5352197	522.1848536	96.74124537	357.9937007	18.51315414	49.68740473	199.0135237	231.2365983	-15.37528913	-48.3284557	376.3554682	583.6676955	171.2591988	406.2386871	356.8502599	316.39617	160.901127	452.7223244	81.11956971	651.495237	208.4897531	547.7312954	411.6899911	658.8921984	344.73638
79.95	175.1321814	124.7526086	523.725374	106.8890317	371.2926926	26.37130877	49.51343729	179.4769092	242.2720136	-22.01937089	-48.3284557	376.3554682	583.0879554	180.527691	394.4591037	364.6162395	323.2116148	158.4089685	465.62003	102.3431603	653.8968639	222.9108617	538.5806026	419.5923933	654.9887271	360.5084864
80	185.9825563	116.5363374	526.00352	121.2350959	383.7071256	34.23500303	52.20405699	161.498607	253.8008831	-28.41931522	-48.3284557	376.3554682	583.6794709	192.067651	383.6064073	372.1590184	328.7661758	155.6706773	475.8531556	121.1315023	656.0684384	236.7273411	529.7304397	427.1916563	650.2246278	373.5687804
80.05	195.2304595	108.4873238	529.7991652	141.0714374	395.634684	42.13151106	58.09115013	145.5273169	266.8622364	-33.72565825	-48.3284557	376.3554682	585.845134	206.0360028	374.9053931	379.5035131	332.5927457	152.556783	482.571939	136.4202846	657.9964736	249.4365873	521.342327	434.5754326	644.2653453	382.8508701
80.1	203.6339858	100.8650808	534.1642777	163.8960617	407.1481634	50.40177315	66.87717553	131.2854238	281.1967471	-37.53517039	-48.3284557	376.3554682	588.7823693	221.0137713	367.5042942	386.5300497	335.5583482	149.5831398	486.2500049	148.9659378	659.5010175	261.2944164	513.0865255	441.7009246	637.1451545	389.4048809
80.15	212.1884708	93.97476832	537.9641857	186.8533086	418.3297588	59.54667757	77.74812977	117.9735091	296.3222065	-39.56100122	-48.3284557	376.3554682	591.4670042	235.3987955	360.0545042	393.1358613	338.7618402	147.4169888	487.5430604	159.6955202	660.3220311	272.6325879	504.4330111	448.5078174	629.0144193	394.6951744
80.2	221.8417774	88.14468519	540.2266214	207.6626525	429.2371039	70.01254851	89.90416766	104.7169469	311.7732794	-39.54955302	-48.3284557	376.3554682	592.9760192	247.8632545	351.1336815	399.2639956	343.2733093	146.7323871	487.0067584	169.3961903	660.2111774	283.7663199	494.8061991	454.9580613	620.0785223	400.1304204
80.25	233.224186	83.57875266	540.3829075	225.1175227	439.9273855	82.06756547	102.6616367	90.86689723	327.1666821	-37.47731968	-48.3284557	376.3554682	592.7201781	257.7671446	339.5902311	404.8859849	349.8591766	148.0167581	485.1946628	178.8088587	658.9811367	294.9945564	483.7551879	461.0567519	610.600499	406.876164
80.3	246.1821852	80.14696839	538.7511836	240.3720098	450.6798683	95.90201349	115.6672934	76.75533757	342.9062816	-33.08860094	-48.3284557	376.3554682	590.8682354	266.011405	325.8943328	409.823078	357.8244222	150.8321043	482.4475545	188.363727	656.5758024	306.5598535	471.2333713	466.579282	600.6094648	414.862448
80.35	260.3482809	77.63027335	535.8247708	254.867599	461.7379475	111.5051088	128.6446901	63.07412084	359.3413092	-26.37825495	-48.3284557	376.3554682	587.8177207	273.8274258	310.9471911	413.8379786	366.2256296	154.5461497	479.1355248	198.4490125	653.0025863	318.7073803	457.3717377	471.2476025	590.1019346	423.7494774
80.4	275.374546	75.80403893	532.0721183	269.8616064	473.2973923	128.8104704	141.3104286	50.51849863	376.7540385	-17.38893529	-48.3284557	376.3554682	583.9585383	282.3549806	295.7442069	416.6503718	374.1941442	158.5607901	475.6293367	209.4158473	648.2640337	331.665333	442.29323	474.7510561	579.0554358	433.2016971
80.45	290.8445837	74.44238862	527.8478861	286.0936973	485.2873673	147.4374112	153.4774013	39.60830676	395.1250095	-6.395099357	-48.3284557	376.3554682	579.6333882	292.3479858	281.1938476	418.0119596	381.0908125	162.3845495	472.226655	221.5288457	642.4584006	345.5570426	426.2063653	476.9300433	567.4415807	442.8371471
80.5	306.2551872	73.73360738	523.2442433	302.9600098	496.4712778	166.2399717	165.6751967	30.27025118	413.2082731	5.529583928	-48.3284557	376.3554682	575.0415261	303.6075617	267.2189181	418.0443602	387.2469628	166.2959044	468.9521293	234.66502	635.7924754	359.8215701	409.7388067	478.3987014	555.5651329	452.5784646
80.55	321.012176	73.85855884	518.3076928	319.6205961	505.6264151	184.0955041	178.5340502	22.30332985	429.7808344	17.32883106	-48.3284557	376.3554682	570.3652432	315.6649835	253.6298697	416.974748	393.1224344	170.6547158	465.6890616	248.5436294	628.5329677	373.7739163	393.8458065	480.031838	543.7991048	462.2293724
80.6	334.5758052	74.98674726	513.0670739	335.3208678	511.7335013	200.1640823	192.6464063	15.51333045	443.8515241	28.12658199	-48.3284557	376.3554682	565.7791298	328.0682699	240.2244304	415.0453767	399.1423036	175.7943881	462.3198852	262.9075975	620.9226417	386.7685105	379.7095841	482.7611132	532.5475806	471.5716189
80.65	346.743775	77.21176449	507.4421405	349.4957395	514.297243	214.1562499	208.2278488	9.57721948	454.9205783	37.39390747	-48.3284557	376.3554682	561.3412749	340.3751615	226.8089926	412.4840434	405.5536504	181.8608333	458.6987857	277.5257968	613.1276866	398.3640463	368.2503868	487.2288581	522.062982	480.4002313
80.7	357.9259623	80.58609154	500.8434117	361.9871904	514.1794741	226.655557	224.9535996	4.657877881	463.8304921	46.14266094	-48.3284557	376.3554682	556.6746946	352.0242653	213.5357346	409.1627224	411.7113717	188.189014	454.5315565	291.9439541	605.3022072	409.0544433	358.8626211	492.5693192	511.8609515	488.3378991
80.75	368.7355888	85.0984464	492.5076459	372.6658323	512.5195008	238.3790233	242.195748	0.785759873	471.5871449	55.52420246	-48.3284557	376.3554682	551.2333116	362.4416676	200.5528457	404.9030754	416.8967155	194.010997	449.5615172	305.7677525	597.6048441	419.4865279	350.3225409	497.5898652	501.2748714	495.1218155
80.8	379.729861	90.72373711	481.589267	381.4153171	510.3906185	249.913321	259.3756193	-2.024706178	479.0745717	66.55622219	-48.3284557	376.3554682	544.4368421	371.1116202	188.0203413	399.5157586	420.4449874	198.6205301	443.518862	318.6497054	590.229088	430.2575021	341.2521645	501.1213155	489.5495949	500.5078094
80.85	391.3550174	97.43802845	467.4631413	388.3435331	508.6011586	261.6723138	276.0759566	-3.872682447	486.9779983	79.85662796	-48.3284557	376.3554682	535.8902018	377.8304997	176.1104849	392.9506899	421.9894809	201.6374801	436.1197288	330.2882845	583.3121765	441.7524841	330.4801226	502.3276642	476.1648563	504.4555819
80.9	403.4981355	105.1444858	450.9941635	394.2744807	506.9912357	273.9002299	292.408582	-4.923317973	494.9005805	94.5474308	-48.3284557	376.3554682	526.0939658	383.4208857	164.931971	385.6212361	422.2289242	203.9225262	427.2638053	340.5319183	576.3063559	453.258855	318.067098	501.67233	461.3310441	507.4527976
80.95	415.93808	113.7178745	433.6861931	400.2314678	505.1719497	286.7474863	308.5558625	-5.396642648	502.341099	109.526337	-48.3284557	376.3554682	515.9241264	388.9776305	154.7109292	378.1501688	422.06071	206.5495236	416.9114313	349.2442696	568.5209634	463.9440183	304.5364077	499.975284	445.6800855	510.1517937
81	428.4742951	123.0387369	417.3743155	407.2199711	502.7677481	300.3729745	324.6884309	-5.503015504	508.877558	123.8504742	-48.3284557	376.3554682	506.3909146	395.5688145	145.7069194	371.2199969	422.370859	210.5616158	404.9866906	356.26195	559.184368	473.0688671	290.5302908	498.1108932	430.0228005	513.2328074
81.05	440.8398985	132.9526933	403.6036243	415.8302014	499.4217101	314.7795637	341.0645577	-5.315630156	514.30235	137.0313621	-48.3284557	376.3554682	498.3362499	403.8788608	138.1148724	365.4028276	423.7867451	216.5970019	391.4726636	361.5231414	547.6356393	480.1804796	276.7681647	496.8308398	415.1443356	517.2320952
81.1	452.5928738	143.5465019	391.7235396	425.3244993	495.0252567	329.1845366	357.908022	-4.173728833	518.9439764	150.0724866	-48.3284557	376.3554682	491.3742603	413.2645415	131.6467252	360.2419539	425.9912787	224.1627614	376.5938458	365.1065601	534.4561383	486.159657	263.4632037	495.8089916	401.7557084	522.1383494
81.15	463.2514146	154.8989689	380.3271146	434.6232554	489.448452	342.6563558	375.4415892	-1.35673964	523.1855323	164.1108801	-48.3284557	376.3554682	484.7736758	422.7611349	125.851713	355.0927397	428.4548761	232.4675193	360.6934739	367.1171356	520.7172538	492.076276	250.7676038	494.5105821	390.4797638	527.7314179
81.2	472.3936591	167.0998883	367.8203231	442.728211	482.5237092	354.3410346	393.8095649	3.77965288	527.3613686	180.1243534	-48.3284557	376.3554682	477.7408353	431.4819618	120.2341994	349.2649977	430.6753016	240.7790672	344.1724753	367.636985	507.7449933	498.9759132	238.8192762	492.3637567	381.9349759	533.7549083
81.25	479.7916051	180.1244701	352.8996683	448.9733558	474.1746329	363.75885	413.012188	11.47898954	531.5895956	198.5116151	-48.3284557	376.3554682	469.6657942	438.8819892	114.3659331	342.1711851	432.2403584	248.567742	327.4759543	366.7935519	496.7068573	507.5482413	227.5717719	488.8904192	376.2555165	539.8833194
81.3	485.3313396	193.3834956	335.7646053	453.4106256	464.4434436	371.4728622	432.5057492	21.45538699	535.1923669	218.0147227	-48.3284557	376.3554682	460.6646467	445.1681032	108.6433664	333.8965225	433.0412117	255.6844607	311.2984392	365.1907199	486.8230949	516.8040013	217.1836133	484.3720055	371.6839553	545.566609
81.35	489.0245537	206.2080993	317.1619672	456.298433	453.5815061	378.3066862	451.7068857	33.1901873	537.4554837	237.2438849	-48.3284557	376.3554682	451.0915773	450.7366048	103.6237636	324.746923	433.0228784	262.0711375	296.4873217	363.5492977	476.701495	525.5086252	207.6094063	479.2273707	365.8780503	550.3096041
81.4	490.8744409	218.0064767	297.9889684	457.8660781	441.8838149	385.0539375	470.1390321	46.21737568	537.7405756	255.088712	-48.3284557	376.3554682	441.3442952	455.9629941	99.90238065	315.0683214	432.1245924	267.6692766	284.0280139	362.654418	464.7466377	532.5285802	198.8071121	473.9097195	356.3558249	553.6759426
81.45	490.9566441	228.4580354	279.2253012	458.4138991	429.6532465	392.3072221	487.5391335	60.16144086	535.6791477	271.0419182	-48.3284557	376.3554682	431.7713866	461.1615656	97.78304435	305.1337867	430.4133859	272.556335	274.6407706	363.0502547	449.6166766	537.1423229	190.6418216	468.8300114	341.2066603	555.4500386
81.5	489.8805472	238.2569662	261.4287783	458.2799679	417.2167723	399.7311113	503.6092827	74.42381297	531.4805229	285.4858321	-48.3284557	376.3554682	422.4964116	466.4491725	96.77242323	294.6550386	428.0685209	277.2976564	267.4391544	363.7712068	432.2949972	540.0900569	182.5143972	463.6795841	321.8253416	555.8729911
81.55	488.3249312	248.2114657	245.3192812	457.9543173	404.8928165	406.7609143	518.1809152	88.46801234	525.5042009	298.9699777	-48.3284557	376.3554682	413.650618	471.94786	96.04041186	283.2142003	425.4158575	282.6033625	261.0866673	363.5199568	414.6512681	542.4564942	173.7045942	458.0727963	300.9163164	555.3980069
81.6	486.9535403	259.0447304	231.722649	457.9700806	393.0056613	412.8138794	531.1431537	101.8526681	518.0805909	311.9621382	-48.3284557	376.3554682	405.3770305	477.7757685	94.72584036	270.3330722	422.7890517	289.1573173	254.1297825	360.9589127	399.0703651	545.374335	163.4117763	451.5768989	281.8729754	554.5181197
81.65	486.2188101	271.2142519	221.0322026	458.6663981	381.6840337	417.3686769	542.497482	114.4657264	509.5024916	324.8366092	-48.3284557	376.3554682	397.6331456	483.9164585	92.1491262	255.6071759	420.4775138	297.3615012	245.4125227	355.1011844	387.72706	549.7117149	151.0958807	443.862452	267.90535	553.7181045
81.7	485.5090214	284.1862115	212.2257365	459.6000922	370.5247695	420.4582238	552.3076443	127.0996957	500.2750265	337.9827712	-48.3284557	376.3554682	389.8166993	489.7745462	88.81447927	239.5832738	418.5666467	306.4984917	235.3187087	346.5602852	379.5711859	554.8381913	137.4586765	435.194403	258.4565614	553.1409735
81.75	483.9974535	297.2921827	203.5708526	460.0612746	358.9379309	422.1838061	560.6366287	140.6665086	490.9620651	351.7199353	-48.3284557	376.3554682	381.0358634	494.6092832	85.44795242	223.0397982	417.0600322	315.5805371	224.8280132	336.5298913	372.6385	559.868248	123.6731791	426.064219	251.6514677	552.8210557
81.8	480.8798952	309.9772968	193.1717069	459.317457	346.2727347	422.6446888	567.5161991	155.9588972	482.1655717	366.3041945	-48.3284557	376.3554682	370.2926829	497.6870801	82.82776643	206.8709773	415.9542184	323.6726697	215.0767944	326.3597403	364.7669532	563.9734624	111.1012253	417.0650272	245.3724843	552.7834477
81.85	475.6556054	321.9535169	179.5197349	456.8083923	332.0351527	421.9669417	572.9735794	173.267992	474.2561051	381.7175502	-48.3284557	376.3554682	356.8258269	498.5359491	81.65803985	191.89913	415.1582255	330.1245193	207.0668635	317.2211754	354.0489502	566.5240004	100.8526057	408.6989686	237.6444221	552.9458139
81.9	468.9316698	333.5091207	163.2244375	452.5534703	316.3548582	419.9846662	576.878077	191.6674376	466.4234509	396.755454	-48.3284557	376.3554682	341.290441	497.7154337	82.24968758	178.0056341	414.32797	335.3931838	200.6824449	308.6121584	341.1212934	567.7440979	93.04652098	400.728278	229.0105412	553.0611775
81.95	461.6517505	344.9722372	145.6862567	446.8358374	299.6907898	416.560424	579.0968965	210.0143332	457.5022139	410.0802461	-48.3284557	376.3554682	324.9438716	496.1309089	84.78031893	164.8640481	413.0606371	340.1669605	195.4551803	299.6294082	327.1892289	567.9854244	87.32209788	392.7141693	220.3517928	552.7864625
82	454.7895375	356.5960865	128.5560707	439.9912582	282.5817264	411.5390307	579.5121458	227.3602598	446.2088352	420.5022909	-48.3284557	376.3554682	309.3432329	494.7768186	89.40890442	152.1213823	410.9566818	345.1199734	190.8556461	289.2819995	313.6675136	567.6062525	83.24976056	384.1694669	212.6137844	551.7643523
82.05	449.052651	368.4707864	113.4233836	432.4415439	265.6296334	404.8782503	578.037356	243.0797548	431.4615078	427.2942076	-48.3284557	376.3554682	295.9767749	494.5024639	96.08453051	139.4764801	407.7625946	350.7679323	186.3166264	276.7186788	301.8876724	566.987492	80.29659655	374.6803995	206.5619252	549.7751776
82.1	443.9071151	380.2580786	100.5389766	424.3031318	249.4009566	397.0065757	574.990872	257.4111552	414.0288596	431.5086534	-48.3284557	376.3554682	284.8260128	494.9705025	104.584579	127.3462952	403.477353	356.6322276	182.1980372	262.5111759	290.9871521	565.9250026	77.64283814	364.1520362	200.6601566	546.6251745
82.15	438.562693	391.599948	89.74599976	415.7307746	234.5851767	388.5606876	570.7203013	270.6654717	395.4427727	434.5811393	-48.3284557	376.3554682	275.3580461	495.5446232	114.4819511	116.2693658	398.2283965	362.0736524	178.8565747	247.5523897	279.6417929	564.2084365	74.31401235	352.5491189	193.1046906	542.2439383
82.2	432.2105712	402.2068489	80.83409306	406.8871552	221.9919373	380.2842624	565.5493618	283.0916431	377.6471906	437.9846586	-48.3284557	376.3554682	266.9237117	495.5565004	125.3370527	106.7711232	392.1261784	366.4562337	176.6795472	232.8415356	266.3407143	561.5983105	69.27917852	339.7887704	181.9174558	536.5048829
82.25	424.2237999	411.9355336	73.42977494	397.876632	212.179752	372.7731873	559.7705766	295.1025491	362.4448612	442.7949857	-48.3284557	376.3554682	258.785736	494.470333	136.7895906	99.14088731	385.269722	369.3046023	175.9375738	219.2293216	249.7133979	557.9203037	61.78548269	325.8057394	165.4425951	529.3197765
82.3	414.7045479	420.6838232	67.6331553	388.7582519	204.7446511	365.6712181	553.033851	306.8974426	349.0880624	448.0738115	-48.3284557	376.3554682	250.8482348	492.4332775	148.4690684	92.68049519	378.0557424	371.202097	176.2740256	206.3422953	231.359876	553.6057429	52.90348402	310.9680803	145.7753965	521.2735353
82.35	403.9324667	428.3438484	63.34409023	379.5200268	198.8381949	358.36369	544.9177254	318.7763969	336.0159473	452.3900191	-48.3284557	376.3554682	243.0569086	489.7555657	160.1119531	86.51959388	370.9554643	372.8986803	177.2066957	193.5940923	213.6564023	549.2941906	44.31344519	295.9035144	126.1181114	513.2918469
82.4	392.1866544	434.7760675	60.44011056	370.1430855	193.5103833	350.161262	534.9783975	331.0534781	321.3892831	454.2969898	-48.3284557	376.3554682	235.3625461	486.7633002	171.4926986	79.7879765	364.4899588	375.1547629	178.2369103	180.3332104	199.4782736	545.7537147	37.87178317	281.3982318	110.3800352	506.5480213
82.45	379.7054988	439.9002301	58.73940891	360.5934809	187.9253323	340.4865644	522.9496756	343.9557958	303.6308644	452.7047375	-48.3284557	376.3554682	227.7408821	483.7267602	182.4478223	71.84127024	359.0007905	378.505089	179.0478045	166.083465	191.1448542	543.5592812	34.9565535	268.1049109	101.8071402	501.9901719
82.5	366.8687944	444.1327752	57.55244734	350.5186107	181.9794352	329.2445332	509.7127754	357.8385332	283.665426	448.2034885	-48.3284557	376.3554682	219.6705161	480.341179	193.6971473	63.52137966	353.9544548	382.273322	180.2218117	151.4155554	186.5333289	542.0078045	34.66714891	255.6187769	98.35030347	498.7762355
82.55	354.1928792	447.9901192	56.19191162	339.5596044	175.8267253	316.5759632	496.5321977	372.8448932	263.3461136	441.8659916	-48.3284557	376.3554682	210.6571537	476.2615616	205.975943	55.939102	348.5390165	385.5689445	182.5055036	137.2034869	182.295629	540.0675022	35.3192619	243.0970855	96.31393956	495.4636129
82.6	342.28316	451.9943282	53.94248671	327.3071091	169.6377886	302.6398194	484.7904925	388.9961812	245.0437899	434.9640449	-48.3284557	376.3554682	200.1452861	471.1069683	219.9360749	50.21570426	341.8899229	387.5097782	186.6494806	124.4101943	174.8751402	536.6353838	35.16873502	229.5697423	91.82094155	490.5004244
82.65	331.5894096	456.4879404	50.22691652	313.4215153	163.5977753	287.6592282	475.4178222	405.9388562	230.9754076	428.7163054	-48.3284557	376.3554682	187.8151603	464.5482759	235.8699264	47.13295506	333.3563642	387.4912791	193.1047454	113.7594411	161.487789	530.8408015	32.94567828	214.2853202	81.88200152	482.6897685
82.7	321.4380915	460.7862659	45.90837929	298.2612817	158.1296641	272.0906995	467.1686941	422.1445803	220.5472923	422.9173963	-48.3284557	376.3554682	174.7421477	456.7960945	252.6444087	46.20070945	323.4635015	386.1582287	201.5928921	105.3143136	144.0298503	522.8601498	29.82317852	197.8195779	68.23060654	472.5159774
82.75	310.7582623	463.9855803	42.10636114	282.4585682	153.70307	256.5861692	458.2256239	436.0980469	212.4046983	417.0884113	-48.3284557	376.3554682	162.420761	448.2216892	268.9054128	46.59119916	313.1544738	384.4731892	211.559585	98.90513774	125.8774662	513.3183337	27.54619032	181.2502556	53.96167834	461.1156055
82.8	298.3361403	465.1660548	40.01802287	266.7657287	150.8225476	241.8866382	446.6206696	446.5058981	204.9808926	410.6671165	-48.3284557	376.3554682	152.5587237	439.2953009	283.4687155	47.5111566	303.5034789	383.4580194	222.4544068	94.31763537	111.0897264	503.0690608	27.95230312	165.837289	42.65173553	449.896632
82.85	283.2091881	463.6759898	40.46466413	251.8264722	149.7642022	228.5690768	430.7043141	452.6462593	196.8181334	403.0981964	-48.3284557	376.3554682	146.3799099	430.477061	295.6889195	48.29847627	295.4502643	383.9300153	233.7828731	91.23175198	103.1753531	493.0737175	32.35684828	152.6134128	37.3138687	440.1742185
82.9	266.4291063	460.0858542	43.03914298	237.5006563	150.6079487	216.455356	411.0153491	455.6612967	187.8592611	394.1681057	-48.3284557	376.3554682	143.3739328	421.8260675	306.8801088	49.58966123	288.6943628	385.4454152	245.1444805	89.03819077	100.6991692	483.7083127	39.92474074	141.293243	36.44664135	431.7914867
82.95	249.8756562	455.3843268	46.82505877	223.351268	153.1029492	205.0451936	388.9601365	457.1350007	178.2457893	383.7150624	-48.3284557	376.3554682	142.3058588	413.2723127	318.6204895	52.11414791	282.6262128	387.2980546	256.1610925	87.02276779	100.7947145	475.1156387	49.32475993	131.1912551	37.48654952	424.149253
83	235.8265837	450.7079139	50.88756897	208.8674823	156.9766696	193.7869206	366.4393872	458.7376797	168.1305287	371.5613622	-48.3284557	376.3554682	141.8585942	404.6915987	332.3223477	56.54078196	276.5808494	388.7701875	266.4999425	84.48738705	100.4224271	467.3178421	59.24923074	121.5460821	37.77573553	416.5288886
83.05	226.2253539	447.0248408	54.69588528	193.7658637	161.9871348	182.2789835	345.535014	461.897913	157.7155206	357.719091	-48.3284557	376.3554682	140.881166	395.9487091	348.7850725	63.21000384	270.0123376	389.3183109	276.0547146	81.0176675	97.03434843	460.1346494	68.68182905	111.6568986	35.17151253	408.196308
83.1	219.8987576	443.8320828	58.76738974	178.4328276	167.9803795	170.8831333	326.5929291	466.2237063	147.5662576	342.4975589	-48.3284557	376.3554682	138.7445286	387.031801	366.4135584	71.17794007	263.2152427	389.123225	285.3174318	77.75110239	91.377951	452.9889567	77.60844111	101.3356199	30.33082294	398.8402314
83.15	214.7656871	440.2584343	63.90168915	163.548122	174.7997942	160.2017964	309.4445081	470.7944596	138.5087713	326.6066183	-48.3284557	376.3554682	134.958996	377.9615985	383.3936174	79.38384736	256.6611306	388.5262842	294.8850198	76.14829209	84.67654862	445.1282444	86.14455251	90.44645563	24.29084165	388.1427266
83.2	208.5735759	435.3544582	70.88730764	149.8622549	182.2761776	150.8460425	293.759384	474.6389784	131.4755137	310.8989634	-48.3284557	376.3554682	128.996039	368.7439558	398.2100484	86.92224631	250.857274	387.8802563	305.2783735	77.62670179	78.21897562	435.7842396	94.40361261	78.85223341	18.14120819	375.7926918
83.25	199.4608391	428.2761145	80.16667108	137.8751551	190.3288519	143.223394	278.984852	476.951056	127.0796361	296.0644927	-48.3284557	376.3554682	120.6765671	359.4748875	410.0234677	93.35058392	246.2116813	387.5149896	316.7924577	83.02945381	73.20763382	424.44889	102.5176824	66.52923194	12.81981853	361.6891016
83.3	188.5065466	419.2497035	91.91081383	127.8198091	199.2321037	137.0953764	264.9707518	477.8994703	124.9555144	282.1229748	-48.3284557	376.3554682	111.3842737	350.2412341	419.8390522	99.72529932	242.3498712	387.2744343	328.8350291	91.21564741	69.33455168	411.6378137	111.1237993	54.21849723	8.495935373	346.4734277
83.35	177.5401768	408.8081017	106.0861084	119.7674925	209.3335604	132.0712358	251.4542945	477.8584437	124.1405797	268.7465406	-48.3284557	376.3554682	103.1195813	341.3157058	428.8967426	107.2730458	238.7824994	386.9878279	340.6846751	100.5867298	66.19991733	398.2795032	120.9319601	42.90589664	5.288491148	331.1610873
83.4	168.6390915	397.6219699	122.6110931	113.7540998	220.9585237	127.7578237	238.1559409	477.2279638	123.6086756	255.518732	-48.3284557	376.3554682	98.05283047	333.0573916	438.2851984	117.0839034	235.0006587	386.4806756	351.7398497	109.690614	63.38516811	385.362583	132.5989204	33.61627785	3.324702218	316.8611256
83.45	163.5418551	386.4631518	140.9594673	109.4591784	234.0449684	123.6356754	224.8774327	476.3166141	122.6322431	242.0311072	-48.3284557	376.3554682	97.65350591	325.7828277	448.6293492	129.7017659	230.5681608	385.5874757	361.6174072	117.5667833	60.45160736	373.6192995	146.298704	26.9306584	2.418444884	304.3569937
83.5	161.1012616	375.1749034	159.3875075	105.3754	248.2412356	119.9046328	211.2031989	474.5091856	121.9562039	227.9960989	-48.3284557	376.3554682	100.8458662	319.5215555	458.9685631	144.1365988	225.6939454	384.3319274	370.4759383	125.0314726	58.03423882	362.6403642	161.0890812	22.19574941	1.961364173	293.0357015
83.55	159.4999872	363.4772607	175.9799119	99.68452805	262.9308662	116.69764	196.9236493	471.1416149	122.6847891	213.2452123	-48.3284557	376.3554682	105.6170311	314.1269243	468.1991458	159.1844126	220.6697149	382.7315375	378.5252186	133.1459099	56.68087798	351.66446	175.6829058	18.27458063	0.910977045	281.7456171
83.6	156.8160085	350.9806676	189.0576197	90.56694555	277.5413696	114.1339201	181.7705908	465.4806343	125.9529559	197.6558427	-48.3284557	376.3554682	109.9559964	309.3968552	475.3885923	173.8564416	215.800875	380.8054899	385.9331569	142.8829217	56.95131775	339.8999396	188.9257812	14.03745748	-1.815344491	269.2265088
83.65	151.4835742	337.3135292	197.8302462	76.84224223	291.6625609	112.3123116	165.5429094	456.9308678	132.4923494	181.2901541	-48.3284557	376.3554682	112.3772581	305.0327125	480.0161913	187.5401036	211.280352	378.5614521	392.8574896	154.8734129	59.16853172	326.7728921	200.2014925	8.718563844	-6.840896976	254.5137825
83.7	144.8707212	323.1843949	204.1756405	60.59624216	304.842944	111.0572766	148.9459812	445.8570608	141.8173371	165.0322663	-48.3284557	376.3554682	113.1374517	300.5049837	482.5537372	200.3653492	206.9737165	375.8316348	398.7824156	168.2278623	62.47992662	312.7653433	210.3372729	2.871771783	-13.33771502	238.0983037
83.75	138.9053093	309.6407256	210.577217	44.90199523	316.6921898	110.1552731	132.9653482	432.9485534	153.0495696	150.0040043	-48.3284557	376.3554682	112.9291708	295.2204462	483.614039	212.5420587	202.6308668	372.4334685	403.2104916	181.8975264	65.78730966	298.5658351	220.4645097	-2.610632074	-19.88690393	221.0028788
83.8	135.6853217	297.9286681	219.4417598	33.11496425	326.8568422	109.4008892	118.8015802	419.0571203	165.2831657	137.3101953	-48.3284557	376.3554682	112.4448401	288.5778673	483.7555465	224.2280809	197.9878966	368.1726968	405.6941771	194.9693207	67.97131434	284.8511714	231.6339081	-6.824649058	-24.94259123	204.4300383
83.85	136.7467454	289.0180478	232.3857823	27.7915381	335.4237846	108.7899756	107.5231075	405.1199351	177.6607141	127.578783	-48.3284557	376.3554682	112.2882062	280.1432652	483.4081765	235.5747008	192.8346856	362.922565	405.9532199	206.9140874	68.24578109	272.1861289	244.6223149	-9.024678971	-27.23890754	189.4621879
83.9	140.7421137	281.7752075	248.8164395	27.89217879	343.7944779	109.6825931	99.14307283	391.3707605	189.9228881	120.0485751	-48.3284557	376.3554682	112.8306457	270.3512102	482.7107275	246.6904719	187.3423502	356.8744662	404.7282856	218.23778	67.38159609	260.374488	259.2703748	-9.101434181	-26.46493002	176.1382672
83.95	145.6669124	274.5467047	267.5285159	31.29562086	353.596542	113.5829665	93.16383838	377.9198266	201.8512946	113.4857248	-48.3284557	376.3554682	114.4602329	259.8733059	481.759723	257.6923458	181.738741	350.315469	402.8914556	229.5363107	66.52624371	249.167576	275.2174296	-7.10278534	-22.69192642	164.2342841
84	149.5460534	265.5794863	287.4542141	35.92997456	366.2555821	121.835714	88.98995279	364.8399262	213.2768489	106.654657	-48.3284557	376.3554682	117.5660517	249.4287679	480.6484537	268.6841278	176.2713263	343.5554015	401.2926699	241.3247978	66.86417098	238.3449679	292.1090426	-3.106027172	-16.04463676	153.4802939
84.05	150.95034	253.5643539	307.6437298	40.19081425	382.4339313	135.0649207	86.04710957	352.168657	224.1678068	98.5643214	-48.3284557	376.3554682	122.227858	239.5987024	479.392607	279.6967098	171.1769022	336.8682857	400.4086251	253.8750709	69.19573384	227.6592956	309.4935951	2.60262119	-6.959504232	143.5021456
84.1	150.9750365	239.4253465	327.2473146	44.38725169	400.2844013	151.1914042	84.24036421	339.9240553	235.1531999	90.05765718	-48.3284557	376.3554682	127.7274822	230.3244563	477.5032283	290.5899197	166.6845402	330.1925099	399.2297109	266.7159198	73.25853377	217.2014065	326.7805925	9.399397583	3.197958807	133.7539021
84.15	151.1858188	224.7801877	345.4069572	49.101616	417.7632838	167.9311838	83.54087251	328.1427054	246.9178002	82.3230591	-48.3284557	376.3554682	132.9599049	221.2834583	474.380789	301.1462858	163.0241534	323.4041577	396.432731	279.3148397	78.41874994	207.0095692	343.3513444	16.51087874	12.81063392	123.5026161
84.2	153.1978172	211.4458101	361.3593531	54.87954534	433.2769903	183.4506108	83.90859986	316.8544651	260.0659546	76.56179729	-48.3284557	376.3554682	136.8370156	212.1085149	469.4175184	311.1942234	160.4308165	316.3781619	390.6994492	291.2531737	84.03825468	197.0993432	358.697423	23.24572241	20.32827654	111.9534094
84.25	158.2198605	200.86326	374.7461428	62.06169432	445.9269916	196.728156	85.14257956	305.9795381	275.0100883	73.80450623	-48.3284557	376.3554682	138.6721642	202.4964079	462.2499282	320.6390528	159.0253592	308.9947998	381.0897017	302.2261125	89.56322132	187.417034	372.498765	29.09616006	24.76682624	98.52981038
84.3	165.7087206	192.644166	386.2463436	70.21695688	456.0639002	208.8864611	86.91943131	294.97478	291.094076	73.34612678	-48.3284557	376.3554682	139.310218	192.7553783	453.5960453	329.5144887	158.526233	301.3252115	368.6192271	312.1296914	94.85065789	177.500267	384.8786925	34.26647343	27.26541215	83.88416394
84.35	174.7386078	185.8401797	396.8351921	78.88341615	464.2185209	221.3002067	88.84110297	283.2700557	307.4962512	74.22814906	-48.3284557	376.3554682	140.0253394	183.3530646	444.5372659	337.8243916	158.5191444	293.4720564	354.8121924	320.7456308	99.78524146	166.8209788	396.0603606	39.0884704	29.55843715	69.13786528
84.4	184.4147046	179.4489233	407.4002739	87.6114894	470.8128938	235.1622336	90.50546374	270.2476787	323.5112152	75.53283194	-48.3284557	376.3554682	142.1118947	174.8187807	436.2147435	345.5193932	158.578798	285.5303771	341.3023399	327.7663411	104.2573382	154.8264181	406.2331062	43.86686199	33.39797445	55.54898565
84.45	193.9414144	172.5524883	418.6359265	96.07726064	476.0989813	251.036792	91.53582584	255.4233114	338.7148522	76.60324848	-48.3284557	376.3554682	146.4807999	167.5747637	429.5053783	352.5455827	158.3303894	277.5455722	329.5154007	333.0173754	108.3255337	141.1956318	415.5784378	48.80361913	40.07866922	44.10841046
84.5	203.4041853	165.0669418	430.3146803	104.4752551	479.8984589	267.5314243	91.95338655	238.9064254	353.6490121	78.87127785	-48.3284557	376.3554682	152.7499968	161.2598043	423.7492414	358.883174	158.0112295	269.3290877	319.0968609	336.7131999	112.7689146	126.8245849	424.3315155	53.99053879	49.1071923	34.39473913
84.55	212.8860384	156.9480717	442.0225336	112.9842463	482.0100156	283.0098717	91.71095389	220.9772671	368.9021693	83.90969939	-48.3284557	376.3554682	160.1860187	155.3690633	417.9288001	364.5720902	157.9806269	260.683273	309.3246973	339.247956	118.5826358	112.957185	432.696594	59.41912655	59.47515854	25.49096408
84.6	222.467613	148.1519449	453.3850304	121.7769646	482.2451038	296.055193	90.7543919	201.9329422	384.9134609	93.11369648	-48.3284557	376.3554682	168.07603	149.3754053	410.9869491	369.6806747	158.6061879	251.4127577	299.4309468	341.0356888	126.7328654	100.9357696	440.8620295	65.07735327	70.21493695	16.43422424
84.65	232.280471	138.789138	464.1332276	130.9378834	480.4704957	305.869497	89.155654	182.1108674	401.6369953	106.8632041	-48.3284557	376.3554682	175.818509	142.8497731	402.1307816	374.3654439	160.1443454	241.4030298	288.7492058	342.3757239	137.7499	91.70565355	448.9631367	70.9369966	80.5813099	6.508653786
84.7	242.2311962	129.5470924	474.4406882	140.8784302	476.8802318	313.4657897	87.94522813	162.3474308	417.764324	122.4277731	-48.3284557	376.3554682	183.3516767	136.0063883	391.8264758	378.6260973	162.3596078	231.071677	277.8547547	343.4859985	150.8014719	84.76250222	457.1573769	77.26053944	90.94246962	-3.792334793
84.75	252.257779	121.3586718	484.490296	151.9235999	471.6446137	320.115167	88.31279747	143.6417001	432.0259626	136.8095001	-48.3284557	376.3554682	190.655542	129.1803064	380.9105185	382.4514728	164.8765035	220.9480328	267.5979249	344.4783052	164.7059398	79.10739149	465.5361295	84.25579595	101.7508938	-13.72420028
84.8	262.2764497	115.1585859	494.4309535	164.3412961	464.9267285	327.0224228	91.48267009	127.137343	443.468895	147.4975557	-48.3284557	376.3554682	197.7044825	122.7089181	370.2956067	385.8086306	167.3118213	211.5706832	258.9033725	345.4653019	178.379987	73.71880007	474.1744863	92.10682602	113.4223128	-22.52210522
84.85	272.2308959	111.5458155	504.2593343	178.0853525	456.9542568	335.1212153	98.15697099	113.6293376	451.7499947	153.1233954	-48.3284557	376.3554682	204.6028154	116.8665689	360.6743017	388.6406809	169.4573473	203.3547634	252.4825713	346.4477878	191.025525	67.75991097	483.0972754	100.8895332	126.1644006	-29.6719766
84.9	282.563131	110.1253001	513.3032339	192.2225486	448.1803708	344.3208586	107.5663243	102.4469985	457.6394795	155.6495027	-48.3284557	376.3554682	211.6162001	111.5531726	351.7410701	391.1064763	171.9177161	196.1686016	247.3209626	346.721559	203.0887169	61.25256686	491.9826029	110.3709132	139.4498536	-35.4840662
84.95	293.7165385	110.1355972	520.9177795	205.7204281	439.1604986	354.2766328	118.4597645	92.36113067	462.0694521	157.6081975	-48.3284557	376.3554682	219.1487317	106.6067229	342.9683231	393.4051562	175.4431052	189.75479	242.1480814	345.4435948	215.1955794	54.4108955	500.5090963	120.2750666	152.6987796	-40.44799949
85	306.1100297	110.8271094	526.5597679	217.7250427	430.4695736	364.6238136	129.642821	82.0646908	465.8626117	161.409087	-48.3284557	376.3554682	227.5901451	101.8708101	333.791917	395.7478961	180.7734946	183.8605626	235.6173681	341.7331144	227.9270958	47.46002928	508.3957937	130.3628051	165.3808506	-45.05744423
85.05	319.9023192	111.5996825	530.0148349	227.9137116	422.5051686	374.951226	140.2159298	70.53695721	469.6617398	168.7095416	-48.3284557	376.3554682	237.0308125	97.13712392	323.6872761	398.2298381	188.3516966	178.3147863	226.7468108	335.0426579	241.6758331	40.6335596	515.5492072	140.5009037	177.0980706	-49.76827933
85.1	334.3189096	112.6331913	531.7135829	237.1785751	414.8461685	384.7233393	150.2509401	58.05060921	473.7947281	179.0210271	-48.3284557	376.3554682	247.5166634	92.74896805	312.5124753	400.1108748	197.6890557	173.3435667	216.6545288	326.2204568	255.9823768	34.31439383	522.147085	150.7104528	188.1464223	-54.83962014
85.15	348.4121122	114.2394648	532.2350488	246.6452558	406.8757938	393.348428	160.0321878	45.29072579	478.48335	191.2654982	-48.3284557	376.3554682	258.8722771	89.02890987	300.123247	400.480647	208.0508255	169.2416917	207.1003207	316.7099774	270.251753	28.934972	528.4764285	161.0473184	198.8767077	-60.54560611
85.2	361.3218933	116.7145841	532.1172948	257.3286751	397.9263957	400.2701889	169.818185	32.97076717	483.9354272	204.4139742	-48.3284557	376.3554682	270.9162033	86.28723141	286.3101357	398.3609576	218.7245773	166.2825101	200.0699405	308.1574845	283.9195721	24.90525299	534.7965156	171.5485104	209.6274204	-67.15472823
85.25	372.5454485	120.2122185	531.8056174	269.8730348	387.5122	405.1958293	179.8634673	21.67623227	490.1315757	217.5472842	-48.3284557	376.3554682	283.4720002	84.69417823	271.0080002	393.0602048	229.1218658	164.5370887	197.1376298	301.9220029	296.5941124	22.38153384	541.2569758	182.1591974	220.6538581	-74.78693982
85.3	382.4562925	124.5126986	531.5003079	283.9400006	375.7621005	408.475613	190.5743223	11.5987691	496.0558178	230.1568971	-48.3284557	376.3554682	295.7193886	83.6695475	254.9730309	385.3331315	239.0636662	163.7516967	197.506187	297.5114694	309.0342469	21.17239839	547.7251064	192.915189	232.0764217	-82.57213072
85.35	391.6305708	129.3188581	531.3287878	298.9471966	363.1445391	410.7174539	202.3862518	2.838927822	500.5554631	241.7937218	-48.3284557	376.3554682	306.8446259	82.50787279	239.4685595	376.4752226	248.4549846	163.5638228	199.7006532	293.9044194	322.080634	20.84914965	554.0072853	203.816543	243.9222388	-89.4370902
85.4	400.6026365	134.3430706	531.4099264	314.3522031	350.209742	412.5331899	215.6987485	-4.501342413	502.5752749	252.1189042	-48.3284557	376.3554682	316.1131886	80.52323767	226.0439025	367.9981354	257.2161446	163.6219623	202.2160673	290.0219057	336.5077634	20.9960158	559.9292953	214.8714107	256.1860026	-94.31662007
85.45	409.7562737	139.3188312	531.725715	329.6624071	337.4495629	414.3662121	230.6803896	-10.52307788	501.5582615	261.1828424	-48.3284557	376.3554682	323.2166018	77.23226501	215.9691805	361.1647973	265.312413	163.5630505	203.8324447	285.0093618	352.7204338	21.27097221	565.4019621	226.0573958	268.7691154	-96.56772793
85.5	419.0508739	144.458274	531.6754039	344.3541541	325.0315873	416.0479324	246.9947233	-15.20899441	498.2111554	269.7174879	-48.3284557	376.3554682	329.8520613	73.83590126	208.8542394	355.6138084	273.1246107	163.4116467	204.8238292	278.8573847	369.8203706	21.91604784	570.1140417	237.007517	281.7083365	-96.94976082
85.55	428.3450883	149.954611	530.5531039	357.9678034	313.0598878	417.198845	264.0842898	-18.77341492	493.6641335	278.7014525	-48.3284557	376.3554682	338.0480121	71.82693829	203.6372735	350.4639051	281.0804041	163.1878726	205.6946	271.798456	386.7062645	23.25026739	573.7885878	247.3307713	295.0170401	-96.61934827
85.6	437.5038603	155.9882698	527.6720536	370.1457335	301.6309807	417.4212281	281.43904	-21.43934187	489.0561591	289.0178618	-48.3284557	376.3554682	349.6741133	72.67111826	199.1307492	344.7449052	289.5821725	162.9116426	206.9530383	264.0819326	402.3923471	25.57228205	576.1717209	256.6928403	308.7366155	-96.69118209
85.65	446.4160355	162.7043533	522.6104053	380.8252797	290.7023328	416.3593318	298.7142581	-23.41780083	485.2484363	301.2233558	-48.3284557	376.3554682	365.6878386	77.22694711	194.2957733	337.6344143	299.0000289	162.7949444	208.9663429	256.02002	416.2433441	28.93680472	577.1775047	264.9648845	322.9156732	-97.94497227
85.7	454.6892487	170.0990282	515.7560121	390.4780691	279.8020328	413.9537362	315.9022145	-24.65013828	482.0744756	314.7419268	-48.3284557	376.3554682	383.8225453	84.03962213	189.0386064	329.0622977	308.8047748	163.1554521	211.5177463	247.8387263	428.9482766	33.50309879	577.3113456	272.841521	337.3924615	-99.65743468
85.75	461.9081816	178.1387525	507.7984454	399.6990501	268.2564	410.1908497	333.0741669	-25.03040509	479.0921781	328.7535971	-48.3284557	376.3554682	401.4475707	91.29021003	183.5286398	319.1712319	318.3391633	164.3958334	214.3062613	239.8944946	441.3595115	39.29974102	577.2138375	281.1052714	351.9688287	-100.8232756
85.8	467.6955457	186.8077688	499.462645	409.0133735	255.3112678	405.0358093	350.2855193	-24.46256317	475.8578807	342.5342548	-48.3284557	376.3554682	416.3867502	97.39809526	177.9496197	308.1165408	326.9835914	166.901455	217.0270654	232.5461918	454.2334401	46.3276147	577.5017982	290.4545588	366.428548	-100.4815986
85.85	471.9194907	196.1487159	491.3380477	418.7380426	240.4912907	398.5811548	367.4931467	-22.90386026	471.8958928	355.556514	-48.3284557	376.3554682	427.4515229	101.5210803	172.6126545	296.244576	334.3438429	170.95463	219.4301091	225.9534503	468.141703	54.61965782	578.5016786	301.2565007	380.6402576	-98.00636488
85.9	475.0558595	206.1954087	483.4038344	428.6862125	224.4734044	390.927804	384.5482408	-20.01134629	466.7961958	367.8272716	-48.3284557	376.3554682	436.0594936	104.9978211	167.8146929	283.9852756	341.3283299	176.9378679	221.7117287	219.7709985	482.3941113	63.67828756	579.5069808	312.8207991	394.841618	-93.86386361
85.95	477.7561667	216.9468054	475.4627526	438.5049381	208.5118108	382.4007835	401.2478519	-15.48145413	460.0909039	379.4546982	-48.3284557	376.3554682	444.023975	109.545406	164.0073944	272.0697948	349.0073146	185.1052123	224.0327894	213.4054097	496.245829	73.01265883	579.5976005	324.3264634	409.3451976	-88.73847763
86	480.6314223	228.3695705	467.2946054	447.8665701	194.0921892	373.4160708	417.3976208	-9.046857131	451.2775443	390.5635852	-48.3284557	376.3554682	452.9658345	116.7406556	161.6703788	261.303585	358.345924	195.6262658	226.5580217	206.2512612	509.0719651	82.20830496	577.8980043	335.0963648	424.4455922	-83.28024385
86.05	484.0535528	240.3717421	458.6257578	456.4898858	182.3936792	364.3660381	432.8114785	-0.64039717	440.0704201	401.2880749	-48.3284557	376.3554682	463.8346025	127.3832406	161.0081289	252.2257432	369.7221651	208.1817204	229.379906	197.7970483	520.5595237	91.16673315	573.8244758	344.8283824	440.3844836	-77.92068865
86.1	487.433731	252.7065197	449.2439123	464.2045325	173.4391987	355.5831091	447.2392619	9.375647186	426.9443193	411.2746434	-48.3284557	376.3554682	475.4758956	140.3472501	162.2034562	244.6767118	381.2618024	221.2832322	232.8787085	188.4250869	531.278216	101.1950657	567.7351974	353.8786089	456.6310844	-72.47153962
86.15	490.0197168	265.1511392	438.8876367	470.8437591	166.7395553	347.336692	460.4359538	20.50561942	412.7263542	420.0766023	-48.3284557	376.3554682	486.4929811	154.1858616	165.111837	238.1371519	390.9160386	233.3795597	237.4161513	178.7255669	541.8382114	113.6930949	560.2428275	362.7386645	472.6008574	-66.65646342
86.2	491.1135816	277.5510625	427.2531105	476.233913	161.718837	339.8824436	472.2089012	32.31284338	398.3020611	427.1817859	-48.3284557	376.3554682	495.7203713	167.6972337	169.56864	232.0529751	396.9135207	243.1954742	243.3411151	169.3235182	552.7157482	129.8089352	551.9793732	371.8425488	487.7711148	-60.21440847
86.25	490.2616722	289.8190814	414.1423928	480.3132839	157.7308481	333.291187	482.5352166	44.43900352	384.435412	432.2050785	-48.3284557	376.3554682	502.4221668	180.0547399	175.2914755	225.924712	398.2576688	250.0884237	250.7937971	160.7087393	564.0517155	149.7914639	543.5101918	381.4893546	501.8167792	-52.94004475
86.3	487.6859748	301.7359507	399.7628809	483.2721802	153.8593374	326.5899245	491.9375546	57.12002748	371.2073204	435.6352711	-48.3284557	376.3554682	507.1080028	191.1701158	181.3720313	219.177286	396.4666527	254.8217155	259.0371112	152.7107467	574.7894967	171.2894073	535.0295371	391.60562	514.9770532	-44.80613989
86.35	483.7647162	313.049198	384.6155097	485.4168908	149.0571518	318.5641956	500.9867481	70.58857404	358.5232307	438.1382475	-48.3284557	376.3554682	510.3928238	201.0062671	186.7765965	211.2652054	393.5752388	258.4450571	267.1477096	144.9839087	583.9329055	191.8667269	526.6745185	402.040719	527.5730979	-35.82145687
86.4	478.8491019	323.4992015	369.3089966	487.0560999	142.193385	307.8829211	510.1819227	85.01342415	346.3113802	440.4117958	-48.3284557	376.3554682	512.829969	209.4922404	190.4939662	201.5950293	391.613506	261.9316921	274.2431078	137.1512868	590.7293174	209.6522102	518.5837151	412.6407146	539.8873738	-26.009511
86.45	473.1930493	332.935219	354.463724	488.4971457	132.5811101	293.585273	519.8891788	100.4723886	334.4101659	442.9502216	-48.3284557	376.3554682	514.9469279	216.721561	191.9297418	189.7448762	392.1281339	266.1193978	279.8404052	128.943255	594.8452155	223.6742483	510.7465595	423.165199	552.1330166	-15.45931491
86.5	466.853663	341.5824011	340.2398254	489.7370209	121.8213989	276.683126	529.6091938	116.4003979	322.7130408	445.2612482	-48.3284557	376.3554682	516.7663313	223.5940905	192.3978718	176.6896062	394.3236009	271.4513188	284.9016296	121.172827	596.8502422	235.2783556	502.7936889	433.1190757	564.2466998	-4.252717954
86.55	459.8644561	349.7241363	326.6873695	490.7211886	112.4281976	259.0694326	538.7914757	132.2350674	311.0346942	446.585927	-48.3284557	376.3554682	518.3160246	231.167551	193.6842755	163.8706316	396.9026475	278.2307126	290.7229178	114.8753045	597.4332558	246.0529256	494.1676651	441.9402633	576.1309539	7.465406079
86.6	452.2622975	357.6293102	313.8499453	491.3935742	107.2409276	243.041742	546.9756371	147.5293651	299.1363459	446.1277753	-48.3284557	376.3554682	519.6168749	240.429803	197.6066786	152.8968487	398.6118064	286.7637647	298.5458566	111.1190661	597.2107351	257.3836029	484.2449861	449.1009486	587.7037473	19.56443022
86.65	444.0103472	365.4408287	301.7376259	491.6840253	108.2874303	230.5238001	553.9103484	162.0203466	286.7878059	443.2562234	-48.3284557	376.3554682	520.7138353	252.0214919	205.2744989	144.9476316	398.4650643	297.1001007	309.1006383	110.6074009	596.6226328	270.157985	472.5603481	454.2836405	598.8973839	31.92830973
86.7	434.9042995	373.0889646	290.2801324	491.5336732	114.2306591	221.0370603	559.9753873	176.4344996	273.6224496	438.2379957	-48.3284557	376.3554682	521.6704241	265.0897535	215.7034095	139.097907	396.7389986	308.4156325	321.549449	112.6194669	595.6019137	283.7684863	459.3118042	457.910282	609.6571703	44.45539372
86.75	424.6381141	380.3989001	279.386169	490.8991782	122.5648599	213.2059083	565.6328921	191.4734596	259.4074521	431.5904144	-48.3284557	376.3554682	522.5342417	278.4811104	227.2949484	133.7453317	393.8819343	319.6158881	334.7259765	116.1244062	593.9659053	297.3464545	445.0751011	460.5815389	619.9399639	57.05784802
86.8	412.8648985	387.2042016	268.9476461	489.7362912	130.8177752	205.5159346	571.2807569	207.7069465	243.9043505	423.8682189	-48.3284557	376.3554682	523.3541457	291.1531559	238.5731988	127.2622184	390.3166613	329.6565292	347.5935468	120.142798	591.5321916	310.1314871	430.556904	462.9026984	629.7126878	69.66080951
86.85	399.4014064	393.3941104	258.7355362	487.9827999	137.061067	196.6397706	577.0966814	225.1940695	227.1549697	415.6485057	-48.3284557	376.3554682	524.1125393	302.4122894	248.5283125	118.4949263	386.325115	337.8286397	359.4817611	123.9922941	588.1451225	321.6549115	416.4860327	465.3613065	638.9508755	82.20137152
86.9	384.6398117	398.7673389	248.5028772	485.205598	141.7411091	186.5579159	582.3617664	242.879115	210.0459971	406.8081798	-48.3284557	376.3554682	524.4757493	312.8829023	257.3930873	108.5337244	381.6319728	344.250155	370.3601373	128.1008546	583.6101033	332.4303416	403.1416863	467.9691508	647.6372908	94.6274813
86.95	369.274012	403.0881682	237.9844895	480.9510539	145.7027074	175.5098116	586.3159796	259.6031618	193.8908166	397.2409696	-48.3284557	376.3554682	524.0960758	323.407757	265.6081667	98.99784752	375.9542557	349.3317254	380.3245339	133.0858436	577.7207871	343.0534025	390.7095329	470.5841058	655.7606495	106.8968114
87	354.0847646	406.0819641	226.8699164	474.7172804	149.7785983	163.7679103	588.2968718	274.4592873	180.2123594	386.8861996	-48.3284557	376.3554682	522.6375639	334.7807127	273.5608394	91.55071883	368.9941062	353.4661409	389.4453343	139.5213306	570.2619886	354.0952794	379.3755286	473.0553524	663.3144577	118.9756503
87.05	339.7454616	407.6331451	214.8766116	466.1457434	154.7533709	151.7948105	587.9955461	287.0904364	170.1570103	375.7494836	-48.3284557	376.3554682	519.8855357	347.5015703	281.658922	87.38296438	360.5889616	357.01454	397.9067832	147.774726	561.1824437	366.0469234	369.2428175	475.2842705	670.2959736	130.8378449
87.1	326.3990189	408.2935847	201.8317472	455.6709159	160.6207031	140.0783352	585.9589922	298.2923637	163.6758739	364.3028959	-48.3284557	376.3554682	515.797227	360.5162173	290.4438711	85.7606313	351.0455948	360.1600227	405.9721604	157.4245536	550.9574062	378.6517542	359.9836822	477.1716187	676.7052881	142.4638149
87.15	314.0955387	408.8647021	187.6043243	444.0154904	167.3363196	129.3416112	582.9381383	309.0156833	160.1277818	353.0997636	-48.3284557	376.3554682	510.401256	372.5931671	300.5515293	85.53671512	340.7873787	363.0501043	414.0039725	167.9046186	540.3022203	391.5462069	351.1137539	478.6507241	682.5445203	153.8396517
87.2	302.913746	410.1945056	172.0829623	431.9969353	174.8391081	120.3219368	579.6650658	320.0842523	158.7660523	342.6939641	-48.3284557	376.3554682	503.677617	382.5824601	312.5843441	85.58069238	330.2768652	365.8275318	422.341128	178.6780373	529.9646798	404.3292097	342.0987675	479.65799	687.8171157	164.9563073
87.25	292.8588556	412.894443	155.3695624	420.3401036	182.9932956	113.378049	576.7127654	332.1627851	158.6855008	333.4079978	-48.3284557	376.3554682	495.6265343	389.811186	326.7335552	84.96420709	319.9904424	368.5586892	431.1508254	189.3282612	520.4341814	416.6236097	332.4786487	480.2029753	692.5272373	175.8088735
87.3	283.3564682	416.2971896	138.8594714	408.9018028	192.302521	108.6113438	574.061362	345.4022024	158.6113871	324.269874	-48.3284557	376.3554682	486.6252541	395.1895261	342.1543292	83.95150143	310.5345071	371.004946	439.864011	199.9660236	511.3135309	428.4550071	322.4286627	480.4570307	696.6792365	186.39595
87.35	273.6627164	419.4363146	124.3549153	397.3622275	203.1058417	105.7417458	571.5568999	359.8509251	157.1553059	314.0434102	-48.3284557	376.3554682	477.2069817	399.9434798	357.681123	82.92014938	302.5799447	372.7666178	447.7635237	210.747571	501.9402345	439.9295654	312.3964016	480.7361399	700.2771912	196.7190947
87.4	262.9394524	421.3319302	113.876491	385.4359645	215.7049498	104.4707111	569.05032	375.5449383	152.8579459	301.3527965	-48.3284557	376.3554682	467.9989598	405.2835824	372.255477	82.22492824	296.821033	373.4332032	454.2036304	221.8466654	491.6127699	451.1950522	302.8880551	481.370813	703.3244992	206.7823541
87.45	250.6159565	421.2623967	108.7990919	372.9514824	230.1000152	104.3962962	566.3763503	392.4163421	144.7506362	285.1257794	-48.3284557	376.3554682	459.4287239	412.0169581	385.171723	82.14318569	293.5960132	372.719638	458.7713835	233.4561474	479.7809778	462.414627	294.2743793	482.568564	705.8235144	216.5918626
87.5	237.294048	419.4408783	107.9333723	360.1192972	245.3028816	104.6616513	563.0004491	409.6879371	134.3471388	266.2102175	-48.3284557	376.3554682	451.2064322	419.6240289	396.6602055	82.88430905	291.9116857	370.8483928	461.5728392	245.3192466	466.4000379	473.2422438	286.0154737	483.857399	707.7752149	226.1555093
87.55	224.121624	416.3860083	109.1641864	347.1830386	260.215266	104.3571389	558.3319381	426.5778214	124.0711004	246.2758808	-48.3284557	376.3554682	442.7382339	427.2610698	407.1570788	84.66288356	290.4278897	368.2171107	462.848556	257.1409881	451.6064621	483.2616457	277.2720274	484.6167165	709.1788925	235.4826614
87.6	212.4198089	412.6656084	110.270547	334.2944132	273.8798444	102.616091	551.7618758	442.4756345	116.6982096	227.4174214	-48.3284557	376.3554682	433.3597254	434.1219921	417.0543733	87.68029431	287.7748067	365.2178001	462.8139407	268.6462372	435.5103344	492.030437	267.1122793	484.2038051	710.0318513	244.5839425
87.65	203.1731743	408.7659859	109.4617908	321.4851039	285.6654467	98.86228857	542.8315553	457.0671082	114.4602559	211.5554405	-48.3284557	376.3554682	422.5121214	439.5092707	426.7441917	92.03828359	282.9375235	362.0911664	461.5684657	279.6358399	418.2662715	499.2391453	254.7898781	482.154004	710.3291075	253.4710579
87.7	196.1251884	404.5702633	107.0204954	308.4234935	296.2464945	94.63042855	532.1269408	470.5612368	116.96317	198.5364634	-48.3284557	376.3554682	410.1043031	443.1072159	436.3740176	97.58060785	276.4771245	358.5131517	459.1824511	290.3405006	400.5130138	505.3515019	241.2590052	478.8197173	710.063077	262.1566638
87.75	190.4912307	399.8579155	103.7794389	294.8437467	306.4396357	91.8323134	520.5619749	483.2177707	122.7306704	187.4375745	-48.3284557	376.3554682	396.2252239	444.5912878	446.0916336	104.0075472	269.4471258	354.0463592	455.6804765	301.0047674	383.245175	510.9636756	227.9403523	474.826193	709.2232427	270.654277
87.8	185.4140831	394.383135	100.612038	280.5009147	316.9557765	92.34057441	509.1285937	495.1854112	130.2130134	177.1757147	-48.3284557	376.3554682	380.9416909	443.56675	456.0354111	111.0300553	262.9650284	348.2440988	451.079705	311.8585756	367.6857954	516.6662424	216.4847384	470.8801714	707.795787	278.9782217
87.85	180.0666606	387.8915239	98.34047716	265.2234924	328.4329788	97.51274594	498.5516353	506.4652547	138.0597218	166.7214681	-48.3284557	376.3554682	364.4915668	439.8630451	466.2848174	118.3870028	258.0399549	340.8430873	445.408743	323.0270489	354.8572446	522.8667847	208.2718122	467.61456	705.7631781	287.1436124
87.9	174.0529954	380.2632193	97.50899734	249.4810051	340.3234693	105.7414649	488.1218355	516.7779263	146.1702237	156.0818115	-48.3284557	376.3554682	347.5514725	434.1425507	476.6599734	126.376713	254.7827197	332.2006635	438.4729237	333.9070328	343.9624154	528.9605283	202.4559879	464.846141	703.1036947	295.1663717
87.95	166.9701047	371.3425703	98.61499425	233.8930143	352.0605293	114.923186	476.6693484	525.8366735	154.5832191	145.4042204	-48.3284557	376.3554682	331.2692148	427.538973	486.8774592	135.3370504	253.093145	322.8853981	430.0060396	343.7910262	333.5665138	534.179915	197.5500732	462.1928679	699.7908712	303.0632842
88	158.3719609	360.9386054	102.1515876	219.1467049	363.1973166	123.1431893	462.8679778	533.4108357	163.3328877	134.8412116	-48.3284557	376.3554682	317.0924361	421.3821057	496.6726324	145.5724007	252.8577086	313.5024848	419.6828316	351.9952294	322.0518378	537.7903946	191.9608764	459.2351994	695.792842	310.8520867
88.05	148.0396275	348.971881	108.3565981	205.9006681	373.5594182	129.218903	445.6076375	539.3779365	172.4441195	124.5465621	-48.3284557	376.3554682	306.2146124	416.7890938	505.8450552	157.2032226	253.9284776	304.5911285	407.318897	358.0805306	308.0559934	539.262391	184.3729378	455.5969792	691.0661371	318.6600404
88.1	137.0932881	335.8364204	117.0595551	194.0163156	384.0590813	135.2263215	425.5980662	543.9586695	181.8676053	114.5588279	-48.3284557	376.3554682	298.278686	413.6597296	514.1523756	169.4486168	256.4683423	296.4047432	393.8263214	362.5562194	292.3787663	538.9964353	175.5095823	451.387797	685.7001543	326.5603826
88.15	127.1907828	322.2654997	127.688453	183.1354913	395.6009835	143.6494985	404.2521949	547.3395477	191.6636901	105.0401816	-48.3284557	376.3554682	292.2612117	411.4191889	521.4391937	181.4437213	260.5466268	289.158178	380.5589905	366.1115493	276.6084326	537.6270181	166.5705106	446.8239055	679.7794342	334.7162019
88.2	120.1919137	309.1642862	139.6742589	172.8562189	408.8834352	156.6716261	383.396025	549.6603183	201.8849332	96.15577218	-48.3284557	376.3554682	286.9970503	409.4267832	527.5883546	192.4353625	266.2099353	283.061235	369.0706456	369.427104	262.6558721	535.8483233	158.8688005	442.1590685	673.3944618	343.2791643
88.25	117.4824234	297.3201738	152.5404796	162.7984872	423.835436	175.0159756	364.8097821	551.051661	212.5611504	87.99093514	-48.3284557	376.3554682	281.4564824	407.0965522	532.5949676	202.0857691	273.3618955	278.1461575	360.4832175	372.9477401	252.133344	534.2414454	153.3763531	437.6128397	666.6151963	352.3238949
88.3	118.2277533	286.5810014	166.2102609	153.7674955	438.4693685	195.4039667	348.3545714	551.5747291	223.7138503	80.74748972	-48.3284557	376.3554682	275.0514967	404.0590508	536.4325608	211.2319788	281.3003733	273.954032	353.8064815	376.2852121	243.8515539	532.3829637	149.1140584	432.9005405	659.3384796	361.8272262
88.35	120.7946296	276.4402512	180.6718829	146.715963	450.8289874	214.3401369	333.3468047	551.3189093	235.2256805	74.47912904	-48.3284557	376.3554682	267.3973548	400.0500192	539.1108617	220.8994692	289.2880747	269.8828885	347.4168747	378.8431187	235.8214296	529.6501867	144.634584	427.6624698	651.4197174	371.7232359
88.4	123.4985251	266.2912028	195.8693809	142.5666523	459.406976	229.0730681	318.9398421	550.3933751	246.9813687	69.23182055	-48.3284557	376.3554682	258.0609452	394.7735354	540.6236111	232.0294968	296.637618	265.3219065	339.5821018	380.0380927	225.8415837	525.3560813	138.4062272	421.4889184	642.7003759	381.9611271
88.45	125.0923731	255.641871	211.513106	141.5988543	463.5538852	238.2355071	304.25829	548.8953538	258.9050159	65.02294578	-48.3284557	376.3554682	246.7846629	388.144385	541.0152117	245.1948363	302.8424456	259.8011185	329.0083676	379.4500184	212.0931204	518.9479404	129.2096774	414.0497384	633.0627568	392.4365403
88.5	126.1408488	244.466311	227.2881698	142.137776	464.2006056	243.6682995	289.027177	546.6996203	271.4132281	62.1092469	-48.3284557	376.3554682	234.3629653	380.513695	540.4687243	259.6290407	308.1966636	253.6609361	316.0462023	377.0624504	195.7876409	510.7606698	118.0014511	405.6338673	622.778134	402.6824087
88.55	127.6505484	232.9742847	242.8639568	142.0785221	462.6171596	247.7109665	273.0661114	543.664263	284.9061762	60.72072804	-48.3284557	376.3554682	222.0519825	372.6361488	539.1908068	274.3252139	313.0993218	247.4779006	301.6682926	372.965615	178.9998598	501.4764069	106.2234903	396.7296311	612.181954	412.1253099
88.6	130.6448319	221.4274058	258.024421	139.4251139	460.0004393	252.5564018	256.1591	539.6275103	299.7267497	61.06491667	-48.3284557	376.3554682	211.304578	365.3886035	537.3734132	288.3698715	317.9292531	241.8467963	286.9859057	367.2518229	164.243304	491.966557	95.50248146	387.9246714	601.609798	420.1750013
88.65	135.7710873	210.0821499	272.7805015	132.9362524	457.3738511	259.9297495	238.2781595	534.4496743	315.875921	63.13276981	-48.3284557	376.3554682	203.1746756	359.4919041	535.0482097	301.0487749	322.9923492	237.270236	273.1169593	360.1042322	153.7063346	483.1284719	87.25392659	379.7779845	591.304414	426.448115
88.7	142.6566647	199.3226465	287.06819	124.2836827	455.5310696	270.0069738	219.8358379	528.0658864	332.4674966	66.57353083	-48.3284557	376.3554682	197.090945	354.9631975	532.0776476	312.4896388	328.2815929	233.8052027	260.9655307	352.0120155	146.6388084	474.869127	81.26768521	372.231356	581.0537537	431.4993325
88.75	150.6552766	189.5683346	300.7452914	115.7471736	455.1201698	282.5327489	201.7478255	520.5555518	348.4783221	70.91895751	-48.3284557	376.3554682	191.7041286	351.4745318	528.2273233	322.9177269	333.6764709	231.379896	251.5283982	343.7018751	141.3991128	466.8745531	76.89929167	365.0602095	570.5750987	436.1209203
88.8	159.1182804	181.2174599	313.5979559	109.5834395	456.7342204	297.1698178	185.1258701	512.0498469	363.0268655	75.7451625	-48.3284557	376.3554682	185.5655997	348.6468587	523.254593	332.547653	339.0608629	229.9158044	245.8786643	336.0033157	136.1703194	458.7347125	73.44091743	358.0002054	559.5973562	441.1290741
88.85	167.4370382	174.4055322	325.5876161	107.5301664	460.4375508	313.27045	170.929228	502.79523	375.6493033	80.69095359	-48.3284557	376.3554682	177.5242602	346.0960484	516.9936773	341.6232784	344.4547985	229.4057365	244.5575134	329.5255777	129.3241323	450.0237196	70.29471162	350.825196	547.9553639	447.1309598
88.9	175.3143249	168.4044316	337.7080774	109.5065253	464.420118	329.340623	159.2446871	492.7486621	386.7763977	85.85282514	-48.3284557	376.3554682	168.0986992	343.3834953	509.2851294	349.9895569	349.9869598	230.1226363	245.871213	323.4875942	120.9879018	440.6591494	67.46199359	343.5059043	535.8905591	453.8756276
88.95	182.39984	162.1827328	351.0689177	114.9016582	466.5637105	343.8845243	149.654581	481.903425	397.0253139	91.34735508	-48.3284557	376.3554682	158.2193282	340.0592472	500.0188353	357.4804567	355.8071356	232.3500333	247.3900564	316.6952393	111.5391649	430.651998	65.01976892	336.069364	523.7754692	460.8445781
89	188.3708506	154.693182	366.642047	123.0483096	464.9049695	355.7323606	141.6436365	470.2318875	406.951324	97.27210916	-48.3284557	376.3554682	148.8824545	335.6587326	489.0433283	363.9201068	362.0485349	236.3466698	246.6543769	307.8396934	101.391421	420.0306329	63.04715101	328.54583	511.9987057	467.4947635
89.05	193.1449823	145.2121384	384.7011255	133.0991503	458.1998243	364.3798582	134.6669033	457.7671415	417.0083821	103.7010419	-48.3284557	376.3554682	140.9484848	329.9133251	476.3559948	369.205478	368.7765623	242.2448489	241.8531504	295.8419231	91.04179195	408.9022742	61.59775322	320.9404378	500.8731851	473.4298582
89.1	197.9121871	134.8493184	403.5219108	144.3532738	447.6992215	370.6523358	128.6711843	445.0159085	427.3973199	110.7990961	-48.3284557	376.3554682	134.3716793	323.2704932	462.8319749	373.9993488	375.7087413	249.5015899	234.492023	281.3911281	80.76469497	397.1850746	60.69043288	313.2117308	490.2206406	478.6931446
89.15	204.1040136	125.2040042	421.1860128	156.0962915	435.4950255	375.7183014	123.6278966	432.6706865	438.235548	118.6886696	-48.3284557	376.3554682	128.964459	316.4681475	449.7604526	379.0213256	382.5495429	257.5080355	227.1185192	265.8803608	70.98527595	384.915164	60.41690114	305.348088	479.7783428	483.4651717
89.2	213.0918095	117.960676	436.1334855	167.7844736	423.9038974	380.6601744	119.5053692	421.480029	449.6148775	127.4669672	-48.3284557	376.3554682	124.5300318	310.2824755	438.6294281	384.9734861	389.0387636	265.7047674	222.5645349	251.0283968	62.17329024	372.1535074	60.86902234	297.339815	469.2626549	487.9389456
89.25	225.6798812	114.3660598	447.5751565	179.1405443	414.7921673	386.1570598	116.1684171	411.9225538	461.5233477	137.2511398	-48.3284557	376.3554682	120.8137345	305.256666	430.6151478	392.2317261	394.8819441	273.6453667	223.0109618	238.4148819	54.5545074	358.9522108	61.98896284	289.1252154	458.410238	492.3316982
89.3	240.5451087	113.5128823	456.1600723	190.0948877	407.7421839	391.9573229	113.488614	403.1553732	473.2639683	147.9599089	-48.3284557	376.3554682	117.7530769	301.0070958	424.7799794	399.8217176	399.6095864	281.2260175	226.9874099	227.3883355	48.24971763	345.6148241	63.22629841	280.5053467	447.3641118	496.7982201
89.35	255.9665366	113.9812933	462.8299172	200.7143071	401.5998081	397.493333	111.2814279	393.9873893	484.0801673	159.5019568	-48.3284557	376.3554682	115.1594706	296.8207588	419.6029936	406.5472491	402.7236236	288.4119534	232.0220821	216.6588971	43.02489463	332.4271453	63.81068237	271.1789472	436.3698066	501.5567495
89.4	270.4286014	114.4033458	468.415219	211.0233051	395.1304598	402.2373417	109.3440582	383.1455008	493.3174251	171.8261885	-48.3284557	376.3554682	112.8310062	291.9569615	413.4800077	411.2959157	403.7389421	295.1862912	235.6460198	204.7646761	38.62099966	319.6826663	62.95492771	260.8047028	425.7116661	506.8228782
89.45	283.0236579	113.847717	473.6143389	221.0517081	387.1826943	405.6914813	107.4379367	369.64911	500.622803	184.8922963	-48.3284557	376.3554682	110.6427388	285.8414738	405.1731285	413.3613497	402.3373774	301.5140286	236.0684009	190.5558944	34.74787096	307.5414292	60.14529992	249.1559367	415.6094219	512.6578793
89.5	294.5685219	113.0414515	478.7774542	231.1866492	377.4516773	407.5750588	105.6443348	353.9989782	506.4459723	198.61469	-48.3284557	376.3554682	108.6923765	278.7520352	395.070037	413.4651797	398.8800344	307.3270542	234.7775888	175.0441611	31.02767574	295.5822404	56.2018255	236.6981044	405.8391436	518.582818
89.55	306.1690339	113.0064777	484.1832115	241.7580507	365.6688982	407.5228935	103.9476079	337.1482319	511.4148601	212.8499877	-48.3284557	376.3554682	107.1981704	271.1621141	384.1442317	412.7128586	393.8718356	312.4891518	233.8880664	159.8968598	27.05153185	283.1933862	52.27777959	224.1327713	396.0286729	523.9665897
89.6	318.8064758	114.719256	490.0771664	253.0447691	351.4803178	405.1028418	102.3365653	320.1409206	516.0990437	227.434496	-48.3284557	376.3554682	106.3866876	263.571893	373.5242933	412.2631787	387.8029935	316.8444594	235.609487	147.0399429	22.38072064	269.6997186	49.59576383	212.2617954	385.7424649	528.1822421
89.65	332.9923202	118.7572147	496.4261632	265.1395645	334.8342504	400.0995395	100.8887227	303.92037	520.8220952	242.0847031	-48.3284557	376.3554682	106.4097821	256.4060393	364.2104804	413.0554827	381.1054828	320.2618947	241.5833879	138.0644222	16.79611599	254.612987	49.07697639	201.7642732	374.6359885	530.8029157
89.7	347.7704367	124.1925265	502.4450979	277.8049389	316.6797868	393.2472996	100.3013756	288.6699453	525.1232078	256.2027282	-48.3284557	376.3554682	107.2233798	249.5509296	355.7764767	414.7612221	374.0377872	322.9603888	250.6912293	132.0558596	11.05577369	238.4302593	50.2884809	192.4886438	363.1023285	532.152962
89.75	362.0270508	129.8920453	507.1681019	290.718449	298.8505964	385.8036898	101.328189	274.409151	528.4112132	269.2020532	-48.3284557	376.3554682	108.6740133	242.809131	347.4699715	416.7701812	366.8028481	325.1600275	261.3086434	127.5369112	6.259662081	222.029442	52.39751075	184.0162312	351.7632831	532.7897987
89.8	374.8227297	134.8356131	509.7265855	303.6602857	283.6351574	379.269332	104.7281299	261.1785639	530.1466594	280.6028853	-48.3284557	376.3554682	110.6048888	235.9725984	338.45527	418.4594278	359.6212857	327.0800552	271.9080005	122.9848329	3.58958667	206.4277238	54.55667248	175.8814704	341.3506984	533.2971401
89.85	385.5503353	138.2820036	509.6094949	316.5134157	273.0462855	374.9854391	110.9640503	248.9509057	529.9792317	290.1477732	-48.3284557	376.3554682	112.8496044	228.8516406	327.9449853	419.3212452	352.6805647	328.9007593	281.3109237	117.1477425	3.908653329	192.5032927	56.07397044	167.6701652	332.4885231	534.1743991
89.9	394.6738954	140.5492271	507.3101142	329.3221774	266.7332891	372.7991233	119.5286512	237.6549149	528.307034	298.2841039	-48.3284557	376.3554682	115.3592615	221.5052464	316.0990142	419.4660342	345.9424314	330.686402	289.7428599	110.1758425	6.822574308	180.1282063	57.00320789	159.3076696	324.9993127	535.4171567
89.95	402.7372034	142.0500269	503.6023765	342.088926	263.4000183	372.0675434	129.6009326	227.0398087	525.6461586	305.521573	-48.3284557	376.3554682	118.0504921	213.9968035	303.1647461	419.1144638	339.3176553	332.4546555	297.5439299	102.4460551	11.48466481	168.8352493	57.53916079	150.8116833	318.4429279	536.9116091
90	410.2274125	143.1678332	499.2270495	354.7689681	261.5872285	372.0759909	140.3783454	216.8109586	522.4979868	312.312472	-48.3284557	376.3554682	120.8393753	206.3894287	289.4286513	418.4967034	332.7120808	334.2243361	305.0291494	94.342073	17.02818808	158.0902554	57.87854446	142.2057835	312.3316785	538.5420689
90.05
90.1
90.15
90.2
90.25
90.3
90.35
90.4
90.45
90.5
90.55
90.6
90.65
90.7
90.75
90.8
90.85
90.9
90.95
91
91.05
91.1
91.15
91.2
91.25
91.3
91.35
91.4
91.45
91.5
91.55
91.6
91.65
91.7
91.75
91.8
91.85
91.9
91.95
92
92.05
92.1
92.15
92.2
92.25
92.3
92.35
92.4
92.45
92.5
92.55
92.6
92.65
92.7
92.75
92.8
92.85
92.9
92.95
93
93.05
93.1
93.15
93.2
93.25
93.3
93.35
93.4
93.45
93.5
93.55
93.6
93.65
93.7
93.75
93.8
93.85
93.9
93.95
94
94.05
94.1
94.15
94.2
94.25
94.3
94.35
94.4
94.45
94.5
94.55
94.6
94.65
94.7
94.75
94.8
94.85
94.9
94.95
95
95.05
95.1
95.15
95.2
95.25
95.3
95.35
95.4
95.45
95.5
95.55
95.6
95.65
95.7
95.75
95.8
95.85
95.9
95.95
96
96.05
96.1
96.15
96.2
96.25
96.3
96.35
96.4
96.45
96.5
96.55
96.6
96.65
96.7
96.75
96.8
96.85
96.9
96.95
97
97.05
97.1
97.15
97.2
97.25
97.3
97.35
97.4
97.45
97.5
97.55
97.6
97.65
97.7
97.75
97.8
97.85
97.9
97.95
98
98.05
98.1
98.15
98.2
98.25
98.3
98.35
98.4
98.45
98.5
98.55
98.6
98.65
98.7
98.75
98.8
98.85
98.9
98.95
99
99.05
99.1
99.15
99.2
99.25
99.3
99.35
99.4	436.744906	386.5527443	77.25573431	139.5831871	318.851569	-20.64070144	556.8751657	298.5404425	586.011157	177.7977592	-49.65114557	373.3314741	418.7796511	124.5054986	173.0094735	239.8955102	374.9556427	270.2689358	14.44816899	194.5277782	384.5660525	-32.03887682	164.3078681	16.15860417	47.00729422	396.963114
99.45	434.728584	385.0766303	76.84908858	137.4896238	326.0879175	-14.58200664	555.7659146	298.4815115	585.9369457	177.6521505	-49.65114557	373.3314741	416.8069096	123.0120993	172.2802276	239.72567	372.9638497	268.6549779	12.83177521	182.4855815	383.5254396	-32.09781719	164.4137823	16.51457149	48.45378992	396.8669127
99.5	432.8779253	383.8894078	76.97402386	135.9075791	333.9472441	-8.233802848	554.7570308	298.4936112	585.8924017	177.5647514	-49.65114557	373.3314741	414.8702285	121.6666515	171.6940123	239.5781141	371.1405049	267.1755322	11.58695711	170.4663973	382.7472103	-32.37660816	164.4773018	16.72805434	49.62314637	396.8453609
99.55	431.381568	383.2985131	78.16321365	135.3596103	343.136527	-1.22454786	553.9540025	298.648306	585.9072512	177.5938874	-49.65114557	373.3314741	413.0201753	120.6294001	171.3955864	239.4755146	369.672686	265.9801857	11.12454835	158.7102651	382.4969148	-33.09558184	164.456131	16.65690142	50.24357848	396.9726098
99.6	430.4316205	383.6129373	80.93791112	136.3619876	354.2832494	6.767913533	553.4630475	299.0170144	586.011157	177.7977592	-49.65114557	373.3314741	411.3090119	120.0625752	171.5297014	239.440575	368.7503031	265.220819	11.86454971	147.4829352	383.0405066	-34.47506066	164.3078681	16.15860417	50.04351248	397.3229809
99.65	430.1752395	385.00219	85.56538069	139.224759	367.5888883	15.79458041	553.3599513	299.5367144	586.2322435	178.2074033	-49.65114557	373.3314741	409.7310928	119.9358654	172.1707018	239.5058834	368.4418271	264.9787271	14.01720701	136.8772125	384.5859349	-36.55506594	163.9756688	15.13029221	48.82666378	397.905239
[truncated: 1,662 more rows]
