# Supplementary material for: Quantitative analysis of spontaneous sociality in children’s group behavior during nursery activity
Source: PLoS One. 2021 Feb 2;16(2):e0246041. doi: 10.1371/journal.pone.0246041 (PMC7853442; doi:10.1371/journal.pone.0246041)
Supplement: S4 Dataset — (CSV) [file pone.0246041.s022.csv]

S4 Dataset. Time series of children�fs positions for the five-year-old class aged 5.71
Number of data	11	Number of frames	2414
Info
centimeters		"m" indicates a boy and "w" represents a girl. Blanks indicate deficits or break time when the instructor stops playing a piano during the running activity.
sec
Time	m1(X)	m1(Y)	m2(X)	m2(Y)	m3(X)	m3(Y)	m4(X)	m4(Y)	m5(X)	m5(Y)	w1(X)	w1(Y)	w2(X)	w2(Y)	w3(X)	w3(Y)	w4(X)	w4(Y)	w5(X)	w5(Y)	w6(X)	w6(Y)
0	591.6679938	307.537672	190.3264342	246.1846641	634.6537532	99.4775866	589.4362761	93.61426529	291.7423676	550.6681645	403.7792634	-21.8520538	442.658854	55.39033154	494.1048232	-27.25474033	446.7987676	-47.14721887	654.1309315	78.41583172	526.0252481	128.7372002
0.05	597.9929153	309.2826997	190.3210294	238.1335219	635.3667939	95.48607786	588.5010958	92.67122138	291.7423676	550.6681645	405.3154536	-20.41960521	440.8785085	56.11765547	495.8354093	-26.24491765	445.6992268	-47.05706205	654.051847	81.26149324	527.1845674	128.6429659
0.1	603.6569901	311.0604304	190.2911167	229.9562567	636.0096663	91.97754538	587.6283877	92.20671122	291.7423676	550.6681645	407.0599387	-18.94375786	439.126747	56.90242021	497.3619779	-25.20866166	444.711152	-47.04147805	654.1377194	83.87121605	528.4272	128.6879132
0.15	608.1992835	312.9500715	190.2116386	221.6211032	636.5055236	89.47308524	586.8868787	92.70628604	291.7423676	550.6681645	409.2245275	-17.37589535	437.4372369	57.80026505	498.4922839	-24.11386442	443.948762	-47.17548234	654.5511013	86.02891206	529.8376998	129.0099408
0.2	611.1829532	315.0338299	190.0568711	213.0939649	636.7765929	88.49849534	586.3464366	94.65023191	291.7423676	550.6681645	412.0153383	-15.66972194	435.8442769	58.86668145	499.0358211	-22.92783545	443.5267068	-47.53424329	655.4527224	87.52108491	531.4982282	129.7449299
0.25	612.3863491	317.3566446	189.8315222	204.3514261	636.7695014	89.34528824	586.0364783	98.32969539	291.7423676	550.6681645	415.5200648	-13.86484624	434.4045583	60.14351512	498.884611	-21.62394151	443.5138368	-48.14325717	656.8972088	88.14615721	533.4760228	130.9826667
0.3	612.4163984	319.7583851	189.9017159	195.6131215	636.6550755	91.53979662	585.9899043	103.212283	291.7423676	550.6681645	419.2858924	-12.27218159	433.156606	61.41732429	498.1767089	-20.49282053	443.8884175	-48.81347694	658.5069889	87.97075884	535.7358172	132.4738778
0.35	612.0637256	322.0282141	190.6974698	187.1549994	636.6401372	94.39261585	586.2133962	108.591929	291.7423676	550.6681645	422.7592169	-11.26870022	432.1493194	62.44161263	497.1217293	-19.86080872	444.5912661	-49.3040386	659.805574	87.09049166	538.2276747	133.9151627
0.4	612.1069397	323.9480116	192.6533999	179.2774011	636.9289035	97.22210982	586.7122842	113.7875902	291.7423676	550.6681645	425.4059409	-11.2235126	431.4309012	62.9703701	495.9276622	-20.05661721	445.5620719	-49.37439321	660.3196404	85.59425756	540.9053962	135.0102733
0.45	613.1302173	325.3514233	196.0652114	172.1283799	637.6360453	99.46543602	587.4550222	118.204405	291.7423676	550.6681645	426.8517376	-12.3758006	431.0425498	62.8743965	494.7708736	-21.29847417	446.7430033	-48.83539289	659.7831064	83.59036277	543.6750771	135.5415058
0.5	614.8243721	326.334509	200.5911914	165.4578212	638.5012814	101.159545	588.2704852	121.9357923	291.7423676	550.6681645	427.3308363	-14.3930114	431.0071186	62.46237535	493.7310054	-23.0707974	447.8567437	-47.85925874	658.6651366	81.30255491	546.3555396	135.6616746
0.55	616.6861782	327.0560071	205.7452506	158.8538495	639.1794441	102.4656708	588.9553716	125.1778823	291.7423676	550.6681645	427.2191398	-16.80777297	431.3416714	62.15760625	492.8624416	-24.7042035	448.6073728	-46.68374148	657.6439587	78.9941086	548.7297598	135.6006582
0.6	618.2248116	327.674281	211.0516498	151.8835061	639.3290337	103.5436798	589.3098041	128.1224555	291.7423676	550.6681645	426.8906835	-19.14610733	432.0620129	62.38354356	492.222028	-25.51986865	448.7020401	-45.54296895	657.4122149	76.94327101	550.5829579	135.584865
0.65	619.0846314	328.2787038	216.052214	144.1076472	638.7276422	104.5457542	589.2522383	130.870753	291.7423676	550.6681645	426.6613527	-21.00736921	433.1294346	63.36246455	491.8283469	-25.09671953	447.9613479	-44.57261945	658.5133714	75.38984354	551.7788498	135.7435101
0.7	619.4158818	328.8635799	221.2082785	135.8957753	637.6596945	105.6456081	589.0170516	133.2040433	291.7423676	550.6681645	426.4065749	-22.38693124	434.3410092	64.78472189	491.5198043	-24.06946407	446.7289964	-43.72066878	660.7402275	74.5867123	552.3118883	135.8475089
0.75	619.489424	329.3743346	227.0714643	127.7431985	636.5330962	107.0130606	588.9350958	134.8198096	291.7423676	550.6681645	425.9173493	-23.37355467	435.4507979	66.17701415	491.091645	-23.33382405	445.4710125	-42.86332909	663.7061024	74.74907885	552.2315459	135.5760693
0.8	619.5735286	329.7555847	234.1731356	120.1736296	635.7587094	108.813775	589.3352445	135.4146635	291.7423676	550.6681645	424.9832153	-24.05796938	436.2177589	67.07346842	490.3373688	-23.78327938	444.656611	-41.87853603	667.0225489	76.07727217	551.5832796	134.6057975
0.85	619.8907751	329.9520527	242.8563707	113.5821261	635.6507681	111.1347144	590.4730026	134.7977712	291.7423676	550.6681645	423.4413041	-24.48733025	436.4815496	67.13993482	489.1007117	-26.02838884	444.5326363	-40.74275295	670.3541589	78.74754513	550.4552188	132.7015489
0.9	620.1830573	329.9961352	252.2881766	107.9879094	636.0522778	114.1337381	592.2829337	133.8261361	291.7423676	550.6681645	421.5107662	-24.652991	436.3054476	66.34339789	487.4937351	-29.45541832	444.7370501	-39.57577946	673.6309983	82.63073215	549.1637728	130.1268525
0.95	620.1708339	329.9200763	261.4618979	103.2640542	636.7087781	117.8747372	594.6104401	133.4823811	291.7423676	550.6681645	419.4591153	-24.520738	435.8141981	64.7431924	485.7176704	-33.1417897	444.7044318	-38.55449452	676.8219259	87.58295981	548.0753635	127.2466109
1	619.5735286	329.7555847	269.4236382	99.26369771	637.3688539	122.4184881	597.2912748	134.7366556	291.7423676	550.6681645	417.5580827	-24.05631169	435.1315372	62.39503773	483.9833851	-36.13620839	443.8704395	-37.85269454	679.8993185	93.46011075	547.5660531	124.4404711
1.05	618.2491228	329.6030028	275.8014487	96.03940097	637.8140136	127.664262	600.2003773	138.3111245	291.7423676	550.6681645	415.9876752	-23.2168365	434.3881564	59.44838913	482.4695014	-37.67266694	441.8271071	-37.65802058	682.8390879	100.120818	547.8687115	121.9911854
1.1	616.3174072	329.6348944	281.9650286	94.33189818	638.1543691	133.5327233	603.0211407	143.5789482	291.7423676	550.6681645	414.3866722	-22.16630544	433.6997505	56.43820434	481.0687069	-37.99534763	438.7486703	-38.21593754	685.6205714	107.4288617	548.6278657	119.8987107
1.15	613.9912836	330.0871441	289.6543842	95.03781722	638.535588	139.8625911	605.4567146	149.6875595	291.7423676	550.6681645	412.3108195	-21.04550068	433.175366	54.02882027	479.618172	-37.55465195	434.9492227	-39.81253827	688.2263255	115.2549789	549.329477	118.0768778
1.2	611.4921395	331.1979902	300.4698587	98.98748603	639.0988392	146.4942638	607.2351793	155.8401129	291.7423676	550.6681645	409.3087727	-19.99341115	432.926077	52.89597088	477.9511282	-36.80640276	430.7431947	-42.74724754	690.6418455	123.4781267	549.4588063	116.4330247
1.25	608.9580465	333.1133549	315.2316507	106.5399392	640.0234975	153.3292752	608.2056903	161.5435672	291.7423676	550.6681645	405.0320017	-19.18797225	433.0245852	53.46968733	475.9635802	-36.13090143	426.4489413	-47.16087868	692.8552379	131.9862589	548.631003	114.8793164
1.3	606.4368348	335.843194	332.3203098	117.0941679	641.015259	160.2134061	608.5751715	167.4530448	291.7423676	550.6681645	399.8562077	-18.69200675	433.2952962	55.14029778	473.9196239	-35.45517184	422.4710913	-52.43278173	694.8568636	140.6766834	546.9873608	113.4030196
1.35	603.9292458	339.3308253	349.758379	129.8324179	641.7846458	167.0434162	608.6470627	174.441921	291.7423676	550.6681645	394.3186868	-18.5875315	433.4999461	57.02615051	472.1561644	-34.65007924	419.2777255	-57.71999031	696.6389697	149.4560764	544.8231805	112.0049912
1.4	601.4351177	343.5156825	365.8760967	144.0582712	642.0540539	173.7341928	608.7153064	183.3136597	291.7423676	550.6681645	388.9753347	-18.96001941	433.4023908	58.25656932	471.014231	-33.58752108	417.3612163	-62.13371476	698.1953206	158.2402198	542.4392153	110.68854
1.45	598.8768973	348.2511891	379.5785197	159.196478	641.7442746	180.3882886	608.8973992	194.4371251	291.7423676	550.6681645	384.2129898	-19.92601117	432.7916422	58.17764175	470.7380699	-32.15242332	417.0166777	-65.03254398	699.5208391	166.9535301	540.1419799	109.5263569
1.5	595.627274	353.1533178	390.7538125	174.3940286	641.3198929	187.7969028	608.7508752	206.7145357	291.7423676	550.6681645	379.8213792	-21.59575965	431.7113736	57.08758016	470.9896278	-30.55169412	417.8180068	-66.66874862	700.6112611	175.5284313	537.8472327	108.7134494
1.55	590.9310177	357.8057948	399.5275196	188.8560752	641.3814996	196.8260654	607.6893541	218.8882758	291.7423676	550.6681645	375.4243466	-24.11182844	430.261078	55.52565191	471.3277013	-28.97820471	419.1118483	-67.5759442	701.4628067	183.9046225	535.4473931	108.5292838
1.6	583.9740444	361.8225562	406.0184682	201.89954	642.4978489	208.2132632	605.1434435	229.8718761	291.7423676	550.6681645	370.6291117	-27.62674197	428.5422416	54.03650845	471.3139631	-27.62013006	420.2448649	-68.2981552	702.0718694	192.0282746	532.8350497	109.2553232
1.65	574.1496878	365.0050965	410.4888214	213.2877723	644.9041665	222.2306389	600.7339693	239.0375875	291.7423676	550.6681645	365.1438384	-32.19526527	426.5972633	53.01131809	470.6087777	-26.70942421	420.7439991	-69.29639024	702.4555797	199.9389172	529.9400915	111.0517722
1.7	562.2872679	367.7353283	413.2928796	223.8741159	647.7116031	237.743565	594.7086097	246.9173122	291.7423676	550.6681645	359.3887277	-37.3145079	424.2345619	52.19845341	469.47375	-25.98398736	420.8525177	-70.54550092	702.4481384	207.9655794	527.0460776	113.8150855
1.75	549.7349751	370.5460462	414.8668503	234.7047424	649.8678682	253.5222565	587.4818266	254.2299275	291.7423676	550.6681645	353.9584312	-42.33580419	421.2002336	51.20734772	468.2883132	-25.1881004	421.0257135	-71.9018924	701.9130154	216.5060439	524.4735293	117.3322951
1.8	538.0854583	373.9664217	415.6068685	246.7180951	650.4431323	268.6243469	579.4894169	261.6407725	291.7423676	550.6681645	349.4888927	-46.56885196	417.2271409	49.63862346	467.4349861	-24.06755776	421.7196272	-73.21892134	700.7200219	225.9312444	522.5429346	121.3831176
1.85	528.7004941	378.480743	415.7330955	260.4784351	648.7852616	282.571963	571.1284388	269.675631	291.7423676	550.6681645	346.5595408	-49.38015647	412.1874384	47.27100551	467.1919633	-22.47453556	423.2964578	-74.29610861	698.7928585	236.4613424	521.4373348	125.7295701
1.9	520.9490702	384.0493154	415.2428974	275.3931556	645.0620088	295.6955131	562.6978608	278.4182963	291.7423676	550.6681645	345.1254622	-50.92355038	406.4765793	44.38627917	467.1927547	-20.83744456	425.6093727	-75.02719229	696.2993763	247.7105339	520.5114156	130.1515798
1.95	513.5899291	390.548809	413.9491128	290.60792	639.5853615	308.4461694	554.4775436	287.8281156	291.7423676	550.6681645	345.0453825	-51.50583653	400.6519058	41.39100467	466.9508021	-19.70770709	428.415185	-75.23615636	693.4326693	259.1898865	518.9835514	134.4381269
2	505.2815229	397.8975552	411.6690766	305.3744302	632.6352563	321.2044086	546.7593939	297.8467048	291.7423676	550.6681645	346.1609881	-51.4479923	395.3090465	38.71499744	465.9791807	-19.63243783	431.4709792	-74.75114568	690.3733985	270.4480018	516.07023	138.3992245
2.05	494.9903848	406.0214951	408.2425949	319.1504156	624.4755532	334.2116829	539.7061269	308.3061821	291.7423676	550.6681645	348.3281763	-51.02768355	390.8995676	36.71210035	463.9621017	-20.90210535	434.5969321	-73.48342383	687.2573999	281.133002	511.2561452	142.0304554
2.1	483.3520588	414.8295594	403.3564031	331.7979986	615.3807739	347.2474739	532.7827576	318.730595	291.7423676	550.6681645	351.6175435	-50.11753644	387.4761281	35.62072028	461.3931672	-22.47094107	437.9526341	-71.23601965	683.9078341	291.3796223	505.0193293	145.5652169
2.15	471.483143	424.1264159	396.6924979	343.240754	605.628965	359.9933404	525.2545311	328.5617836	291.7423676	550.6681645	356.1123114	-48.50424931	384.9539378	35.6404373	458.9498666	-22.98596512	441.7100368	-67.89380926	680.0943307	301.3740227	498.1353788	149.3406532
2.2	460.6016138	433.6547414	387.8882946	353.4079114	595.4906447	372.1294729	516.3307937	337.3090567	291.7423676	550.6681645	361.8790386	-45.98610955	383.2379814	36.96181991	457.3331168	-21.07993873	446.0304769	-63.35534199	675.5881947	311.3028241	491.4234671	153.680722
2.25	451.7133111	443.0589892	376.6213272	362.2962029	585.1542711	383.4528812	505.4750878	344.7261649	291.7423676	550.6681645	368.8107514	-42.62691497	382.1379708	39.55030137	457.019273	-15.85238592	450.9995761	-57.6541283	670.2351436	321.3486562	485.4724146	158.7969525
2.3	444.1588644	451.6698067	363.4933522	370.0105886	574.6067482	393.9521985	493.1983334	351.0400804	291.7423676	550.6681645	376.4414001	-39.18796001	381.1712162	42.42981016	457.5523579	-8.271560613	456.3469411	-51.33786387	664.2676604	331.3234887	480.0664329	164.8199899
2.35	436.9750122	458.85239	349.3838841	376.6656005	563.7142047	403.6438269	480.4783036	356.6152368	291.7423676	550.6681645	384.2392008	-36.56588198	379.7810253	44.41254524	458.2648646	0.291694181	461.7609021	-45.04446956	658.0049736	340.9837655	474.7390123	171.787681
2.4	429.1231838	464.0270503	335.2692759	382.3259147	552.3289466	412.5432915	468.4343737	361.7763141	291.7423676	550.6681645	391.7241524	-35.61519795	377.4010949	44.31903134	458.5087108	8.547589838	466.9573956	-39.36903856	651.7651033	350.0793364	469.0111543	179.7458901
2.45	419.6872342	466.8594283	321.9823484	387.0125434	540.3382339	420.6962248	457.956278	366.7562542	291.7423676	550.6681645	398.6235721	-36.85070819	373.7132529	41.36352063	457.7731604	15.5757788	471.7500037	-34.69293937	645.7789028	358.4569188	462.4465497	188.612996
2.5	408.9148648	467.9099223	308.7501329	390.6613137	527.8786411	428.3539466	448.6868496	371.5313793	291.7423676	550.6681645	404.980538	-39.71717461	369.2717688	36.45190962	456.230031	21.87573679	476.1191212	-30.47222368	639.7119307	366.5314269	454.855303	197.5763285
2.55	397.2942216	467.9470222	294.3786743	393.1507999	515.2616697	435.7762006	439.8801526	376.0236628	291.7423676	550.6681645	410.9029196	-43.42078459	364.9614196	30.9787152	454.1713422	28.20959729	480.0730653	-25.99549721	633.1407688	374.8003168	446.0385409	205.6829436
2.6	385.4235149	467.7702816	277.5058997	394.3555747	502.8612021	443.2038808	430.7205579	380.1758004	291.7423676	550.6681645	416.478476	-47.17539166	361.7275132	26.41945807	451.8896744	35.3056428	483.610607	-20.58282111	625.6395696	383.7624516	435.7412048	211.9990599
2.65	373.8311174	468.0104894	257.0404383	394.1870841	490.95329	450.7215826	420.4138663	383.9252627	291.7423676	550.6681645	421.8062608	-50.34332388	360.2937904	23.9064635	449.6123238	43.67112472	486.7222463	-13.83354831	616.885989	393.7592488	423.852342	215.9466701
2.7	362.3669894	468.5995044	234.5081005	392.7315356	479.1910574	457.7580248	408.8048079	387.0612743	291.7423676	550.6681645	427.4885923	-52.22356758	360.6234	23.07662443	447.4013928	52.89063351	489.4881859	-6.094523285	607.2637402	404.1683835	410.9085602	218.1705379
2.75	350.6896607	469.2157527	212.4940299	390.1393846	467.0503318	463.5873408	395.803825	389.3086946	291.7423676	550.6681645	434.1283574	-52.21953915	362.3924276	23.12166983	445.2885266	62.40212082	491.9928978	2.069003418	597.2960609	414.1743066	397.8177866	219.6626267
2.8	338.3930991	469.5187227	194.1547889	386.6113485	453.8899386	467.4798315	381.2827194	390.3656127	291.7423676	550.6681645	442.2762801	-49.77017885	365.2639388	23.22221671	443.3009227	71.67007336	494.3219305	10.12255299	587.5008052	422.9578469	385.6456122	221.4461498
2.85	325.0278365	469.2254447	182.1173416	382.375673	439.159951	468.9451026	365.2582171	390.0616524	291.7423676	550.6681645	452.1405147	-44.70262522	368.8824116	22.71274034	441.4173385	80.27162138	496.5403583	17.72871879	578.2650381	429.9396379	375.2325012	224.2895736
2.9	310.6920456	468.253591	174.3692337	377.2538577	423.056453	468.3685547	348.0508096	388.5030676	291.7423676	550.6681645	462.6167754	-38.22092081	372.86155	21.78060923	439.8146042	88.63020629	498.3993909	25.08762718	569.1153182	435.6152234	366.4115031	227.8937308
2.95	295.5135776	466.5819836	167.5819502	370.9800729	406.1515617	466.4300494	330.3176784	385.9757369	291.7423676	550.6681645	472.4115226	-31.78247226	376.7741159	20.73372199	438.6322223	97.19967683	499.593893	32.50581326	559.4267995	440.7404956	358.6022776	231.6494388
3	279.6463144	464.1851579	158.1185959	363.18576	389.2269892	463.8819029	312.8797571	382.8023534	291.7423676	550.6681645	480.3908946	-26.70832273	380.2003458	19.8757081	438.0076608	106.404099	499.8267009	40.28303379	548.5474172	446.0935583	351.1584256	234.9490377
3.05	263.3527177	461.1432458	143.0204501	353.487021	373.1270114	461.3948964	296.5027587	379.2686066	291.7423676	550.6681645	485.9319493	-23.79651681	382.9109589	19.47759182	438.1505342	116.5804241	498.9308411	48.67415447	535.9884281	452.252743	343.4777017	237.2794462
3.1	246.8064158	457.55253	123.8184347	341.8788433	358.2759002	458.8369447	281.6315219	375.3818529	291.7423676	550.6681645	489.8608377	-21.96326999	385.2556343	19.51505236	438.9619434	127.2533029	497.3231317	57.83758816	522.4340639	458.7421463	335.2789835	238.4830976
3.15	230.3323113	453.6965232	103.5056244	328.6498696	344.9757757	455.8909959	268.4860692	371.0939098	291.7423676	550.6681645	493.3062855	-19.68846815	387.7826348	20.00474101	440.3720468	137.8757077	495.5493521	67.89184718	508.8942176	464.8038406	326.3733958	238.4404844
3.2	214.3320882	449.8977501	85.70649288	314.3046702	333.5160673	452.2139146	257.2768515	366.358022	291.7423676	550.6681645	497.3335681	-15.51022588	391.0284235	20.96113671	442.3130373	147.9434873	494.1456875	78.92169439	496.4834596	469.6135617	316.5498776	237.0154713
3.25	199.1807411	446.444948	73.63176765	299.487321	323.9280357	447.4659178	247.9649489	361.0950801	291.7423676	550.6681645	502.6448142	-8.476262465	395.3433844	22.37059172	444.7759021	157.1796167	493.4635872	90.83722522	486.056973	472.5382443	305.7264819	234.1775606
3.3	185.3308242	443.1840533	66.49094592	284.2542289	315.6420919	441.5159977	239.7035287	354.9029767	291.7423676	550.6681645	508.6357414	0.490603396	400.5027255	24.2231128	448.1142979	166.0742875	492.9938757	103.0634541	476.7928133	473.9307331	294.5279594	230.147394
3.35	173.1839533	439.8555706	62.29931822	268.4866326	307.7621802	434.2520818	231.340686	347.2881123	291.7423676	550.6681645	514.4713421	10.11364317	406.0895315	26.45114534	452.7246422	175.2164179	492.0708144	114.9417801	467.4211661	474.3975365	283.9215851	225.3555659
3.4	163.1444397	436.1825338	58.83607628	251.9271673	299.2840052	425.5166013	221.5920012	337.6694806	291.7423676	550.6681645	519.4021135	19.24452245	411.7044639	28.99045797	458.9511837	185.1236138	490.0482663	125.9007728	456.5440839	474.5816766	274.9922756	220.2851144
3.45	155.3545682	431.9048022	54.20654726	234.2891732	289.4141238	415.2338194	209.3689617	325.5462464	291.7423676	550.6681645	522.8853978	27.20124041	417.0364685	31.8154437	466.8436071	195.9545177	486.5224847	135.6489875	443.0546799	475.0696337	268.5742301	215.3339572
3.5	148.8530918	426.9875124	48.79591628	215.6304796	278.3700222	403.3451464	195.1029049	311.2649057	291.7423676	550.6681645	525.0527247	34.59654676	422.0711059	34.97611715	475.2261329	206.9009826	481.8767036	144.5490887	427.6690482	475.7812606	264.2857423	210.3730632
3.55	142.3468305	421.4383977	43.28638523	196.1811389	266.8202074	390.0335428	179.8210081	295.5749116	291.7423676	550.6681645	526.1106138	42.2446578	426.8261174	38.54947104	482.8224295	217.0628948	476.7153733	153.1019649	411.7406563	476.5514856	261.2776185	205.0890813
3.6	134.4436489	415.2351246	38.42421405	176.2483857	255.5593747	375.5611315	164.7818105	279.4272063	291.7423676	550.6681645	526.2472085	50.90681621	431.3174128	42.60870588	488.5200569	225.7003956	471.6550987	161.760923	396.887644	477.1932433	258.646499	199.1361697
3.65	124.0254776	408.3288953	34.9200666	156.1734775	245.3487164	360.2622213	151.1644534	263.7303826	291.7423676	550.6681645	525.6686216	61.07118397	435.5705561	47.11188753	491.672899	232.3591774	467.1925918	170.8928694	384.5248047	477.5300966	255.659269	192.2021639
3.7	111.8614293	400.4278418	33.70423851	136.3364526	236.7337943	344.6389261	139.2605709	248.231417	291.7423676	550.6681645	524.4616956	72.38205621	439.6148141	51.97620892	493.0623742	237.3323756	463.1482051	180.3870186	374.2408714	477.4333855	252.8116535	184.4589815
3.75	99.26511782	391.2573058	35.87901991	117.2879165	230.1108843	329.2933717	128.9362133	232.3139705	291.7423676	550.6681645	522.7644444	84.3326107	443.5036645	57.04908692	493.7358608	240.9959226	459.221109	190.0538597	365.0749223	476.7838463	250.8717856	176.2306227
3.8	87.71265035	380.561206	42.5254787	99.66518418	225.8902217	314.9148749	119.9868361	215.2567499	291.7423676	550.6681645	520.7089442	96.44636654	447.2900211	62.18391205	494.6972808	243.6712692	455.106978	199.7263034	355.9274505	475.4567975	250.6383686	167.8850492
3.85	78.46393888	368.2567614	53.92612193	83.89691921	224.1539205	301.9770591	112.1883285	196.5318215	291.7279546	550.6656887	518.4004428	108.2725362	451.0079155	67.27675432	496.6923207	245.6508758	450.4939605	209.2501215	345.7259584	473.3483638	252.6171409	159.7036275
3.9	71.25229107	354.9272884	68.0684105	69.37167253	224.4902942	289.9769523	106.0269419	176.843449	291.715353	550.6635241	515.9041638	119.3652814	454.5459715	72.08993927	499.2113929	247.3484402	445.3023862	218.5686915	334.4567288	470.3960702	256.2479554	151.5535337
3.95	65.28593025	341.3266038	82.18627821	55.03543845	226.0676596	278.0496235	102.003501	157.3449629	291.716259	550.6636798	513.2399657	129.2430794	457.7495828	76.38983821	501.475068	249.2020885	439.4537256	227.6021916	322.2414658	466.6322366	260.7103291	143.2195034
4	59.70162182	328.2439416	93.6719837	39.68081917	228.0176391	265.2145973	100.6419973	139.3492041	291.7423676	550.6681645	510.4210294	137.4479621	460.4723507	79.95437622	502.7236998	251.6457117	432.8618878	236.2764985	309.2237935	462.090529	265.186432	134.4532468
4.05	53.68723525	316.2163576	100.8388552	22.31704451	229.672903	250.6644321	102.3028065	123.9508192	291.8144225	550.6805414	507.4898041	143.7407871	462.6217433	82.70030256	502.3328488	254.9289755	425.4928612	244.5726517	295.5835677	456.7785802	269.1499259	125.1600639
4.1	48.06084021	304.9292479	105.8112157	3.985552187	231.0935978	234.7772281	106.5046997	110.6915884	291.8774057	550.6913601	504.365559	148.7963022	464.3803483	85.37576943	500.688286	258.8768905	417.3052704	252.1023048	281.422804	450.5350065	272.9692786	115.6764278
4.15	43.81284294	293.8084844	111.5412905	-13.58521812	232.5746959	218.3679666	112.6260844	98.75754175	291.8728779	550.6905823	501.0108212	153.4850372	465.9753384	88.85829355	498.2897173	263.1379407	408.3220782	258.4837933	266.9459123	443.1571542	277.1743325	106.5191774
4.2	41.97544494	282.2673401	120.9666723	-28.39977535	234.4182743	202.3509339	120.0294269	87.24443957	291.7423676	550.6681645	497.3976109	158.6566183	467.6232595	93.99304269	495.632406	267.3598822	398.5460165	263.324312	252.3892358	434.4249596	282.2854149	98.24213684
4.25	43.19902143	269.8483804	136.0607341	-38.88658334	236.9398774	187.5685693	128.1630513	75.34913158	291.4733101	550.6219482	493.5406553	164.8763079	469.4458132	101.2289915	493.0399523	271.3112055	388.0300587	266.390775	237.954484	424.2198988	288.7534814	91.39494464
4.3	46.2659336	256.4914823	155.4626148	-45.82397507	240.6414445	174.1967129	136.9787122	63.033702	291.2378899	550.5815099	489.4884271	171.7730703	471.2076158	109.6673727	489.9462726	275.1302541	377.1516939	268.1837389	224.0004234	412.9117153	296.8338601	86.32091033
4.35	49.56650803	242.2327846	177.0404545	-50.71573166	245.9973583	162.2542477	146.459465	50.39957327	291.2548214	550.5844182	485.3342032	178.6953152	472.6128108	118.1193132	485.6457132	279.1136173	366.4205077	269.385049	210.8073895	401.0771426	306.6844083	83.32938881
4.4	51.46140082	227.0329488	198.889368	-55.09208547	253.4584951	151.7559793	156.5852172	37.55153092	291.7423676	550.6681645	481.1621816	185.0096128	473.3836486	125.4816512	479.4098449	283.5703778	356.4251819	270.6972991	198.7200355	389.3956018	318.4104708	82.69048698
4.45	50.83402172	210.9145162	219.7006991	-60.05214633	263.1874024	142.7005544	167.2916099	24.64730279	292.8241462	550.8539825	476.9959632	190.2758932	473.3535099	131.0410781	470.7757497	288.8098172	347.6323067	272.5602247	188.067375	378.4933164	331.7871662	84.37598432
4.5	49.09956417	194.3495793	240.0089038	-64.78167474	274.66392	135.35129	178.5697041	11.99793228	294.2529511	551.0994094	472.603667	194.8124264	472.7581647	135.4014936	460.5592034	294.9641601	339.6964309	274.2869731	178.8955155	368.29704	345.7297783	87.38500657
4.55	48.27702727	178.1400428	260.4593364	-68.16066931	287.0553545	129.8571691	190.3153554	-0.018585519	295.6934485	551.3468449	467.7104222	199.1036464	471.92743	139.444387	449.9467207	302.1411117	332.0199621	274.886783	171.1367131	358.5612655	359.0018048	90.5336632
4.6	50.47614968	163.2632889	281.5623645	-69.12141648	299.5636137	126.3234326	202.4154155	-11.02126564	296.8159914	551.539665	462.0401235	203.6326254	471.1888914	144.0181703	440.2257543	310.4011069	323.9356815	273.3380949	164.6792998	348.9948333	370.5421022	92.72863082
4.65	57.24571561	150.5445546	303.5684504	-66.97795468	311.5676506	124.7419045	214.7017959	-20.80406515	297.3758118	551.6358258	455.4058549	208.8064938	470.805607	149.7542146	432.4762645	319.6744099	314.8680655	268.8555511	159.3694486	339.3454486	379.6972888	93.210411
4.7	67.83174721	139.8350124	325.893192	-62.48394648	323.0251659	124.6353981	227.1528644	-29.46289775	297.4557049	551.6495491	447.9505419	214.5156391	470.7270945	156.441509	426.4665211	329.6911634	304.7425025	261.7708813	154.930974	329.5222169	386.9378584	92.2392638
4.75	80.85348175	130.5623135	347.9900653	-56.60628226	334.0290424	125.4816994	239.6546101	-37.34180966	297.2159648	551.6083687	439.918423	220.6035475	470.8486616	163.7074122	421.6556343	340.1215898	293.6963372	252.7371622	151.0680903	319.5195671	392.9390446	90.31758341
4.8	94.96770296	122.0789227	369.4348003	-50.22741918	344.6817432	126.7784134	252.1093166	-44.79098738	296.8159914	551.539665	431.5608232	226.908615	471.0672522	171.1974869	417.4733059	350.6761789	281.9093011	242.4644462	147.462344	309.3184257	398.3200907	87.9304452
4.85
4.9
4.95
5
5.05
5.1
5.15
5.2
5.25
5.3
5.35
5.4
5.45
5.5
5.55
5.6
5.65
5.7
5.75
5.8
5.85
5.9
5.95
6
6.05
6.1
6.15
6.2
6.25
6.3
6.35
6.4
6.45
6.5
6.55
6.6
6.65
6.7
6.75
6.8
6.85
6.9
6.95
7
7.05
7.1
7.15
7.2
7.25
7.3
7.35
7.4
7.45
7.5
7.55
7.6
7.65
7.7
7.75
7.8
7.85
7.9
7.95
8
8.05
8.1
8.15
8.2
8.25
8.3
8.35
8.4
8.45
8.5
8.55
8.6
8.65
8.7
8.75
8.8
8.85
8.9
8.95
9
9.05
9.1
9.15
9.2
9.25
9.3
9.35
9.4
9.45
9.5
9.55
9.6
9.65
9.7
9.75
9.8
9.85
9.9
9.95
10
10.05
10.1
10.15
10.2
10.25
10.3
10.35
10.4
10.45
10.5
10.55
10.6
10.65
10.7
10.75
10.8
10.85
10.9
10.95
11
11.05
11.1
11.15
11.2
11.25
11.3
11.35
11.4
11.45
11.5
11.55
11.6
11.65
11.7
11.75
11.8
11.85
11.9
11.95
12
12.05
12.1
12.15
12.2
12.25
12.3
12.35
12.4
12.45
12.5
12.55
12.6
12.65
12.7
12.75
12.8
12.85
12.9
12.95
13
13.05
13.1
13.15
13.2
13.25
13.3
13.35
13.4
13.45
13.5
13.55
13.6
13.65
13.7
13.75
13.8
13.85
13.9
13.95
14
14.05
14.1
14.15
14.2
14.25
14.3
14.35
14.4
14.45
14.5
14.55
14.6
14.65
14.7
14.75
14.8
14.85
14.9
14.95
15
15.05
15.1
15.15
15.2
15.25
15.3
15.35
15.4
15.45
15.5
15.55
15.6
15.65
15.7
15.75
15.8
15.85
15.9
15.95
16
16.05
16.1
16.15
16.2
16.25
16.3
16.35
16.4
16.45
16.5
16.55
16.6
16.65
16.7
16.75
16.8
16.85
16.9
16.95
17
17.05
17.1
17.15
17.2
17.25
17.3
17.35
17.4
17.45
17.5
17.55
17.6
17.65
17.7
17.75
17.8
17.85
17.9
17.95
18
18.05
18.1
18.15
18.2
18.25
18.3
18.35
18.4
18.45
18.5
18.55
18.6
18.65
18.7
18.75
18.8
18.85
18.9
18.95
19
19.05
19.1
19.15
19.2
19.25
19.3
19.35
19.4
19.45
19.5
19.55
19.6
19.65
19.7
19.75
19.8
19.85
19.9
19.95
20
20.05
20.1
20.15
20.2
20.25
20.3
20.35
20.4
20.45
20.5
20.55
20.6
20.65
20.7
20.75
20.8
20.85
20.9
20.95
21
21.05
21.1
21.15
21.2
21.25
21.3
21.35
21.4
21.45
21.5
21.55
21.6
21.65
21.7
21.75
21.8
21.85
21.9
21.95
22
22.05
22.1
22.15
22.2
22.25
22.3
22.35
22.4
22.45
22.5
22.55
22.6	175.9755276	315.4434523	214.7970752	464.2362046	232.5204297	383.2184594	582.3185239	431.4232599	274.8961215	626.4513713	139.4631011	234.5720252	288.0821288	210.9942782	403.3828937	114.5697082	514.2846201	131.5217484	302.4056586	-77.36792137	504.2588322	351.0485118
22.65	168.5164795	316.8651353	205.5834147	462.7996078	228.4162463	381.9161469	577.2045702	433.6836519	274.8961215	626.4513713	138.1294667	234.608541	288.432456	210.3868671	403.3473737	115.0907818	522.7534028	142.7193069	302.4781315	-77.85538425	506.2500968	351.3481296
22.7	160.7458426	317.8605115	195.5990563	460.9843199	224.1055797	380.6884306	571.788881	435.8767189	274.8961215	626.4513713	137.1702187	234.7731653	288.642699	210.0223396	403.3260754	115.4032263	530.9353238	153.4355965	302.7031875	-78.30494457	508.0283925	351.6076017
22.75	152.4185796	317.9752097	184.2183178	458.4186428	219.4221528	379.626015	565.8126548	437.9096364	274.8961215	626.4513713	136.9649175	235.1937995	288.5726141	210.1438555	403.3331737	115.2990947	538.9045734	163.6749764	303.2332125	-78.6781787	509.3986412	351.789548
22.8	143.2601615	316.7361335	170.7212132	454.6916984	214.1935541	378.8215203	558.9912092	439.6905599	274.8961215	626.4513713	137.8904176	235.9965943	288.0821288	210.9942782	403.3828937	114.5697082	546.7280058	173.4396751	304.2197457	-78.93657072	510.1681582	351.8569381
22.85	133.0633123	313.7935371	154.6050681	449.5111578	208.2535239	378.3453672	551.0665005	441.2324797	274.8961215	626.4513713	140.1747036	237.2678452	287.0905133	212.6954172	403.5404886	113.1389683	554.4834842	182.8192613	305.7577123	-79.00963576	510.290151	351.7989534
22.9	121.9468922	309.1612972	137.1607278	443.2510759	201.6263371	377.9678086	542.1655896	442.6418811	274.8961215	626.4513713	143.2064206	238.6952777	285.7624954	214.8704876	403.8561632	111.4876178	562.1638712	192.4758167	307.6760707	-79.14529668	510.0962663	351.6621246
22.95	110.1435423	302.9786171	120.3664661	436.5546399	194.3589469	377.4070475	532.5163236	444.1009369	274.8961215	626.4513713	146.222151	239.9136634	284.321667	217.0225436	404.4087677	110.2381302	569.7433883	203.0975947	309.7472405	-79.60281884	510.0435097	351.5146979
23	97.91597627	295.3903236	106.5694472	430.2009465	186.4924934	376.3712712	522.3864469	445.7979712	274.8961215	626.4513713	148.4793245	240.5671236	282.9903136	218.6566828	405.2754256	110.0162063	577.1754973	215.2736425	311.7477227	-80.64073944	510.5890474	351.4253633
23.05	85.59023312	286.5812621	97.64343999	424.817225	178.023733	374.5909364	511.9693151	447.8995387	274.8961215	626.4513713	149.4659778	240.4556247	281.977835	219.4937014	406.4814758	111.2012313	584.414926	229.3094043	313.5461313	-82.46506029	512.0673242	351.4655328
23.1	73.99516042	276.9995219	92.36728242	419.9009322	169.1020668	371.9646249	501.0924304	450.4929241	274.8961215	626.4513713	149.8296647	240.0279031	281.1783918	219.913742	407.9655766	113.6285897	591.0600989	244.3874717	315.6062928	-84.40535228	514.2500472	351.5888253
23.15	64.13271494	267.2096917	88.52116661	414.5714428	159.8827849	368.4240152	489.4443593	453.6473067	274.8961215	626.4513713	150.4604735	239.8879734	280.4452392	220.4895991	409.6309774	116.9373023	596.7620958	259.6322045	318.4982825	-85.65893438	516.784355	351.7376508
23.2	57.10039054	257.8614246	83.72805464	407.8520614	150.533418	363.8953266	476.6736773	457.4416101	274.8961215	626.4513713	152.2422759	240.6384074	279.6323973	221.7937396	411.3837394	120.7711876	601.2436441	274.3416081	322.7731646	-85.42618403	519.3264626	351.8554347
23.25	53.65211187	249.4710802	76.09970853	398.9126105	141.1771888	358.2846021	462.4824431	461.8638813	274.8961215	626.4513713	155.8080299	242.7186772	278.6146547	224.2338789	413.1145485	124.8311418	604.3947646	288.1647064	328.733939	-83.32270142	521.6080436	351.9124487
23.3	52.98390539	241.5630879	66.35073214	387.8768768	131.8748002	351.4635612	447.1100604	466.3708912	274.8961215	626.4513713	160.3447779	245.5083172	277.5540011	227.6932601	414.5002861	128.8768305	606.4832388	301.5051329	335.9008743	-80.43348209	523.397512	351.8862544
23.35	53.82185346	233.3646584	55.95090118	375.1863593	122.648561	343.280483	430.9212226	470.2606505	274.8961215	626.4513713	164.7878708	248.2098127	276.6544682	231.9043857	415.19178	132.712331	607.8425747	314.8698107	343.6313011	-78.18067661	524.5052498	351.7691935
23.4	54.85099698	224.0322043	46.55245475	361.3989262	113.5210979	333.5687931	414.2944055	472.771212	274.8961215	626.4513713	168.1221352	250.0589827	276.1176123	236.5985651	414.8443422	136.1525837	608.7711663	328.6719539	351.3432453	-77.93010502	524.7402645	351.5529511
23.45	55.05525589	212.9187479	39.58478086	347.1099024	104.5026762	322.212622	397.5383026	473.3177041	274.8961215	626.4513713	169.6303484	250.5221315	276.0554151	241.4884566	413.2683349	139.1417479	609.4472925	343.0854277	358.6430699	-80.57064195	523.9756834	351.1996458
23.5	54.91019879	200.4371561	34.67469732	332.4163443	95.97258207	309.4845897	380.6081399	472.1733947	274.8961215	626.4513713	170.2092077	250.0319112	275.9306925	246.2164888	410.8523657	142.3427685	609.5520186	357.574003	365.8358475	-84.80075591	522.3659173	350.6163735
23.55	55.29573164	187.406879	31.03975244	317.3229386	88.41919408	295.7803285	363.457357	469.8981484	274.8961215	626.4513713	171.022415	249.2211033	275.1105957	250.3991952	408.1402867	146.5740845	608.6855265	371.5722829	373.3121046	-88.84806516	520.1541796	349.6901918
23.6	57.11740533	174.7391118	27.82706229	301.7881343	82.38380344	281.5665786	346.0911526	467.1174759	274.8961215	626.4513713	173.225117	248.7240968	272.9624996	253.6707056	405.6877643	152.6278918	606.465516	384.6422415	381.4100049	-90.94487946	517.5845642	348.3045225
23.65	61.04213562	163.1800927	24.15077489	285.6585836	78.28534514	267.2831948	328.5439275	464.3885974	274.8961215	626.4513713	177.5735833	248.9065075	269.0357529	255.8325726	403.9106192	161.0114799	602.6312173	396.6085722	390.3013185	-89.83172376	514.7328119	346.3096072
23.7	66.67352154	152.2985928	20.32095356	268.9053287	75.8902986	253.032019	310.9552317	461.6226169	274.8961215	626.4513713	182.8797326	249.1228099	264.0000626	257.2409356	402.5755799	170.9201964	597.4337843	407.655588	399.8120225	-86.04637808	511.4180548	343.6864144
23.75	73.35705389	141.3933882	16.61703939	251.4306284	74.78997415	238.8252835	293.4691923	458.5401547	274.8961215	626.4513713	187.6192308	248.5036779	258.7779561	258.4153814	401.2823639	181.2895422	591.2266772	417.994186	409.6989655	-80.55768317	507.2931318	340.4026628
23.8	80.45066625	129.7130927	13.33779672	233.1444909	74.54243099	224.6494073	276.2308127	454.831415	274.8961215	626.4513713	190.3264342	246.1846641	254.3330968	259.8750197	399.634494	191.1345706	584.3564488	427.7827138	419.7546954	-74.29535791	501.9811863	336.411595
23.85	87.39754607	116.6004578	10.70337963	214.0111671	74.89944634	210.5124688	259.3494058	450.2073498	274.8961215	626.4513713	189.9528025	241.4854734	251.3774241	262.0368295	397.3345531	199.8167386	577.0817477	437.175295	429.8526125	-67.97741618	495.1882661	331.7130099
23.9	94.79021573	102.6858936	8.655589454	194.1277352	76.33344328	196.4710603	242.7694885	444.6733608	274.8961215	626.4513713	187.681507	234.8528119	249.2524169	264.6849754	394.4400016	208.0382381	569.3540436	446.3809404	439.9570399	-61.311053	487.0161858	326.3553475
23.95	103.2340998	88.83206262	7.111260069	173.731271	79.52484861	182.6904782	226.4365995	438.2761349	274.8961215	626.4513713	185.1403475	226.9714213	246.9730495	267.4552603	391.1018578	216.7347673	561.0695291	455.6186399	450.0138573	-53.89119904	477.6958938	320.4394755
24	113.3018854	75.96474861	5.981530848	153.0792533	85.14930054	169.3720967	210.2870426	431.0702126	274.8961215	626.4513713	184.0194662	218.5985458	243.540266	269.9965197	387.480525	226.7917716	552.1251256	465.1032805	459.9604847	-45.34873215	467.489785	314.0846136
24.05	125.2305427	64.76574988	5.292253482	132.4876843	93.56778096	156.7091054	194.2285297	423.1241556	274.8961215	626.4513713	185.5514054	210.4792183	238.2785752	272.0768611	383.755013	238.7627324	542.4472611	474.9286878	469.7622957	-35.44292561	456.8022188	307.491461
24.1	138.4328864	54.82407731	5.542861494	112.1575168	104.4627362	144.8455295	178.4339656	414.2048381	274.8961215	626.4513713	188.76408	202.7463543	231.9123879	273.8337684	379.818142	251.6048129	532.0173331	484.5904212	479.5292491	-24.46515711	446.2598711	301.1566783
24.15	152.1161174	45.45848504	7.293219329	92.35138465	117.2492004	133.934166	163.1165874	404.1233493	274.8961215	626.4513713	192.1803025	195.4026	225.5352108	275.4818135	375.5602855	264.0449585	520.8066461	493.4408746	489.3927575	-12.72949044	436.7235564	295.724656
24.2	165.5519143	35.9567136	11.11087021	73.37779827	131.3393991	124.0980929	148.5129796	392.6787668	274.8961215	626.4513713	194.3215969	188.4082583	220.2927488	277.230456	370.8524395	274.9047269	508.7307696	500.8380677	499.4737601	-0.533352715	429.1681018	291.9114509
24.25	178.3010858	25.90437228	17.36338476	55.52971221	146.1002987	115.2684886	134.7599563	379.7070044	274.8961215	626.4513713	194.1890819	181.7464605	216.9863104	279.1638719	365.5975877	283.4677343	495.691846	506.2826376	509.8202755	11.8095753	424.3768436	290.2474813
24.3	190.8568776	16.01346458	26.22025497	39.23354403	160.9697338	107.2304057	121.7986133	365.3867033	274.8961215	626.4513713	192.7017405	175.6241142	215.0973968	280.8878378	359.8884054	290.4912865	481.8919984	510.0697079	519.9874878	24.37754302	421.8015837	290.0148321
24.35	203.8271768	7.289810421	37.66522543	24.89498621	175.3392728	99.63569642	109.4166768	350.0008753	274.8961215	626.4513713	191.2266436	170.3251688	213.7870114	281.93083	353.8724099	297.0064938	467.7581249	512.6540228	529.4836559	37.22270766	420.5317868	290.2053379
24.4	217.7481225	0.754410609	51.62881742	12.89758593	188.6575423	92.12309321	97.37629587	333.8646673	274.8961215	626.4513713	191.1652705	166.1686437	212.2046981	281.8260823	347.722069	304.0109661	453.849589	514.4926534	537.8765638	50.41407218	419.6105051	289.7910552
24.45	233.0148166	-2.811238418	67.71610781	3.273887428	200.5982806	84.33573825	85.47250199	317.2639088	274.8961215	626.4513713	193.5052115	163.3303283	209.619505	280.1970556	341.5231765	312.1834809	440.6918687	515.9409914	544.9298004	63.98363874	418.1881571	287.9711066
24.5	249.5551421	-3.542737729	84.88871588	-4.880459797	211.9408264	76.63182919	74.18787217	300.0847334	274.8961215	626.4513713	198.0017449	161.4543218	205.9385553	277.1080892	335.111688	320.9522035	427.8950932	516.746385	550.9586092	77.70524638	416.1783917	285.0584919
24.55	267.1971331	-1.799209838	101.9714575	-12.76609439	223.5956691	69.46434907	64.10097961	282.1621486	274.8961215	626.4513713	204.1140214	160.1059782	201.1631914	272.7011871	328.2268874	329.4932252	414.7858744	516.5100026	556.3760899	91.28932568	413.7117318	281.6619602
24.6	285.7693559	2.037789013	117.923384	-21.5984073	236.4044001	63.3064561	55.84437133	263.3442799	274.8961215	626.4513713	211.3062603	158.8455512	195.2847138	267.1091918	320.5772271	337.0181257	400.5427863	514.7923042	561.5603308	104.4608375	410.9262573	278.4112844
24.65	304.8744247	7.295876742	132.1832339	-32.29211659	250.8850607	58.54680091	49.81015109	243.5505777	274.8961215	626.4513713	219.019899	157.2601668	188.4607641	260.52393	311.8540494	342.8917844	384.4660208	511.2917285	566.7736162	117.0470059	407.8757361	275.7356759
24.7	324.2267638	13.31558125	145.4986118	-44.24539777	266.5506416	55.4196726	45.96886912	223.2989966	274.8961215	626.4513713	226.5639583	155.1488674	181.3510992	253.2347297	301.9741071	347.0881324	367.0941946	506.4450554	571.6775709	129.4790225	404.1422142	273.1216941
24.75	343.4514567	19.30165049	158.8667633	-56.49477478	282.6318196	54.02884888	43.99410955	203.2691206	274.8961215	626.4513713	233.1785106	152.3486582	174.8863246	245.6293569	290.8849162	349.6425162	349.5725408	500.9763248	575.8498016	142.2374192	399.1899627	269.8021881
24.8	362.2629913	24.54152712	173.2029887	-68.02732221	298.4190968	54.45010307	43.5138597	184.1808055	274.8961215	626.4513713	238.1324547	148.6858284	170.0703347	238.1507097	278.5160881	350.562666	333.4063584	495.7693899	578.9000963	155.771162	392.4254683	264.9577849
24.85	380.441333	28.47151026	189.160567	-77.9350394	313.4926936	56.70143326	44.11114195	166.5355656	274.8961215	626.4513713	241.1082536	144.144752	167.6438064	231.1816963	264.8459574	349.9453129	319.9799207	491.6695893	580.6191626	170.363263	383.3767339	257.9118072
24.9	397.5363988	31.21638408	206.8240349	-85.87808792	328.1249861	61.05939471	45.75187374	149.8135312	274.8961215	626.4513713	243.3804783	139.3268802	167.3302022	224.8079257	250.2564576	347.9632896	308.7869917	488.4751919	581.2810622	185.5103173	373.05197	249.3674109
24.95	413.1195413	33.0094338	226.031039	-91.74605625	342.6983092	67.72838842	48.35881622	133.2091344	274.8961215	626.4513713	246.6624197	135.0233552	168.4662107	218.9892856	235.3149193	344.9285842	298.684462	485.7588345	581.2586141	200.5822608	362.8001013	240.3497132
25	426.8034304	34.06317067	246.5964061	-95.46274348	357.5318422	76.85396463	51.85161864	115.8433805	274.8961215	626.4513713	252.6341409	132.0593686	170.3626529	213.6620895	220.6930768	341.1827043	288.3193751	483.0237244	580.8986107	215.0047931	354.1856176	232.0596336
25.05	438.5691668	34.64443245	268.0327314	-97.34214252	372.8720337	88.41312462	56.36311346	97.15972638	274.8961215	626.4513713	262.3960147	131.0523803	172.3897548	208.6977051	207.0182161	337.0161731	276.4210327	479.7929185	580.4690907	228.4228165	348.5122323	225.5697415
25.1	449.5616947	35.88139722	289.7833201	-97.25006476	388.1116839	101.5618444	62.30295291	77.9094786	274.8961215	626.4513713	274.8280089	131.897748	174.3749732	203.7548464	194.3870264	332.5080245	263.2164739	475.8390811	579.7687517	241.2244483	345.3308948	220.6031769
25.15	461.0703787	38.90773024	311.1277053	-95.31179019	402.691834	115.4290942	70.17073427	59.2952829	274.8961215	626.4513713	288.3147991	134.2249252	176.2556636	198.4904509	182.7332928	327.6359112	249.2645088	471.0411199	578.5493695	253.9127849	343.6335858	216.5156792
25.2	474.2052223	44.7503206	331.4394187	-91.65823966	416.1728973	129.2778185	80.42596715	42.62073703	274.8961215	626.4513713	301.3821267	137.6697697	177.9707961	192.5517727	171.9697811	322.375089	235.2126377	465.2772069	576.574961	266.9558627	342.3422911	212.5975787
25.25	489.6482531	54.132323	350.3367672	-86.60535068	428.2934611	142.6690689	93.16066235	28.82756783	274.8961215	626.4513713	312.9931455	141.8640621	179.5050441	185.7154633	162.0350944	316.7044108	221.7544462	458.5452307	573.6689545	280.664498	340.615283	208.2470293
25.3	506.2319896	66.16924566	367.6961771	-81.26814882	439.142011	155.9737682	108.4323334	17.97465295	274.8961215	626.4513713	323.6341997	146.4290383	180.8445518	178.158072	152.9957266	310.3106702	208.8127087	450.8155228	569.8940122	294.5936396	338.862762	203.888301
25.35	522.656504	79.78576725	383.5849835	-76.81208883	448.82643	169.6573457	125.9997803	9.719470041	274.8961215	626.4513713	334.0247894	150.9789305	182.0414161	170.2381057	145.0064808	302.8877556	196.2258216	442.2065643	565.3492347	308.1973873	337.8184952	200.1645692
25.4	537.8789346	94.08433746	398.1111024	-74.31423196	457.4287039	184.1199673	145.6006072	3.665773874	274.8961215	626.4513713	344.8296299	155.1425596	183.1467123	162.3292495	138.2226804	294.1127699	183.811263	432.8476026	560.1137687	320.9816831	338.230381	197.7459996
25.45	551.2730448	108.4256837	411.6335617	-74.22634468	464.980814	199.5443655	166.6634424	-0.796393863	274.8961215	626.4513713	356.4362701	158.6030454	184.2266702	154.7644399	132.6963678	283.7959651	171.3352476	422.8758918	554.2576026	332.6694685	340.6692375	197.0836474
25.5	563.1095013	123.3406088	425.0969367	-74.36050792	471.0194809	215.2523948	187.6253453	-4.726247573	274.8961215	626.4513713	368.1430827	161.4613661	185.6886587	147.7746721	128.2093617	272.2138419	159.6953024	412.669931	547.6590449	343.5327261	344.5752535	197.5654055
25.55	573.7612012	139.4153932	439.4232957	-72.0706641	475.0862162	230.490126	206.8344141	-9.385477066	274.8961215	626.4513713	379.128465	163.914679	187.9124877	141.5389066	124.5103108	259.889997	149.8526593	402.6597055	540.213244	353.9376525	349.2634492	198.4114252
25.6	583.5241251	157.0989607	455.3127579	-64.91730661	476.7661553	244.6485079	222.8673044	-16.01851084	274.8961215	626.4513713	388.6438957	166.1555012	191.2734826	136.2442088	121.335174	247.3832369	142.8646688	393.3542552	531.8139132	364.2305934	354.0778664	198.8563983
25.65	592.5065632	176.2796503	472.9055757	-51.64632986	475.8329441	257.3679129	234.937412	-25.47963965	274.8961215	626.4513713	396.2221419	168.3065424	195.9548297	131.9568364	118.3838394	235.0720827	139.342829	385.0922861	522.4068381	374.6760238	358.5352133	198.3831707
25.7	600.0152836	195.1622689	491.1022522	-33.93472522	472.8835488	269.1503835	244.8248157	-36.29947987	274.8961215	626.4513713	402.523073	170.4454047	201.6749593	128.5220244	115.6834996	222.7237502	137.7820301	377.3498817	512.2544518	385.1140972	363.0107148	197.6099857
25.75	605.4073215	211.9917236	508.7245267	-14.04745744	468.6449247	280.5133368	254.6771333	-46.41694997	274.8961215	626.4513713	408.3241609	172.5589831	207.9833057	125.6583732	113.2360165	209.9127969	136.0685123	369.269075	501.7010946	395.2934569	367.9343506	197.343146
25.8	608.147462	225.3872666	524.8977533	6.139904178	463.8243023	291.8918351	266.4993991	-53.66787987	274.8961215	626.4513713	414.3559752	174.6280349	214.444546	123.0772695	111.0398909	196.1790818	131.9891538	359.8672155	491.1032611	404.9480611	373.7032598	198.3720081
25.85	607.9642449	234.7884683	539.1951943	25.37677925	458.9538854	303.6217395	281.5268429	-56.54074364	274.8961215	626.4513713	421.1791209	176.7025848	220.7124955	120.5278841	109.2005979	181.2111231	123.8352558	348.2745001	480.6868431	413.8386379	380.5695001	201.2474466
25.9	605.5236743	241.8488323	551.5189215	43.78310132	453.6681411	315.1676314	298.863624	-55.88528584	274.8961215	626.4513713	428.5669435	179.1388977	226.7533331	117.9522786	108.0527371	165.2005952	113.0367638	334.6279306	470.1544946	421.836897	387.9882636	205.7037215
25.95	601.6293184	248.5363722	561.918094	61.66974402	447.3975212	325.9350639	317.1199004	-53.28693564	274.8961215	626.4513713	436.1558767	182.3161266	232.6108626	115.3657273	107.9773139	148.5486257	101.9172784	319.4945333	459.062726	428.8344567	395.3083823	211.2836077
26	597.0883766	256.6770896	570.4266381	79.3103209	439.5350799	335.3918733	335.1034065	-50.25641314	274.8961215	626.4513713	443.5966801	186.5921155	238.3270562	112.7837527	109.369226	131.7149113	93.12139648	303.6575027	446.9137001	434.7305	401.9389972	217.5631701
26.05	592.6065653	267.6049338	577.1962008	96.94382882	429.5679407	343.2366722	352.0920467	-47.93538751	274.8961215	626.4513713	450.6259613	192.1491912	243.9855731	110.2697797	112.4220617	115.1367545	88.8730468	287.9941926	433.2585086	439.45026	407.4580935	224.1632249
26.1	588.0813606	280.8696047	582.6502752	114.7128437	417.9220802	350.2061585	368.5680494	-45.34068841	274.8961215	626.4513713	457.2844019	198.8381446	249.7833625	108.0296219	117.561893	99.51207933	88.44852871	272.7535622	418.2576725	443.1606205	412.2588575	231.024197
26.15	583.2372229	295.6374021	587.268936	132.7413161	405.3059822	357.1714768	385.1100258	-41.27468029	274.8961215	626.4513713	463.6586077	206.4078419	255.9466143	106.3054749	125.0368855	85.61530991	90.20592866	257.9397962	402.304522	446.0698293	416.8066916	238.0666911
26.2	577.7873951	311.1653291	591.4759621	151.0967175	392.5408265	364.9748145	402.1660535	-34.65439087	274.8961215	626.4513713	469.8336063	214.618511	262.6871051	105.3363893	135.041859	74.23829838	92.40377684	243.4496948	385.8832899	448.3786003	421.5369491	245.2027848
26.25	571.4450699	326.8230858	595.5437408	169.780396	380.3072496	374.0723058	420.0537312	-24.92588773	274.8992725	626.4518808	475.8664151	223.2165298	270.1019241	105.2218778	147.4776513	65.85374969	93.61783218	229.0437932	369.5273726	450.251582	426.7718143	252.4583875
26.3	564.2819762	342.1872697	599.0389753	188.5905367	368.1297614	383.3027061	438.269706	-13.1437615	274.9020274	626.4523263	481.5142339	231.8126904	278.1184522	106.058929	160.8567021	59.26461329	94.75307134	214.9946155	353.2301417	451.4841147	431.8214879	259.6333572
26.35	556.4021267	356.8245185	601.4268491	207.28678	355.2256585	391.1806429	456.4053557	-0.54485114	274.9018294	626.4522943	486.5544262	240.0339988	286.5557377	107.8269646	173.5232872	52.86139199	97.05311285	201.6088535	336.9110607	451.7862577	435.8937539	266.6243792
26.4	547.8837025	370.3337504	602.2330998	225.7287892	340.6466225	396.2384907	474.1652831	11.7971384	274.8961215	626.4513713	490.7895763	247.550778	295.239746	110.5000538	183.9733277	45.00761852	101.7785303	189.263715	320.4562993	450.8425605	438.2473365	273.3626241
26.45	538.7539025	382.4682501	601.1660399	243.9262816	323.5533054	397.4126789	491.3402301	23.21599564	274.8803657	626.4488235	494.1242191	254.2373984	304.0107642	113.9576984	191.29415	34.52048713	109.7130523	178.2570249	303.791446	448.5074846	438.4338836	279.8462511
26.5	528.6048429	393.2199422	598.6009191	262.091778	304.4097008	395.3546628	507.8656542	34.54647269	274.86659	626.4465959	496.6780565	260.5939758	312.6917311	117.7910743	197.2979091	22.90684664	119.8049902	168.0910607	287.4555983	445.2805562	437.3334455	286.5348645
26.55	517.0293164	402.7394256	595.0386376	280.3969694	284.2495906	391.1832547	523.6090403	46.71168759	274.8675805	626.4467561	498.6098702	267.2414415	321.1251793	121.5258791	204.28169	12.41761969	130.7023893	158.1252911	272.2552906	441.9533221	436.0655899	293.8660088
26.6	503.5603032	411.1676965	590.9499713	298.9453781	264.4493281	386.1496988	538.415778	60.49895932	274.8961215	626.4513713	500.0636462	274.7552327	329.1770853	124.7153007	214.4500984	5.442332099	141.1204209	147.6595367	259.1649502	439.4139771	435.7299643	302.2131141
26.65	487.8603023	418.6393332	586.7118285	317.7808732	246.441276	381.4028675	552.1472229	76.28825927	274.9559858	626.4610515	501.1667207	283.4624661	336.8274459	127.1306975	229.0287353	3.52383367	150.1852801	136.2099512	248.9266172	438.3833203	436.9926465	311.6174926
26.7	470.5177594	425.3227144	581.907844	336.3424989	230.3558745	376.834139	564.2864855	93.56402949	275.0083145	626.4695133	501.9647191	293.097795	344.2200382	129.3544657	246.1551147	4.955910155	158.392111	124.478119	240.6416785	438.3087421	438.7235185	321.0447686
26.75	452.4977843	431.2829429	576.0299991	354.1262815	215.992702	372.0278945	574.4062885	111.6882237	275.0045526	626.468905	502.4942549	303.2098236	351.5446933	132.1355179	263.4003271	7.227353654	166.4109184	113.4785406	232.936774	438.3692047	439.4674098	329.3290975
26.8	434.9734882	436.5353272	568.5497341	370.7637334	203.0488386	366.517972	582.179163	130.1701083	274.8961215	626.4513713	502.7920309	313.3825581	358.9616782	136.1848436	278.6924848	7.980399422	174.8724081	104.2816961	224.2942363	437.7075405	437.8253059	335.4430869
26.85	418.9738489	441.0711013	559.0704198	386.1190016	191.1242054	359.8658172	587.5978549	148.6806308	274.6548267	626.4123531	502.917557	323.3383441	366.5856676	141.9811269	290.8544766	5.610898542	184.2770887	97.57537376	213.4553361	435.6268044	432.76586	338.8160081
26.9	404.3418851	444.928279	548.2124752	400.5691391	180.0833466	351.9531361	591.3265846	167.1415669	274.3364983	626.3608784	502.6953906	332.9319934	374.2827821	149.1693367	301.2147865	1.529623844	195.0552984	93.17940335	200.9159918	432.1507438	425.0251422	340.139376
26.95	390.5237926	448.1394675	536.8533043	414.467916	169.779591	342.6934116	594.1384331	185.4201229	274.017832	626.309349	501.9441114	342.0841377	381.8864874	157.2031569	311.4598644	-2.317443175	207.5504788	90.54276645	187.6817164	427.5394883	415.7652409	340.4065385
27	376.8703132	450.7563274	525.9469153	428.051147	160.0440172	331.987896	596.7227584	203.3467423	273.7758299	626.2702164	500.4853142	350.7310993	389.2556568	165.5767498	323.1147317	-3.999407645	222.0675589	89.10225559	174.9083394	422.0899333	406.2618105	340.6191318
27.05	362.8519207	452.8878853	516.1443902	441.3299795	150.7411274	319.8085538	599.4545422	220.7992105	273.6669539	626.2526108	498.2025065	358.8927939	396.2736352	173.8854378	337.1557068	-2.124786758	238.5361292	88.26882806	163.601807	416.1257593	397.6223373	341.5911847
27.1	348.2990944	454.4372928	506.6661014	453.7855712	141.906838	306.2855556	601.9858832	237.9642025	273.6631752	626.2519998	495.3289644	366.9286173	402.8227731	182.1587034	352.8853078	2.792841276	255.8843227	87.67603714	153.674529	409.5007223	389.5822784	343.2650992
27.15	333.2509885	455.3365023	496.3224728	464.8651375	133.7793493	291.8333772	603.7909001	255.1101953	273.7157297	626.260498	492.1938169	375.2500967	408.7843564	190.4749353	369.3687537	9.837630066	272.8079777	86.92377644	144.6584943	402.0374249	381.5518081	345.3483859
27.2	317.7534024	455.5089901	483.7840176	474.1158401	126.6310512	276.93291	604.395815	272.5138494	273.7758299	626.2702164	489.130097	384.2279097	414.0477693	198.9112105	385.7959519	18.14880479	288.1658421	85.63005244	136.0228624	393.5297699	372.8837579	347.54513
27.25	301.9063863	454.8910771	467.9029736	481.3023421	120.6361565	261.9990395	603.5306306	290.4525408	273.8044749	626.2748484	486.3255308	393.9876762	418.5645021	207.4999835	401.5695354	26.98725801	301.3376933	83.66776908	127.1858908	383.7776097	362.9935085	349.5206857
27.3	286.2601702	453.4742361	449.0332184	486.774774	116.0205822	246.7927481	600.9782007	308.618292	273.8054689	626.2750091	483.2991907	403.9663711	422.2210717	215.9955384	416.4409707	36.22958438	312.872118	81.94386049	118.4611478	373.1220374	352.2292625	350.8366564
27.35	271.6819793	451.3253351	428.0856626	490.9328199	112.8408821	230.9006785	596.6131878	326.6754368	273.7916437	626.2727736	479.4235636	413.4627556	424.9393667	224.1379041	430.1963793	45.73591098	323.5745868	81.60994142	110.1547885	361.9804135	341.0847683	350.9534719
27.4	259.1712936	448.5315973	406.2555704	494.1286739	111.1409188	213.8675901	590.2807087	344.3742	273.7758299	626.2702164	474.050923	421.8585613	426.643449	231.6895095	442.658854	55.39033154	334.1519919	83.77368223	102.6142792	350.8283701	330.0843667	349.2935077
27.45	249.3650745	445.1523693	384.870171	496.6708943	110.9597787	195.4319455	582.0017157	361.6825505	273.7701006	626.26929	466.7568275	428.8468124	427.3109032	238.5204676	453.8156357	65.12466993	345.1431639	89.07153687	96.13711114	340.0478213	319.7082219	345.502067
27.5	241.1671867	440.8030474	364.3148135	498.5339911	112.5490091	176.4510271	572.629508	378.8079131	273.7699018	626.2692578	457.9720477	434.7545687	427.2155426	244.9045715	464.0137218	75.10951401	356.499358	96.99514031	90.38186631	329.1874642	309.7502919	339.8072855
27.55	232.7770852	435.0097605	344.8476245	499.64506	116.0836049	158.1643719	563.3059446	395.887581	273.772667	626.269705	448.4190984	440.0636377	426.6766378	251.1436239	473.6994387	85.56999602	368.0830318	106.6520348	84.9016559	317.599385	300.0194291	332.7669039
27.6	222.1884132	427.2038263	326.7471599	499.9327767	121.7093073	141.9176235	555.2110016	412.9132609	273.7758299	626.2702164	438.8979921	445.2200466	426.0050362	257.5158424	483.2621197	96.68686476	379.7893037	117.2086864	79.20296215	304.5569299	290.3273925	324.9846974
27.65	207.7636925	416.8960598	310.0800196	499.2978951	129.4501863	128.745638	549.0358969	429.6416666	273.7758299	626.2702164	430.0926268	450.6022385	425.3959575	264.2143431	492.9582067	108.5045665	391.4626347	127.9972548	72.87663528	289.468771	280.5625566	316.9440967
27.7	190.6696462	404.4212252	294.6075097	497.6712056	139.2358552	118.035688	543.7407627	445.5913285	273.7758299	626.2702164	422.0343348	456.3583928	424.5203658	271.1628043	502.3551468	120.701381	402.720007	138.8607678	66.64513032	272.864908	271.1590402	308.7511018
27.75	173.0684678	390.5364953	279.80985	494.9842114	150.8971607	108.7608598	537.8125574	460.3974108	273.7758299	626.2702164	414.5848139	462.5962308	422.9381108	278.224025	510.9392311	132.8749786	413.1045207	149.7428093	61.46355379	255.6831988	262.6934001	300.3839688
27.8	157.632707	376.2820125	265.0604722	491.1591472	164.2724436	99.84854185	529.7188489	473.8924317	273.7758299	626.2702164	407.5937051	469.4240042	420.2116124	285.2830626	518.2718962	144.7007696	422.217757	160.6142776	58.37711467	239.0293133	255.7921726	291.8387404
27.85	146.7269049	362.7263059	249.8816329	486.1630643	178.965901	90.31703123	518.2283195	486.0620693	273.7758299	626.2702164	400.8101137	476.8020419	416.0682364	292.2797885	524.1083881	155.9841626	429.8625025	171.5592172	58.10419252	223.8772395	250.932269	283.0573663
27.9	139.8457293	349.8029048	233.914205	479.631301	194.5982181	80.61988877	503.6124639	496.8861548	273.7758299	626.2702164	393.7782059	484.139582	410.8353445	299.1230923	528.831458	167.1834339	436.0090205	182.7481398	59.95973104	209.8390915	247.8071056	273.7120125
27.95	135.448976	337.0430464	217.1263798	471.2485962	210.601777	71.40072574	486.5414598	506.1967762	273.7758299	626.2702164	385.9158696	490.7137458	405.0197352	305.7106758	532.9066853	178.7554615	440.7500576	194.4076889	62.80985932	196.1377763	245.9059838	263.3613265
28	131.7921764	323.8222352	199.4727668	460.6469699	226.4235945	63.28318521	467.7201972	513.6986477	273.7758299	626.2702164	376.570151	495.8294977	399.1361363	311.9247035	536.7521957	191.0833588	444.1629795	206.742352	65.49194459	181.8825687	244.6805892	251.5097427
28.05	127.2888145	309.5099652	180.9965587	447.5942841	241.6167319	56.61133761	447.8689378	519.1626616	273.7758299	626.2702164	365.2288456	499.0207297	393.60613	317.6931247	540.6721089	204.388488	446.3746156	219.8363409	67.18123853	166.3743378	243.6101281	237.78353
28.1	122.2400439	294.2076965	162.7724908	432.6989714	256.0709119	50.89583127	427.324631	523.1150806	273.7758299	626.2702164	352.2347493	500.5379638	388.2934051	323.090835	544.0832478	218.0510061	447.650917	233.5628634	68.52356049	150.2167296	242.9458673	222.803111
28.15	117.2194369	278.2502152	146.3354166	417.0732713	269.7352641	45.44598649	406.6060958	526.2698695	273.7758299	626.2702164	338.3307438	500.8526666	382.9736873	328.2578153	546.3536922	231.4213449	448.2911585	247.653313	70.49594135	134.4041276	243.0569538	207.592117
28.2	112.8549397	262.0481529	133.5597495	402.1451885	282.5880164	39.58182779	386.4781558	529.396278	273.7758299	626.2702164	324.4099285	500.4472835	377.4185202	333.3374045	546.9049935	243.9772251	448.5771556	261.8502872	74.09486248	120.0534529	244.327013	193.2946291
28.25	109.7267204	246.007865	125.7899981	389.1851995	294.8089282	32.88814526	367.6891614	533.1545627	273.7758299	626.2702164	311.4025128	499.7777173	371.4206934	338.4165108	545.3697948	255.4820979	448.6916131	276.0018992	79.9902962	108.0221394	247.0394934	180.8372168
28.3	107.8940668	230.1291482	121.9932419	377.555166	307.4585749	26.77108375	350.2929035	537.221843	273.7758299	626.2702164	299.3611376	498.8723315	365.0175943	343.2731255	542.4178104	266.5998611	448.3273013	289.7610005	87.97467081	97.89446124	250.8405435	169.8864502
28.35	107.424288	214.4394199	120.0288961	365.9455891	321.6090957	22.88293682	333.8971274	541.0466209	273.7758299	626.2702164	288.1073378	497.6817632	358.286783	347.6080529	538.904301	278.0588896	447.0801374	302.8443469	97.56426146	88.9162673	255.2251392	159.733204
28.4	108.3745788	198.9635757	117.5732226	352.8101942	338.1511075	22.8181272	317.9521373	544.0576553	273.7758299	626.2702164	277.4240164	496.1537046	351.3002646	351.1183651	535.6772485	290.4740971	444.5550148	315.0239464	108.2871181	80.28883795	259.6921418	149.6042708
28.45	110.6946594	183.6914567	112.7908451	336.8269493	357.4716683	27.54604817	301.9688581	545.8494092	273.7758299	626.2702164	267.0463946	494.1964333	344.1382465	353.6165739	533.3098906	304.1356529	440.4781134	326.2119308	119.7392209	71.37783734	263.9334646	138.9364679
28.5	114.5288292	168.9672297	106.3488073	318.4122535	378.1728962	36.06931532	285.8062572	546.5785586	273.7758299	626.2702164	257.433959	491.8446679	336.6625312	355.2302302	530.9818657	318.1527768	435.1027425	336.8663731	131.3922488	62.03547782	268.7580407	128.6185392
28.55	119.7998071	155.1040238	99.62824119	298.6712214	398.710197	46.98528785	269.7228383	546.6176706	273.7758299	626.2702164	249.1414463	489.1133058	328.767103	356.1834548	527.6236938	331.5661098	428.8361646	347.4885485	142.6619281	52.18796941	275.0966797	119.9083264
28.6	126.4111982	142.4170453	94.18188367	278.9776395	417.8468898	59.05907737	254.0574899	546.3721344	273.7758299	626.2702164	242.7634635	486.0283345	320.3443293	356.7027588	522.1685387	343.5992569	422.0963442	358.5277505	152.9921047	41.74101563	283.8210728	114.1110084
28.65	134.3188662	131.202837	91.32947077	260.6068573	434.95538	71.48876961	239.1110627	546.1663091	273.7758299	626.2702164	238.6220901	482.6096782	311.3093962	356.9987521	513.8536044	353.8904417	415.2062371	370.1758601	162.0563309	30.64400951	295.3749576	112.1606209
28.7	143.5219709	121.6091154	91.31163141	243.5235259	450.4177962	84.36186406	224.6880754	545.5363771	273.7758299	626.2702164	235.2306312	478.5107726	302.0248469	357.0522473	503.4640762	362.9648771	407.922112	381.575536	170.828966	19.74679952	308.60661	113.2177673
28.75	154.0221817	113.7500579	93.96980537	227.3482685	464.8169761	97.90173572	210.4984477	543.9293554	273.7758299	626.2702164	230.7409633	473.3630821	292.9503027	356.8194181	492.2167416	371.4604873	399.8713482	391.6746563	180.5033147	10.12190802	322.1052904	116.1025034
28.8	165.8003256	107.7190011	99.09095682	211.6248112	478.6375834	112.2670443	196.1710987	540.7427893	273.7758299	626.2702164	223.1705794	466.7204026	284.5835821	356.2551167	481.4580321	379.9233071	390.6197364	399.4756599	192.1975982	2.88976226	334.632314	119.6886669
28.85	178.6316793	103.4050328	106.1673592	195.8626557	492.1041732	127.4163738	181.2618405	535.451159	273.7758299	626.2702164	210.968985	458.2266986	277.2436731	355.2871411	472.2652704	388.6808887	379.7919516	404.3254269	206.3979291	-1.364379655	345.3787855	123.0973495
28.9	192.4202973	100.9852725	114.7178626	180.0927984	504.563076	143.068816	165.9280372	528.1172106	273.7758299	626.2702164	195.6076019	448.2624013	270.4896594	353.7638602	464.1415801	397.4347837	367.647876	406.9641581	221.7450198	-3.992507203	354.8814655	126.8003663
28.95	206.940755	100.5247588	123.8913323	164.2439421	515.3145953	158.9492936	150.3300336	518.9758244	273.7758299	626.2702164	179.5730591	437.5967286	263.6462246	351.5031937	456.1830598	405.7941701	354.6852498	408.4377205	236.5179793	-6.91931163	363.8523831	131.4051415
29	221.9689743	102.0604941	132.8502706	148.1942973	523.7829964	174.8804542	134.6866978	508.3017043	273.7758299	626.2702164	165.869416	427.2492227	255.9858456	348.3062037	447.4174941	413.4263109	341.5237423	409.8185088	249.2078963	-12.02968562	372.9266423	137.4663766
29.05	237.1516882	105.4141991	141.0602985	131.9850636	529.6111318	190.6734438	119.2558438	496.4022159	273.7758299	626.2702164	157.0575794	418.2162584	246.9869982	344.0111863	437.0265082	420.0388525	328.7791713	411.9273891	258.9189842	-20.57057969	382.4497048	145.2310729
29.1	251.7873581	109.7397186	149.0266112	116.2467963	533.1476579	206.0770868	104.4120446	483.3765443	273.7758299	626.2702164	152.2056169	410.3843758	237.1466115	338.5707924	425.1402709	425.4456316	316.3298681	414.3396651	266.7284722	-31.17638545	391.8882928	153.9568716
29.15	265.1314986	114.0579985	157.5370348	101.957761	534.7843778	220.7262236	90.52976743	469.3747981	273.7758299	626.2702164	149.1614844	403.2271301	227.3055723	332.0351037	412.1080509	429.3924922	303.887976	416.3125049	274.0456397	-41.78837433	400.5822556	162.7504508
29.2	276.5524423	117.469904	167.3402154	90.17107089	534.8581004	234.2850828	78.04080378	454.5973741	273.7758299	626.2702164	145.5933454	396.0914007	218.399287	324.4801917	398.2976296	431.5764335	291.0911117	417.0709371	282.1996677	-50.24462451	407.9623674	170.8232553
29.25	285.8232961	119.5375361	178.96219	81.63546412	533.6522005	246.6060044	67.30516825	439.2866001	273.7758299	626.2702164	139.6001737	388.3741938	211.2548636	316.0463358	384.1507054	431.7797541	277.6195915	415.9918919	292.1566223	-54.86059557	413.6808709	177.7067994
29.3	294.1131914	121.5801017	192.4419692	75.92934589	531.3390872	258.3316306	58.43847486	423.6562967	273.7758299	626.2702164	131.8385815	380.0599296	205.8547744	306.9485705	369.9196826	430.2067487	263.5557116	413.2919818	303.6259357	-56.23637564	418.2115271	184.1658158
29.35	302.7633847	125.2093323	207.6061294	72.20841279	528.0783195	270.172915	51.35930578	407.9266452	273.7758299	626.2702164	123.5286685	371.3357717	201.9691479	297.4567916	356.061618	427.2350467	249.1673946	409.387577	316.0844177	-55.53495401	422.0867786	191.0673932
29.4	312.9702664	131.9220645	224.2904223	69.61229702	524.0276464	282.7718998	45.94805714	392.3269643	273.7758299	626.2702164	116.0075931	362.4502944	199.3406539	287.8533803	343.1432794	423.2855353	234.7949938	404.7349396	329.0635957	-53.90807877	425.7934279	199.2060638
29.45	325.4048662	142.5425028	242.2355016	67.40441165	519.3533721	296.5224554	42.02010342	377.0821004	273.7758299	626.2702164	110.4925642	353.7051427	197.6766509	278.3777769	331.6324259	418.7674261	220.7977492	399.8141041	342.1695949	-52.32611469	429.699471	209.0639879
29.5	339.3849011	156.0442674	261.0185225	65.434782	514.2530718	311.1831307	39.27098513	362.0407238	273.7758299	626.2702164	106.632499	345.0331799	196.7827466	269.0181305	321.3646066	413.8281197	206.9938696	394.6117868	355.2989058	-50.84529845	433.7514495	220.2235466
29.55	353.9734626	170.9949459	280.1057515	63.64124075	508.9151673	326.3230636	37.32431249	347.0542997	273.7758299	626.2702164	103.8986543	336.3848668	196.411936	259.7052063	311.885111	408.5507042	193.1632287	389.1488686	368.3295592	-49.44226209	437.8418773	232.0622968
29.6	368.3971554	186.1576118	299.0244434	61.96125011	503.5173486	341.538439	35.77296828	331.9327076	273.7758299	626.2702164	101.7239839	327.6864236	196.3062731	250.3548458	302.6741429	403.0137702	179.053494	383.4431876	381.1499249	-48.09421589	441.8788055	244.0168355
29.65
29.7
29.75
29.8
29.85
29.9
29.95
30
30.05
30.1
30.15
30.2
30.25
30.3
30.35
30.4
30.45
30.5
30.55
30.6
30.65
30.7
30.75
30.8
30.85
30.9
30.95
31
31.05
31.1
31.15
31.2
31.25
31.3
31.35
31.4
31.45
31.5
31.55
31.6
31.65
31.7
31.75
31.8
31.85
31.9
31.95
32
32.05
32.1
32.15
32.2
32.25
32.3
32.35
32.4
32.45
32.5
32.55
32.6
32.65
32.7
32.75
32.8
32.85
32.9
32.95
33
33.05
33.1
33.15
33.2
33.25
33.3
33.35
33.4
33.45
33.5
33.55
33.6
33.65
33.7
33.75
33.8
33.85
33.9
33.95
34
34.05
34.1
34.15
34.2
34.25
34.3
34.35
34.4
34.45
34.5
34.55
34.6
34.65
34.7
34.75
34.8
34.85
34.9
34.95
35
35.05
35.1
35.15
35.2
35.25
35.3
35.35
35.4
35.45
35.5
35.55
35.6
35.65
35.7
35.75
35.8
35.85
35.9
35.95
36
36.05
36.1
36.15
36.2
36.25
36.3
36.35
36.4
36.45
36.5
36.55
36.6
36.65
36.7
36.75
36.8
36.85
36.9
36.95
37
37.05
37.1
37.15
37.2
37.25
37.3
37.35
37.4
37.45
37.5
37.55
37.6
37.65
37.7
37.75
37.8
37.85
37.9
37.95
38
38.05
38.1
38.15
38.2
38.25
38.3
38.35
38.4
38.45
38.5
38.55
38.6
38.65
38.7
38.75
38.8
38.85
38.9
38.95
39
39.05
39.1
39.15
39.2
39.25
39.3
39.35
39.4
39.45
39.5
39.55
39.6
39.65
39.7
39.75
39.8
39.85
39.9
39.95
40
40.05
40.1
40.15
40.2
40.25
40.3
40.35
40.4
40.45
40.5
40.55
40.6
40.65
40.7
40.75
40.8
40.85
40.9
40.95
41
41.05
41.1
41.15
41.2
41.25
41.3
41.35
41.4
41.45
41.5
41.55
41.6
41.65
41.7
41.75
41.8
41.85
41.9
41.95
42
42.05
42.1
42.15
42.2
42.25
42.3
42.35
42.4
42.45
42.5
42.55
42.6
42.65
42.7
42.75
42.8
42.85
42.9
42.95
43
43.05
43.1
43.15
43.2
43.25
43.3
43.35
43.4
43.45
43.5
43.55
43.6
43.65
43.7
43.75
43.8
43.85
43.9
43.95
44
44.05
44.1
44.15
44.2
44.25
44.3
44.35
44.4
44.45
44.5
44.55
44.6
44.65
44.7
44.75
44.8
44.85
44.9
44.95
45
45.05
45.1
45.15
45.2
45.25
45.3
45.35
45.4
45.45
45.5
45.55
45.6
45.65
45.7
45.75
45.8
45.85
45.9
45.95
46
46.05
46.1
46.15
46.2
46.25
46.3
46.35
46.4
46.45
46.5
46.55
46.6
46.65
46.7
46.75
46.8
46.85
46.9
46.95
47
47.05
47.1
47.15
47.2
47.25
47.3
47.35
47.4
47.45
47.5
47.55
47.6
47.65
47.7
47.75
47.8
47.85
47.9
47.95
48
48.05
48.1
48.15
48.2
48.25
48.3
48.35
48.4
48.45
48.5
48.55
48.6
48.65
48.7
48.75
48.8
48.85
48.9
48.95
49
49.05
49.1
49.15
49.2
49.25
49.3
49.35
49.4
49.45
49.5
49.55
49.6
49.65
49.7
49.75
49.8
49.85
49.9
49.95
50
50.05
50.1
50.15
50.2
50.25
50.3
50.35
50.4
50.45
50.5
50.55
50.6	415.3162559	235.9488389	513.9094292	257.1231233	164.4153365	372.9940051	427.4732386	2.207842416	273.568637	625.1408596	318.4687696	-55.3011253	332.8698944	163.3982375	323.2489713	111.2029258	162.2551127	170.2491959	500.1293971	-29.83566866	281.5303014	245.6118613
50.65	415.2616619	236.3827192	513.9094292	257.1231233	164.4153365	372.9940051	427.4732386	2.207842416	273.5451028	625.1370111	318.5941462	-55.41067146	332.8698944	163.3982375	323.9129104	113.888776	161.8219159	170.0996659	500.9322279	-28.61978331	281.7359902	245.4183911
50.7	415.2271676	236.7662768	513.9094292	257.1231233	164.4153365	372.9940051	427.4732386	2.207842416	273.5309814	625.1347019	318.6693684	-55.47639585	332.8698944	163.3982375	324.523617	116.5685077	161.3904253	169.9516384	501.6680328	-27.50540854	281.9251466	245.2404712
50.75	415.2328073	237.0495854	513.9094292	257.1231233	164.4153365	372.9940051	427.4732386	2.207842416	273.5356886	625.1354716	318.6442947	-55.45448799	332.8698944	163.3982375	325.032089	119.2509662	160.9627698	169.8067635	502.2735288	-26.58838628	282.0812652	245.0936267
50.8	415.2986028	237.1827791	513.9094292	257.1231233	164.4153365	372.9940051	427.4732386	2.207842416	273.568637	625.1408596	318.4687696	-55.3011253	332.8698944	163.3982375	325.3898721	121.9453479	160.5410878	169.6666961	502.6859615	-25.96375799	282.1878445	244.9933786
50.85	415.4346028	237.13715	513.9094292	257.1231233	164.4153365	372.9940051	427.4732386	2.207842416	273.6309296	625.151046	318.1177024	-54.9943851	332.8698944	163.3982375	325.63863	124.6464397	160.1263911	169.5322158	502.8666012	-25.69017958	282.234586	244.9494137
50.9	415.6099598	236.9699039	513.9094292	257.1231233	164.4153365	372.9940051	427.4732386	2.207842416	273.6836287	625.1596637	317.6689348	-54.6022804	332.8698944	163.3982375	325.7621478	126.8814431	159.7090379	169.3958456	502.8728668	-25.68069037	282.2362079	244.9478881
50.95	415.783757	236.7594777	513.9094292	257.1231233	164.4153365	372.9940051	427.4732386	2.207842416	273.6788382	625.1588804	317.2257276	-54.21503405	332.8698944	163.3982375	325.7921736	128.1280136	159.2775969	169.2487322	502.7857021	-25.81270109	282.2136483	244.9691076
51	415.9150657	236.5843046	513.9094292	257.1231233	164.4153365	372.9940051	427.4732386	2.207842416	273.568637	625.1408596	316.8914289	-53.92294505	332.8698944	163.3982375	325.7599347	127.8639797	158.8205863	169.0819952	502.6859615	-25.96375799	282.1878445	244.9933786
51.05	415.9723847	236.5055075	513.9094292	257.1231233	164.4153365	372.9940051	427.4732386	2.207842416	273.3254434	625.101091	316.7411182	-53.7916131	332.8698944	163.3982375	325.8018351	125.8249693	158.3243529	168.8914353	502.6226849	-26.03261224	282.17532	245.0051591
51.1	415.9729155	236.5041889	513.9094292	257.1231233	164.4153365	372.9940051	427.4732386	2.207842416	273.0052801	625.0487359	316.7359022	-53.78705566	332.8698944	163.3982375	326.350687	122.9695608	157.8358847	168.7062899	502.6080503	-26.03124161	282.1748854	245.0055679
51.15	415.9445212	236.5429283	513.9094292	257.1231233	164.4153365	372.9940051	427.4732386	2.207842416	272.6850469	624.9963693	316.8084512	-53.85044441	332.8698944	163.3982375	327.9311643	120.5590821	157.4079639	168.5622451	502.6323751	-25.99612646	282.1809303	244.999882
51.2	415.9150657	236.5843046	513.9094292	257.1231233	164.4153365	372.9940051	427.4732386	2.207842416	272.4419517	624.9566168	316.8914289	-53.92294505	332.8698944	163.3982375	331.0538469	119.8683274	157.0935716	168.4950809	502.6859615	-25.96375799	282.1878445	244.9933786
51.25	415.924984	236.6014248	513.8987894	257.1127319	164.4153365	372.9940051	427.4711465	2.209752934	272.3324535	624.938711	316.9317026	-53.95813366	332.8698944	163.3982375	335.9142987	121.6883271	156.960862	168.5525037	502.7796787	-25.93586524	282.193053	244.9884794
51.3	415.9469407	236.5982862	513.8894867	257.1036463	164.4153365	372.9940051	427.4693173	2.211423274	272.3286532	624.9380895	316.9331001	-53.9593547	332.8698944	163.3982375	341.6937222	125.0514235	156.9130164	168.6789949	502.8507092	-25.9279778	282.1947892	244.9868464
51.35	415.9529602	236.5881572	513.8901555	257.1042995	164.4153365	372.9940051	427.4694488	2.211303185	272.3815081	624.9467327	316.9136621	-53.94237103	332.8698944	163.3982375	347.3639619	128.5780969	156.8429632	168.8140539	502.8393763	-25.93797774	282.193053	244.9884794
51.4	415.9150657	236.5843046	513.9094292	257.1231233	164.4153365	372.9940051	427.4732386	2.207842416	272.4419517	624.9566168	316.8914289	-53.92294505	332.8698944	163.3982375	351.9727669	130.9563411	156.6435857	168.8972443	502.6859615	-25.96375799	282.1878445	244.9933786
51.45	415.8256504	236.5889157	513.947143	257.1853112	164.3831224	372.9719043	427.4836993	2.198289859	272.4707604	624.9613278	316.8833741	-53.91590725	332.8698944	163.3982375	354.8279924	131.2957636	156.232636	168.8688343	502.3682419	-26.02017571	282.1785813	245.0020915
51.5	415.7448189	236.5955129	513.9801083	257.239669	164.3549553	372.9525801	427.4928449	2.189938236	272.47176	624.9614913	316.8830946	-53.91566303	332.8698944	163.3982375	356.0252211	130.0221143	155.8369359	168.8396509	502.0902703	-26.06953534	282.1704826	245.0097091
51.55	415.7491197	236.5965055	513.9777385	257.2357613	164.3569805	372.9539695	427.4921873	2.190538678	272.4578559	624.9592176	316.8869822	-53.91905983	332.8698944	163.3982375	355.8336322	127.8872224	155.7320986	168.9399007	502.1102612	-26.06598554	282.1710648	245.0091615
51.6	415.9150657	236.5843046	513.9094292	257.1231233	164.4153365	372.9940051	427.4732386	2.207842416	272.4419517	624.9566168	316.8914289	-53.92294505	332.8698944	163.3982375	354.5036439	125.639359	156.1935021	169.299495	502.6859615	-25.96375799	282.1878445	244.9933786
51.65	416.260664	236.5363407	513.8115832	256.8789798	164.5828296	373.0983615	427.4334875	2.244142607	272.4361896	624.9556746	316.8914289	-53.92294505	332.8698944	163.3982375	352.2803174	123.9414979	157.3378613	169.9544937	503.9558418	-25.8174033	282.2230443	244.9602698
51.7	416.6215556	236.4372024	513.7259737	256.6653686	164.7291968	373.1895554	427.398733	2.275879958	272.4359897	624.9556419	316.8914289	-53.92294505	332.8698944	163.3982375	349.530491	122.9314911	158.6998	170.6155467	505.5637718	-25.84155787	282.2538184	244.9313237
51.75	416.7832799	236.2621158	513.7321307	256.6807312	164.7186758	373.1830003	427.4012317	2.273598171	272.4387708	624.9560967	316.8914289	-53.92294505	332.8698944	163.3982375	346.6431796	122.6957781	159.6703618	170.9103796	507.0400675	-26.32230519	282.2516059	244.9334048
51.8	416.531333	235.98602	513.9094292	257.1231233	164.4153365	372.9940051	427.4732386	2.207842416	272.4419517	624.9566168	316.8914289	-53.92294505	332.8698944	163.3982375	344.0177254	123.3206437	159.6451598	170.4683293	507.9209893	-27.54668718	282.1878445	244.9933786
51.85	415.7497445	235.5816662	514.317514	258.0916659	163.7868301	372.6062524	427.6333745	2.061608412	272.4419517	624.9566168	316.8914289	-53.92294505	332.8698944	163.3982375	341.879567	124.7528928	158.2441184	169.0690238	507.8838907	-29.63526642	282.0460299	245.1267689
51.9	414.4324748	235.1392491	515.0325254	259.2858784	163.2363588	372.2666429	427.8444169	1.868887371	272.4419517	624.9566168	316.8914289	-53.92294505	332.8698944	163.3982375	340.197001	126.6279702	155.9075789	167.0472925	507.2029584	-32.3870901	281.8590999	245.3025946
51.95	412.6398227	234.7620672	516.1213593	260.3108597	163.2759657	372.2910781	428.0554362	1.676187338	272.4419517	624.9566168	316.8914289	-53.92294505	332.8698944	163.3982375	338.7451118	128.4024168	153.2965264	164.8892686	506.2964056	-35.46447221	281.6721525	245.4784367
52	410.432302	234.5547796	517.6507557	260.7771117	164.4153365	372.9940051	428.215524	1.5299973	272.4419517	624.9566168	316.8914289	-53.92294505	332.8698944	163.3982375	337.2942967	129.5367136	151.0888585	163.0946455	505.5889106	-38.51829986	281.5303014	245.6118613
52.05	407.8767408	234.6045869	519.6139365	260.3821938	166.9038973	374.5529033	428.2875006	1.464269201	272.4419517	624.9566168	316.8914289	-53.92294505	332.8698944	163.3982375	335.7453875	129.6863178	149.8381712	162.0716453	505.4138799	-41.19912646	281.4665171	245.6718566
52.1	405.2546694	234.9049118	521.5416053	259.3998465	170.1409574	376.6453557	428.2899982	1.461988458	272.4419517	624.9566168	316.8914289	-53.92294505	332.8698944	163.3982375	334.0672922	128.9847153	149.5280891	161.809858	505.660486	-43.0807316	281.4643037	245.6739385
52.15	402.8824585	235.427212	522.8766081	258.2069762	173.3155291	378.8339192	428.2552591	1.493711769	272.4419517	624.9566168	316.8914289	-53.92294505	332.8698944	163.3982375	332.3567622	127.7746321	149.9996662	162.191515	506.1161593	-43.73584537	281.4950895	245.6449815
52.2	401.0820572	236.1414406	523.0623183	257.1763156	175.6456275	380.6986344	428.215524	1.5299973	272.4419517	624.9566168	316.8914289	-53.92294505	332.8698944	163.3982375	330.7138822	126.4020122	151.0888585	163.0946455	506.5661087	-42.74444124	281.5303014	245.6118613
52.25	399.9879969	236.9796078	521.7329657	256.520014	176.6118503	381.9421517	428.1965823	1.547294576	272.4419517	624.9566168	316.8914289	-53.92294505	332.8698944	163.3982375	329.3022095	125.1505729	152.6009798	164.3869184	506.8506586	-39.98977819	281.5515804	245.5996937
52.3	399.0597887	238.136765	519.3014476	256.1595437	176.34484	382.6177374	428.195925	1.547894799	272.4419517	624.9566168	316.8914289	-53.92294505	332.8698944	163.3982375	328.5560866	124.1139099	154.2934275	165.8654686	507.0370501	-36.30109741	281.5560918	245.6023111
52.35	397.5669656	239.8200732	516.3848264	255.900601	175.166675	382.8691295	428.2050673	1.539546247	272.4419517	624.9566168	316.8914289	-53.92294505	332.8698944	163.3982375	329.0186249	123.3279652	155.8835197	167.3076598	507.2253777	-32.76006483	281.5477082	245.6097035
52.4	394.7741681	242.2412481	513.6147904	255.5471375	173.3938474	382.836031	428.215524	1.5299973	272.4419517	624.9566168	316.8914289	-53.92294505	332.8698944	163.3982375	331.2245514	122.8286956	157.0935716	168.4950809	507.5152138	-30.42529491	281.5303014	245.6118613
52.45	390.3060565	245.6262341	511.5022811	255.0052291	171.3745251	382.6928851	428.2111676	1.523951139	272.4419517	624.9566168	316.8914289	-53.92294505	332.8698944	163.3982375	335.4294977	122.5375633	157.7540484	169.2923519	507.9810755	-30.0111308	281.4843632	245.6001348
52.5	384.5223321	249.5407926	509.7369555	254.4619025	169.4762747	382.4957246	428.2041781	1.521569514	272.4419517	624.9566168	316.8914289	-53.92294505	332.8698944	163.3982375	340.7410157	122.2708716	157.9198236	169.7563712	508.5677804	-31.20250449	281.4470146	245.5872302
52.55	378.0918222	253.4785394	507.8243889	254.177821	168.1028611	382.314803	428.2028616	1.523401835	272.4419517	624.9566168	316.8914289	-53.92294505	332.8698944	163.3982375	346.0191514	121.7403534	157.7677036	170.0379029	509.2169603	-33.36635159	281.451312	245.5866417
52.6	371.6971002	256.9216042	505.261148	254.4161171	167.6619355	382.221122	428.215524	1.5299973	272.4419517	624.9566168	316.8914289	-53.92294505	332.8698944	163.3982375	350.1709377	120.660166	157.4734491	170.2866577	509.8692512	-35.8694821	281.5303014	245.6118613
52.65	365.9072253	259.6323191	501.6684206	255.442331	168.3429995	382.2746687	428.2622979	1.547426065	272.4419517	624.9566168	316.8914289	-53.92294505	332.8698944	163.3982375	352.4350787	118.8426116	157.1420309	170.5958068	510.4250208	-38.26040913	281.6582955	245.6405502
52.7	361.0826558	262.421058	497.3206231	257.6880879	169.5842216	382.414716	428.3031872	1.562662093	272.4419517	624.9566168	316.8914289	-53.92294505	332.8698944	163.3982375	353.3648182	116.3907936	156.8626588	170.9115314	510.8288183	-40.0298383	281.7701664	245.6656253
52.75	357.5239731	266.3668168	492.6433215	261.6227014	170.5815128	382.53488	428.3002476	1.561566744	272.4419517	624.9566168	316.8914289	-53.92294505	332.8698944	163.3982375	353.8097281	113.5265178	156.6640484	171.1156981	510.9980632	-40.76670821	281.7621245	245.6638227
52.8	355.5358154	272.5183512	488.087616	267.6924447	170.5370108	382.5295548	428.215524	1.5299973	272.4419517	624.9566168	316.8914289	-53.92294505	332.8698944	163.3982375	354.6173553	110.481347	156.5748705	171.0902017	510.8505443	-40.06147504	281.5303014	245.6118613
52.85	355.0445347	281.3972946	483.9629128	276.0672424	168.8422926	382.285398	428.022097	1.465992212	272.4419517	624.9566168	316.8914289	-53.92294505	332.8698944	163.3982375	356.3741172	107.4930243	156.5781018	170.7448201	510.3504468	-37.74599649	281.0737365	245.5030999
52.9	354.7147086	291.6654792	479.8036743	285.9015082	165.6347642	381.5695433	427.852911	1.410008477	272.4419517	624.9566168	316.8914289	-53.92294505	332.8698944	163.3982375	358.7752055	104.9179771	156.5208346	170.0885327	509.562024	-34.6342803	280.5210865	245.2847331
52.95	352.8866021	301.6792061	475.0005379	296.1698359	161.267673	380.1382354	427.8650771	1.414034235	272.4419517	624.9566168	316.8914289	-53.92294505	332.8698944	163.3982375	361.2667312	103.121441	156.1872615	169.1373365	508.5849785	-31.83054488	280.0730456	244.907872
53	347.9119407	309.9712472	468.9184518	305.9391858	156.0918735	377.7365726	428.215524	1.5299973	272.4419517	624.9566168	316.8914289	-53.92294505	332.8698944	163.3982375	363.2981329	102.4623209	155.3600065	167.9059406	507.5152138	-30.42529491	279.9311943	244.3236724
53.05	338.6068873	315.5095963	461.1249697	314.7085421	150.3955706	374.1600659	428.9911032	1.768598948	272.4419517	624.9566168	316.8914289	-53.92294505	332.8698944	163.3982375	364.4201742	103.0835298	153.9289723	166.4456955	506.4604606	-31.07086738	280.3441571	243.5779808
53.1	325.8177773	318.605042	451.8771438	322.8881217	144.2242577	369.3720638	429.9435528	2.064359483	272.4419517	624.9566168	316.8914289	-53.92294505	332.8698944	163.3982375	364.9277197	104.7335587	152.2614885	164.8393236	505.6843499	-32.36517962	281.5206679	242.9233206
53.15	311.0296922	319.7801086	441.663405	331.1474073	137.5790069	363.3937211	430.7514215	2.321428839	272.4419517	624.9566168	316.8914289	-53.92294505	332.8698944	163.3982375	365.1834369	106.9903794	150.8613342	163.2082856	505.4794951	-32.36937635	283.6855485	242.6875524
53.2	295.9037125	319.5182025	431.0279037	340.1187434	130.4600356	356.2405763	431.0956083	2.444683668	272.4419517	624.9566168	316.8914289	-53.92294505	332.8698944	163.3982375	365.5475003	109.4341686	150.2394788	161.6784791	506.1366814	-29.15172862	287.0508471	243.1939604
53.25	281.9532899	318.2847597	420.4952351	350.3078312	122.8009491	347.950375	430.7817818	2.361578721	272.4419517	624.9566168	316.8920973	-53.91193134	332.8698944	163.3982375	366.4285456	111.7856785	150.7068363	160.3174716	507.8251818	-21.45386707	291.6222782	244.6014619
53.3	269.3100848	316.2349581	410.2986731	361.494105	114.8463468	338.6282314	430.0686298	2.062366188	272.4419517	624.9566168	316.8926817	-53.90230235	332.8698944	163.3982375	367.7823738	114.0055717	152.0798863	159.0621437	510.1776504	-10.67904536	296.8757311	246.6842408
53.35	257.6863898	313.504093	400.6097824	373.3021425	106.8200417	328.4116915	429.3338626	1.556140859	272.4419517	624.9566168	316.8926397	-53.90299462	332.8698944	163.3982375	369.5883795	116.1801045	154.0105162	157.7989755	512.7318863	1.243806623	302.1499857	249.0979737
53.4	246.7567327	310.2372751	391.5893207	385.3586143	98.97166038	317.4601553	428.9575249	0.852412028	272.4419517	624.9566168	316.8914289	-53.92294505	332.8698944	163.3982375	371.8246969	118.394001	156.1520002	156.4127569	515.0626131	12.5455986	306.8211385	251.5151826
53.45	236.1003605	306.5049012	383.1198144	397.249599	91.53575809	305.9141455	429.224795	-0.048154225	272.4419517	624.9566168	316.9072106	-53.97152818	332.8318874	163.3845092	374.5371747	120.8657948	158.1934005	154.7912444	516.9408834	22.05691483	310.4125565	253.6689273
53.5	225.7127505	302.4005762	374.6684752	408.6080629	84.34827618	293.8051634	429.9792391	-0.945059623	272.4419517	624.9566168	316.9210089	-54.01400527	332.7986554	163.3725056	377.9375333	124.0638939	160.1375066	152.8097289	518.4980521	30.62330024	312.7463305	255.2738703
53.55	215.5156742	297.8834972	365.4515435	419.0300476	77.21483719	281.1301486	430.9641362	-1.619929375	272.4419517	624.9566168	316.9200169	-54.01095131	332.8010448	163.3733686	382.2580711	128.5399305	162.0354225	150.3533135	519.9880141	39.41456039	313.7420369	256.0693468
53.6	205.4208982	292.9089523	354.6209495	428.1634214	69.92379032	267.8774066	431.9226861	-1.855333595	272.4419517	624.9566168	316.8914289	-53.92294505	332.8698944	163.3982375	387.701557	134.8022845	163.9384062	147.3057881	521.6472908	49.51125003	313.3055778	255.7889117
53.65	195.3941564	287.4738003	341.51372	435.7697851	62.35853657	254.0268223	432.5931664	-1.572944854	272.4419517	624.9566168	316.8283082	-53.72863152	333.0404023	163.468631	394.1622994	142.902022	165.9056456	143.6123494	523.609609	61.56244592	311.4114086	254.2856686
53.7	185.1293103	281.2999486	326.0474823	441.6871869	55.2187948	239.4931753	433.0125258	-0.926918686	272.4419517	624.9566168	316.7731307	-53.55877105	333.1894109	163.5301487	400.8637355	152.3520023	168.3296803	139.5609337	525.7816251	74.84813261	308.6920622	252.145776
53.75	174.4951263	274.1691355	308.3986067	445.7629262	49.46444777	224.273776	433.2341396	-0.176760089	272.4419517	624.9566168	316.7770975	-53.57098247	333.1786999	163.5257267	406.9041595	162.4157674	171.6596435	135.533559	528.0128595	88.44288883	305.9074012	250.134739
53.8	163.3406295	265.8392313	288.7291692	447.7764626	46.12423645	208.4168508	433.3112801	0.41933146	272.4419517	624.9566168	316.8914289	-53.92294505	332.8698944	163.3982375	411.4709459	172.4543083	176.3330095	131.9224846	530.1689003	101.5200057	303.8457986	249.0425287
53.85	151.5830373	256.1271788	267.2650991	447.5441486	45.91559507	192.0574151	433.2839182	0.659404657	272.4419517	624.9566168	317.0862711	-54.72602719	332.2446597	163.1283261	414.0504171	181.9956026	182.7509655	129.0606695	532.1351155	113.5222338	303.126193	249.475936
53.9	139.8716875	245.3291643	245.1876527	445.4151323	48.08515084	175.3660421	433.007693	0.827454792	272.4419517	624.9566168	317.2341141	-55.80352561	331.6971557	162.8919708	414.6605742	190.481457	190.5290886	126.774618	533.5925373	124.650741	303.2384304	250.8194324
53.95	129.0738978	233.9819784	224.1678818	441.8793618	51.48195878	158.5466473	432.32939	1.297703434	272.4419517	624.9566168	317.1513511	-56.92079788	331.7365459	162.9089753	413.4682654	197.3973665	199.1694113	124.7875579	534.1901527	135.1814913	303.3909213	252.1840732
54	120.1676726	222.7180978	206.2892223	437.5257349	54.91558906	141.7526539	431.0956083	2.444683668	272.4419517	624.9566168	316.6535422	-57.842559	332.8698944	163.3982375	410.5995219	202.2237947	208.1979737	122.8218309	533.5872538	145.3840168	302.7944609	252.691199
54.05	113.8867122	212.0400337	193.2524954	432.9173565	57.57750387	125.1369095	429.2924783	4.596776519	272.4419517	624.9566168	315.6260863	-58.4116139	335.3983456	164.4806845	406.3444732	204.875277	217.2612086	120.6291892	531.6228014	155.5049446	300.8224717	251.6325067
54.1	109.9695729	201.547898	183.7605095	427.8050384	60.10375596	108.7439785	427.3965195	7.859777859	272.4419517	624.9566168	314.0908525	-58.81415342	338.8673826	165.8801378	401.6398941	206.8736905	227.0437195	118.5531141	528.8063606	165.8445566	298.2951781	249.8184421
54.15	107.7413097	190.5638636	175.4133903	421.6851774	63.51734348	92.701032	426.0028052	12.28562177	272.4419517	624.9566168	312.1228784	-59.31890628	342.6453611	167.2326736	397.6494469	210.1629094	238.3286329	117.0196013	525.815408	176.667247	296.3385038	248.3430704
54.2	106.4704141	178.3345236	165.525851	413.9497775	68.85586939	77.19213134	425.7021963	17.9065063	272.4419517	624.9566168	309.7958321	-60.19705596	346.1240722	168.1857198	395.5861306	216.6465198	251.8136054	116.4418908	523.3200979	188.1825017	296.1062984	248.3242574
54.25	105.5499014	164.3104787	151.8978038	404.0399745	76.80760831	62.33367148	426.8627817	24.65148722	272.4419517	624.9566168	307.2162743	-61.6306054	348.8653736	168.4883366	396.2239671	227.4621899	267.6377377	117.0305489	521.7232003	200.3964474	298.364168	250.4656011
54.3	105.2463332	149.200528	135.6423474	392.2395502	87.10411476	48.36707627	429.1884286	32.63417397	272.4419517	624.9566168	304.8156246	-63.39419962	350.8359433	168.308883	398.5801545	241.1675887	284.0537718	118.0121365	520.5560913	212.738001	301.6023867	253.3727344
54.35	106.0141429	134.1193759	119.1261078	379.2600362	99.16235817	35.46626167	432.2005628	41.92037604	272.4419517	624.9566168	303.092382	-65.16226091	352.1187488	167.9074471	401.2491979	255.8033693	299.1047068	118.4835706	519.1223063	224.5409862	303.9655015	255.293188
54.4	108.3165977	120.2894107	105.1885931	366.060355	112.3941198	23.7741266	435.4339118	52.56953989	272.4419517	624.9566168	302.5530744	-66.6013545	352.7907016	167.5416305	402.9321703	269.6831416	311.0814578	117.5941319	516.7440556	235.2391947	303.6514573	254.5201454
54.45	112.4896809	108.7437941	96.28457205	353.5879322	126.1715397	13.27572962	438.5133834	64.48211694	272.4374759	624.9574338	303.541384	-67.43943973	352.9745583	167.4515697	402.6685634	281.6815595	318.9645784	114.7476754	512.9514852	244.5705572	299.5359413	249.8982936
54.5	118.3438984	99.16422236	91.25503383	341.1836501	139.8903538	3.10790318	441.1725835	77.15800205	272.4335628	624.958148	305.4936048	-67.8302514	352.8708197	167.5253504	400.5581702	291.963523	324.2896556	111.0158009	507.8768618	253.0616103	293.359168	243.1684686
54.55	125.5661106	90.92331115	87.91363632	327.7806723	152.8825778	-7.794213102	443.2177455	90.02821482	272.4338442	624.9580967	307.6530762	-68.00033406	352.7270085	167.6072806	396.9590931	300.919957	329.001928	107.7750094	501.8322308	261.4057922	287.692786	236.8406803
54.6	133.8437867	83.352022	83.87549318	312.0922184	164.5462612	-20.53535159	444.4705515	102.5860127	272.4419517	624.9566168	309.2724899	-68.17650167	352.7907016	167.5416305	392.2010082	308.8830698	334.9607469	106.42289	495.1435791	270.251163	285.3179184	233.6449482
54.65	142.8747062	75.91292913	77.11987785	292.9540388	174.5459547	-35.92343433	444.9519982	114.5806424	272.4643297	624.9525322	309.8073578	-68.5697491	353.161557	167.1997672	386.6197065	316.182934	343.4109494	107.7643654	488.1712378	280.0311878	288.2606145	235.6254989
54.7	152.7398186	68.84724028	68.99953199	271.2157601	183.7633768	-52.53738894	445.0057478	126.4345908	272.4838934	624.9489613	309.7595114	-69.04760929	353.6339059	166.8097279	380.0281446	322.7500315	353.7174923	110.9530818	481.2460945	290.4609281	294.8322616	241.2640836
54.75	163.4491068	62.53253608	61.51844465	248.4748267	193.2795951	-68.39380093	445.1167074	138.66953	272.4824869	624.9492181	309.8697498	-69.43885188	353.8446946	166.6355478	372.2323843	328.5517935	364.8168348	114.6820283	474.7437228	301.0748304	302.5512426	248.2781459
54.8	174.9953472	57.34220316	56.94615824	226.7495555	204.1053138	-81.36507369	445.7479654	151.7364609	272.4419517	624.9566168	310.8783033	-69.57114435	353.4309982	166.9411614	363.0129054	333.5512394	375.7681456	117.7276479	469.034474	311.4104236	309.1358438	254.5600728
54.85	187.1892949	53.41524067	57.10233284	207.9385304	216.8308235	-89.96984127	447.2129524	165.9189189	272.3569039	624.9721404	313.2594395	-69.31917585	352.0870502	167.863643	352.1800307	337.7331502	386.0542783	119.3334259	464.3171012	321.1021006	312.9787545	258.7614969
54.9	199.902302	50.44006206	61.06849126	191.4469169	230.7959714	-95.52228325	449.2703445	181.1594169	272.282533	624.9857151	316.3384768	-69.02473284	349.8137868	168.8735916	340.5037884	341.3774481	395.8656577	120.2593431	460.1227978	330.1105389	314.4475518	261.710008
54.95	212.9080418	47.97915023	67.24424385	175.9670197	245.0529621	-100.1334567	451.5304713	197.3008059	272.2878804	624.984739	319.1989534	-69.08701626	346.6839195	169.3121569	328.8976001	344.6984901	405.5086529	121.5606898	455.7912853	338.4852074	314.2443169	264.657327
55	226.0081304	45.60291601	73.99505511	159.9857763	258.7855577	-105.9025007	453.6307854	214.2136048	272.4419517	624.9566168	320.9435471	-69.90236884	342.7588858	168.5107882	318.3756736	347.9000247	415.2319227	124.2390231	450.6557449	346.3012839	313.0375655	268.8142017
55.05	238.9986565	42.91448796	79.96348995	142.2495001	271.4018298	-114.4413921	455.2374998	231.6928534	272.7843979	624.8941111	320.961956	-71.77591186	338.1589707	166.0224934	309.6089883	351.0592491	425.3321262	129.1493349	444.2420495	353.7050328	311.3521173	275.0465168
55.1	251.7942706	39.8560664	85.89140861	123.8046579	283.6358807	-124.2155312	456.0811149	249.3154743	273.2353009	624.811809	319.9719021	-74.05096169	333.1278622	162.3640409	301.6110068	353.8341534	435.8621009	136.5204866	436.7809752	360.8142602	309.1002361	282.7013635
55.15	264.2671622	36.35099143	92.69847267	106.280381	296.2860935	-133.1015009	455.9117998	266.6181005	273.6856949	624.7295998	318.9509054	-75.9119829	328.0089486	158.3155653	292.9202974	355.7962129	446.95764	146.4573183	428.7569002	367.7738963	306.1526623	290.924195
55.2	276.3019901	32.32164188	101.2726139	91.46135942	310.0367817	-138.9492148	454.4922605	283.2249872	274.0270758	624.6672885	318.8881306	-76.5276482	323.1773887	154.6970897	281.9486831	356.5150248	458.7089727	158.9842283	420.6820916	374.7055874	302.3720088	298.90143
55.25	287.968678	27.8413813	112.2854915	80.75096044	325.3177018	-140.216734	451.7131548	298.9766559	274.180477	624.6392886	320.529847	-75.33325108	318.8914075	152.1202074	267.456123	355.6760247	470.9655432	173.8223979	412.936608	381.645404	297.5529208	305.9590489
55.3	299.8706827	23.76942194	125.1304548	73.16381432	341.1227641	-138.1947546	447.631525	313.9883938	274.185799	624.6383172	323.4818774	-73.15036744	315.3712956	150.3767055	250.105972	353.202321	482.7411456	190.0257568	405.4183128	388.549359	291.6726806	311.8701428
55.35	312.6620464	21.10610176	139.0623571	67.22269594	356.4075068	-134.6741334	442.3997534	328.4552506	274.1117683	624.6518298	327.1207586	-71.08792805	312.7361048	149.0212209	231.2724767	349.1390513	493.0186501	206.6020623	397.8894124	395.3150321	284.5489463	316.3936102
55.4	326.8990964	20.81755506	153.415323	61.42517079	370.2977887	-131.3397999	436.1563011	342.5432245	274.0270758	624.6672885	330.8459529	-70.22827959	311.0971188	147.5959897	212.5854118	343.5427509	500.978726	222.7930667	390.0960798	401.8506424	275.9677092	319.2724025
55.45	342.7558403	23.30386612	167.676707	54.53430572	382.3819557	-129.3431844	429.0381462	356.4537628	273.9866972	624.6746587	334.1768018	-71.22738673	310.455698	145.6836593	195.633179	336.5705445	506.1184021	238.1412462	381.8295284	408.1114066	265.8390399	320.3728629
55.5	359.8974957	28.12765841	182.6457204	47.39781888	394.0347866	-127.0155295	421.4146067	370.3230918	273.985296	624.6749145	337.2763268	-73.03268877	310.280678	143.2819318	180.6605466	328.6577841	508.8520697	252.7264653	373.0465533	413.8951065	254.7070317	320.2047994
55.55	377.8131307	34.46696079	199.0750376	41.12351262	406.7846395	-122.3744478	413.672455	384.2531725	274.0047853	624.6713572	340.3775347	-74.19362194	309.9467831	140.436495	167.6286526	320.3969007	509.7069303	266.7130287	363.7127914	419.0140479	243.4079356	319.4729166
55.6	396.0701511	41.55593836	217.5901158	36.80651417	421.9273071	-113.6227758	406.2095859	398.3097455	274.0270758	624.6672885	343.6967592	-73.26711473	308.8211997	137.18619	156.4771351	312.442002	509.1421248	280.2172437	353.780872	423.274712	232.8900514	318.9166947
55.65	414.3492934	48.76351502	238.2739818	35.06162564	439.9765215	-99.83046364	399.3318657	412.501609	274.035151	624.6658146	347.3051983	-69.44267081	306.5787778	133.6096865	147.0065802	305.2898048	507.5349903	293.3607315	343.3053008	426.6402832	223.9425538	319.0741929
55.7	431.9450282	55.69349316	259.6553075	35.09464524	458.89467	-83.03775271	392.5254677	426.531574	274.0354312	624.6657634	351.0200971	-63.50293179	304.0056266	129.9373961	138.9303861	298.4805943	504.9005678	306.1966119	332.7166405	429.4446565	216.2978792	319.3987238
55.75	448.2388944	62.06123057	280.1124139	35.78475731	476.5375517	-65.50704001	385.1134401	440.0927839	274.0315337	624.6664748	354.6226155	-56.67806632	302.2525579	126.5224725	131.7433159	291.274481	501.1803731	318.761383	322.6657028	432.1706371	209.3934159	319.0102407
55.8	462.7216431	67.62829529	298.2954942	36.08699135	491.225898	-49.05028838	376.3906274	452.9517579	274.0270758	624.6672885	357.9147576	-50.14217181	302.496218	123.7418066	124.8735526	282.8620727	496.3057541	331.0950065	313.8829692	435.3054006	202.607043	317.0007819
55.85	475.2646526	72.49536769	313.6174301	35.29573788	502.1315853	-34.75422684	365.7151056	464.9225793	274.0270758	624.6672885	360.8606148	-44.67159583	305.6004108	121.8926135	117.8604119	272.6469282	490.3309238	343.2798307	306.9041399	439.1842884	195.4292512	312.7511998
55.9	486.7714314	77.81813218	327.1504826	34.28715555	510.5159167	-21.29168578	353.7350807	475.9891363	274.0270758	624.6672885	363.4979813	-40.52935175	311.0350802	121.0258768	110.683537	260.927038	483.7337766	355.5649211	301.1672557	443.4276818	187.934607	306.8218261
55.95	498.2635214	84.92553826	340.2451505	34.10797237	517.8943925	-7.227676391	341.4020844	486.0737886	274.0270758	624.6672885	365.9122606	-37.78675777	317.9188297	121.0708583	103.6386874	248.3934122	477.0943506	368.1207122	295.7833121	447.5103998	180.4355611	300.1452269
56	510.5833488	94.96897478	354.087061	35.75557765	525.5853569	8.622703057	329.7448919	495.0330873	274.0270758	624.6672885	368.1858574	-36.52324995	325.3898721	121.9453479	97.06312621	235.8188136	471.0073096	381.062814	289.8123857	450.9279194	173.2940546	293.7264609
56.05	524.0891796	108.3531129	369.4575228	39.9663891	534.4493166	26.82924715	319.5748372	502.7638436	274.0270758	624.6672885	370.4268882	-36.58628	332.7095034	123.5280707	91.20901518	223.8380902	465.9311076	394.3857443	282.4215306	453.2716685	166.8143762	288.3230522
56.1	537.6759807	124.0869337	385.9860508	46.52837036	543.6313977	45.92720132	309.5481367	509.0793396	274.0270758	624.6672885	373.3882912	-36.18895777	339.8105911	125.8262972	86.18407365	212.2464237	461.4785078	407.6295609	273.8159107	454.4196864	161.0080322	283.4470983
56.15	550.1299899	140.8935209	403.0808537	55.02598782	552.1387231	64.35239435	297.8207934	513.8792807	274.0270758	624.6672885	377.871248	-33.21324119	346.7054516	128.8434982	81.93438143	200.6447257	457.1433566	420.3041731	264.4350903	454.3167322	155.851109	278.3295814
56.2	560.5007816	157.7734443	420.2231436	65.05975128	559.158099	80.86758297	282.3216021	517.0810842	274.0270758	624.6672885	384.5959743	-25.65377745	353.4055754	132.5803934	78.39175602	188.5963335	452.4135176	432.0020448	254.7504217	452.8888762	151.3018917	272.1601579
56.25	568.3546647	174.1362122	436.8930614	76.08688326	564.2434436	94.83685379	261.4052697	518.716395	274.0270758	624.6672885	393.8195332	-12.62224691	359.9392092	136.9954003	75.44096263	175.711471	446.8214586	442.5015565	245.1426599	450.1126578	147.2363781	264.2589672
56.3	574.1669361	189.6489128	452.3438538	88.02120134	567.822277	107.645493	237.2162012	519.3782255	274.0270758	624.6672885	403.8657346	3.047246415	365.9600044	141.8642565	73.36211715	162.042031	440.209353	451.98281	235.2343036	446.024727	143.5459257	254.5623884
56.35	578.5802469	204.0778279	465.8320295	100.7151036	570.4079836	120.7895331	213.5007596	519.8234404	274.0270758	624.6672885	412.9230341	17.96956098	371.1451529	146.9530706	72.35616186	147.7060849	432.5240931	460.7039463	224.4687252	440.732298	140.0237427	243.1485773
56.4	582.1591356	217.1862784	476.7376402	114.0800083	572.4536918	135.5658607	195.0066424	520.8821904	274.0270758	624.6672885	419.4585376	29.24393443	375.1934177	152.0478572	72.62948276	132.8412948	423.7020183	468.9032357	212.2254399	434.3302611	136.4535776	230.0870079
56.45	585.3550723	228.9814995	484.8352051	128.0954232	574.2652813	152.6205751	185.6461914	523.126464	274.0270758	624.6672885	422.583767	35.02930634	377.9663838	157.0591677	74.30182852	117.6456943	413.6830008	476.7610747	197.9929902	426.9177788	132.6977769	215.5168375
56.5	588.0277056	240.3610999	490.58245	142.0118441	575.5304327	170.77029	182.6780219	525.6945601	274.0270758	624.6672885	423.7367261	37.42974344	380.0794252	162.2879513	77.28232121	102.5186102	402.4163619	484.1844844	182.7819972	418.6063195	129.2652313	200.119869
56.55	589.9724907	252.3643002	494.660033	155.0873116	575.9089994	188.6038196	181.3875865	527.4465382	274.0270758	624.6672885	424.7813604	39.23048999	382.2174258	168.0876912	81.37845939	87.97682583	389.8878575	491.0098451	167.9990641	409.5584136	126.8315607	184.8709204
56.6	590.9923078	265.9188237	497.6835722	166.6321168	575.0891555	204.9508541	176.918337	527.2891801	274.0270758	624.6672885	427.5283854	43.12845784	385.036562	174.777317	86.38214616	74.55324816	376.0587469	497.0612908	155.2906896	400.0196044	126.1136514	170.87041
56.65	590.8219971	281.4371338	500.1505477	176.4410082	572.8494241	219.2367315	165.3743651	524.419498	274.0270758	624.6672885	433.1842029	50.98019723	388.9791711	182.5888186	92.02392339	62.59298924	360.9348285	502.2111266	145.9978361	390.2504146	127.6133915	158.991019
56.7	589.4295853	297.9946712	502.1492582	185.9704753	569.1649904	232.1495746	148.0223541	519.1146036	274.0270758	624.6672885	440.2598536	61.21607076	393.3809695	191.2496079	98.42925594	51.81077505	344.9213633	506.4930443	139.2580127	380.2663353	131.0619347	148.6811428
56.75	586.7311776	314.401356	503.6467569	196.928218	564.0457419	244.5896743	127.5266768	512.0353573	274.0270758	624.6672885	446.8410926	71.72479709	397.3912111	200.4249918	105.7111212	41.69768654	328.5594844	509.9606598	133.5540651	369.9883929	135.9257427	138.9340406
56.8	582.6220947	329.6558166	504.6037949	210.858732	557.4953752	257.3764245	107.1215294	503.9897593	274.0270758	624.6672885	451.21157	80.65131029	400.218623	209.835257	113.9839452	31.72784459	312.4972272	512.6516052	127.2220498	359.2617741	141.6692733	128.674778
56.85	577.0267515	343.1820565	504.952169	228.5017448	549.612745	271.1859963	89.99362936	495.7852458	274.0270758	624.6672885	452.3425766	86.95806413	401.330455	219.2895655	123.3065047	21.51800146	297.2978411	514.6192186	119.0025019	347.8904161	147.896352	117.1171033
56.9	569.7379846	355.3520786	504.449039	248.1943991	540.7401534	285.998654	75.74354545	487.2735629	274.0270758	624.6672885	451.4393846	92.29570224	401.1224902	228.7543477	133.3954665	11.31320905	283.0479722	515.8513596	109.6773786	335.5440103	154.7969997	105.1642118
56.95	560.5866255	366.711159	502.8215111	267.92257	531.3391111	301.6735005	63.09711122	478.0680641	274.0270758	624.6672885	450.1423398	98.69105132	400.1850221	238.1890926	143.8671918	1.517447385	269.6895571	516.3760603	100.682165	322.0006841	162.6398664	94.20275149
57	549.3693087	377.7635433	499.8015805	286.0017241	521.8815133	318.040359	50.53544884	467.6830965	274.0270758	624.6672885	450.0716268	108.0423202	399.0870653	247.5329938	154.3409867	-7.470930265	257.1473371	516.2283162	93.60513344	307.0917371	171.6532325	85.66786219
57.05	536.0868335	388.9915559	495.2176187	301.4045434	512.6550614	334.7674565	36.56259661	455.6646129	274.0270758	624.6672885	452.3446516	121.5467061	398.2070856	256.6785384	164.5524229	-15.39227202	245.3695954	515.4756912	89.67382893	290.80556	181.8748506	80.46885335
57.1	521.7059879	400.5206924	489.1632099	314.4515415	503.4384333	351.2440631	22.18302447	442.0368453	274.0270758	624.6672885	455.8760234	137.7617158	397.0060628	265.2660044	175.223333	-22.24226981	233.8665667	514.0301417	88.5877367	273.6638684	193.1265964	77.66465888
57.15	507.5899976	412.3643783	481.8651326	325.6820114	493.8181084	366.7888058	8.595926433	426.9792155	274.0270758	624.6672885	459.2578545	154.9946642	394.7918316	272.9313273	187.1607373	-28.10223834	222.1310081	511.8107025	89.59833361	256.3743627	205.1625722	75.86487766
57.2	495.2689115	424.4271325	473.5382294	335.5477825	483.3292307	380.8158645	-2.809846344	410.7756504	274.0270758	624.6672885	461.2162638	171.8386744	390.8658881	279.3458945	201.1164105	-33.04636187	209.5877692	508.7231909	91.89359854	239.6598678	217.7853333	73.70275364
57.25	485.9415618	436.4769903	464.3072232	344.4531608	471.589456	393.0328357	-10.69527435	393.8783621	274.0270758	624.6672885	460.8154351	187.3489474	384.6602738	284.2892559	217.4181005	-37.22943815	195.8078649	504.6644727	94.71220339	224.0543655	230.9323898	70.27621885
57.3	478.7890178	448.1480138	454.2228278	352.7607246	458.4519379	403.5317045	-15.66710957	376.7665953	274.0270758	624.6672885	458.3237573	201.6131728	376.7071704	288.063561	235.1192192	-40.79005091	181.5570523	499.7262389	97.53054707	209.1798645	244.2015072	66.13059618
57.35	472.4506881	459.0959793	443.3148136	360.8461864	443.91801	412.5446349	-18.52391036	360.0916795	274.0270758	624.6672885	454.1572145	214.8156849	367.7439441	291.018824	253.0127854	-43.97708737	168.0930024	494.1091434	99.75260434	194.3578364	257.1442359	62.10584314
57.4	465.5074219	469.0994473	431.6285222	369.0744343	427.9826304	420.2605616	-20.15537192	344.5051219	274.0270758	624.6672885	448.6940554	227.0911615	358.5591523	293.4867539	270.0172678	-47.04337936	156.8683786	488.0720018	100.7706912	178.8280236	269.3176852	59.01661535
57.45	456.8019006	478.0636351	419.251757	377.6252436	410.7122431	426.8648769	-21.41847835	330.3903556	274.0270758	624.6672885	442.2402455	238.5267739	349.8020443	295.719011	285.4325141	-50.22955188	148.8914804	481.8312808	100.3654397	162.0025111	280.3976932	57.46359855
57.5	446.4816624	486.0555182	406.027515	385.9905726	392.6987141	432.8413592	-21.85938751	317.0387481	274.0270758	624.6672885	434.8399881	249.1386101	341.1559326	297.5799992	299.8915549	-53.15233954	143.0126203	474.9758632	99.80719267	144.5997503	291.2458564	58.08441637
57.55	435.1076477	493.1362099	391.7329697	393.3865668	374.8642454	438.6760089	-20.90881564	303.4348062	274.0270758	624.6672885	426.5466132	258.9526753	332.0858999	298.829652	314.2047653	-55.36309085	137.2862016	466.9232192	100.8637019	127.8186786	302.8023545	61.40142083
57.6	423.2885465	499.3190104	376.060582	399.0161079	358.3395553	444.8435521	-17.98636687	288.5137265	274.0270758	624.6672885	417.4056502	267.9829284	322.0056306	299.2207983	329.0945891	-56.42471298	129.5911105	456.9711218	105.3518755	113.0501029	315.8933513	67.85759168
57.65	411.4958795	504.5763036	358.7103911	402.3045696	344.0373872	451.6200195	-12.78991935	271.5170896	274.0270758	624.6672885	407.495024	276.2514572	310.5572018	298.6451151	344.9279079	-56.17950999	118.1887397	444.5635039	114.3677028	101.3858948	330.7995675	77.32689487
57.7	399.3757082	508.8486656	340.4677642	403.6964243	331.2096229	458.2310349	-6.29271168	252.9939524	274.0270758	624.6672885	396.9414376	283.8996675	298.3465505	297.3463895	361.4862615	-54.75103137	104.0724755	430.2699809	126.3467348	91.95889832	345.7936585	88.1392222
57.75	386.4109446	512.0643458	322.6199354	403.9434185	318.4935421	463.6863687	0.194045004	233.8681058	274.0270758	624.6672885	385.8499345	290.9952217	286.3534068	295.7101403	378.3783288	-52.45925438	89.06609251	415.1947612	139.014233	83.34029047	358.9994352	98.37183588
57.8	372.0027282	514.1441778	306.7619187	403.8551969	304.3077019	467.0133881	5.333202819	215.0545225	274.0270758	624.6672885	374.3345711	297.5966784	275.685479	294.1532461	395.2619283	-49.60858697	75.37215156	400.7479579	150.2463268	74.01532043	368.8483683	106.3773384
57.85	355.6303388	515.0850651	294.2599055	404.1292379	287.2771805	467.539935	8.135984684	197.2133453	274.0270758	624.6672885	362.5385084	303.7883457	267.2297209	292.9907386	411.8920559	-46.37414138	65.05927083	388.3139676	158.4641285	62.75723888	374.6127866	111.4007795
57.9	337.7101164	515.1087637	283.6853296	404.274667	267.9930718	465.845193	9.932902559	180.2589716	274.0270758	624.6672885	350.9088762	309.8567096	260.7683121	292.0862492	428.0900911	-42.49695214	57.95681667	377.6547655	164.184693	50.22514885	377.8218216	114.7801602
57.95	318.8924983	514.5402642	272.8145915	403.5805961	247.8744405	462.9388858	12.43967178	163.9454194	274.0270758	624.6672885	340.0531284	316.1062267	255.8128598	291.2179974	443.6603424	-37.66211466	53.21543708	368.0541648	168.2775623	37.49054952	380.4500277	118.3746702
58	300.021487	513.7393578	259.1384229	401.2852539	228.7558381	459.9617319	17.41331301	148.0922595	274.0270758	624.6672885	330.634342	322.8242347	251.8272358	290.1546295	458.4177272	-31.58302831	49.85049882	358.6656073	171.5824854	25.71106575	384.3731384	123.9420857
58.05	282.0693882	513.0881495	240.6292354	396.7503415	212.3614861	457.8675627	26.0575849	132.5406656	274.0270758	624.6672885	323.1370689	330.209663	248.2591155	288.6663967	472.3835149	-24.00271661	46.94143532	348.7286672	174.7536247	15.78425997	390.8724248	132.5970893
58.1	265.5397354	512.5242929	219.0764797	390.4033842	198.1460087	455.9492669	37.47142538	117.3707202	274.0270758	624.6672885	316.5684444	337.793094	244.4196661	286.3046636	486.0656398	-14.63927551	44.68452627	338.2976248	177.5147932	7.161702107	399.0071275	143.947274
58.15	250.9103216	511.947546	197.7922735	383.0473782	184.8226221	453.0885741	50.17237761	102.5164287	274.0270758	624.6672885	309.6536448	345.0645227	239.5822611	282.5989626	500.0572976	-3.277917501	43.34112069	327.6358685	179.4401437	-1.072354097	407.4390055	157.1767681
58.2	238.6715557	511.2497762	180.890235	375.7204368	170.8451126	448.057048	62.72182231	87.83925253	274.0270758	624.6672885	301.0542321	351.5668923	232.9669256	277.0346782	514.8404669	10.20307291	43.18034274	317.034103	180.1037725	-9.878502601	414.9753982	171.5807012
58.25	229.0156669	510.3277039	171.7890524	369.4021628	154.7542493	439.8011824	74.03007997	73.20711922	274.0270758	624.6672885	289.7635946	357.0514213	224.0326594	269.2699835	530.4890994	25.46560309	44.32275176	306.7197551	179.1637193	-20.08350397	420.69845	186.4497518
58.3	221.3047277	509.1389098	168.4513184	363.4271696	137.2100724	428.7517724	84.77986626	58.86123717	274.0270758	624.6672885	276.7726233	361.830705	213.822265	259.9293464	546.3186245	41.77809769	46.2230423	296.2719599	177.4590504	-31.04160703	424.553519	200.6994345
58.35	214.5712618	507.7010027	167.1562745	356.7208425	119.4136267	415.8091083	95.8941749	45.22057584	274.0270758	624.6672885	263.7055471	366.3656372	203.9399984	250.0365752	561.5427106	58.29164853	48.28202688	285.2117389	175.9129291	-41.88950645	426.5971887	213.1686064
58.4	207.7612855	506.0272675	163.9678992	348.0466881	102.8794642	402.0931996	108.252086	32.75390527	274.0270758	624.6672885	252.3724959	371.0898637	196.1981734	240.7834921	575.5548256	74.34177319	49.89270548	273.0103666	175.4840627	-51.68232451	426.8632672	222.7977343
58.45	199.9922737	504.132601	155.6767702	336.3549261	89.06010685	388.7522985	122.3966127	21.79774237	274.0270758	624.6672885	244.1193907	376.2462656	192.0069636	233.1490769	588.0605572	89.5358015	50.51412836	259.1486994	176.910603	-59.57790921	425.451429	229.1179582
58.5	190.8557276	501.4868385	143.4374636	322.099212	77.62244707	375.495671	137.8179734	12.26329707	274.0270758	624.6672885	237.8188019	381.3613494	190.5315085	226.7127175	598.9452997	103.6925013	50.3240888	243.9554316	179.6389864	-66.01264524	422.3842774	233.2985017
58.55	180.1669769	497.5248027	129.4378562	306.2960229	67.77112193	361.7573991	153.8319116	3.868126355	274.0270758	624.6672885	231.6330138	385.8527018	190.1806313	220.5820088	608.2096912	116.7333507	49.51540988	227.835052	182.8908224	-71.65512423	417.8056953	236.967754
58.6	167.6823299	491.6178188	116.2391367	290.2559242	58.55859017	346.8464631	169.8061782	-3.69428872	274.0270758	624.6672885	223.6315431	389.1766784	189.3031451	213.7811716	615.8560067	128.6010453	48.2868953	211.237065	185.8910978	-77.20766505	411.864978	241.7198892
58.65	153.2345315	483.2705183	106.2638363	275.2738886	49.11410825	330.1870238	185.2493223	-10.77142222	274.0270758	624.6672885	212.3239499	390.9473863	186.6515161	205.5341006	622.0811067	139.4184222	46.81226426	194.5603375	188.1208953	-83.21972396	404.8079755	248.7849602
58.7	137.8322135	473.1356541	99.5412747	261.2168761	40.01387204	312.3047217	200.5259716	-17.1031546	274.0270758	624.6672885	198.6000418	391.341915	183.154677	196.1495454	627.5613937	150.3223072	45.65434774	177.8254817	190.2038477	-88.9300752	397.122796	257.6965522
58.75	122.8836175	462.2837279	95.55684561	247.5864203	32.06668974	294.0981525	216.0145104	-22.41281376	274.0270758	624.6672885	183.9754979	390.6525764	180.2510245	186.2904347	633.042711	162.4359594	45.36958561	160.9527019	193.0508822	-93.35251382	389.3080939	267.5403155
58.8	110.0997102	452.0116169	93.68704671	233.7805627	26.1797362	276.6361798	232.0490071	-26.42747437	274.0270758	624.6672885	170.1690715	389.1804205	179.4533539	176.7160458	639.158816	176.6689849	46.53603016	143.8836994	197.5563245	-95.4833009	381.8551216	277.4069955
58.85	100.7758668	443.3830026	93.22126064	219.1878663	23.00709178	260.8190398	248.8259175	-29.05687962	274.0270758	624.6672885	158.6866925	387.2441219	181.858762	168.0992957	646.1914482	193.3157092	49.53554138	126.6475988	204.282912	-94.74144974	374.9782826	286.4484252
58.9	94.17006895	435.5927542	94.20985535	203.7791516	22.18107802	246.21732	266.291776	-30.48243597	274.0270758	624.6672885	149.4446818	384.9604502	186.4757104	160.3461573	653.320669	211.0703986	54.09425137	109.8044496	212.5357573	-92.42522975	368.5270567	294.5076293
58.95	88.57283184	427.2018153	96.45856975	187.5607684	23.01472755	232.0956516	284.3360736	-31.01180167	274.0270758	624.6672885	141.9725338	382.4526333	191.89419	153.2185521	659.6342319	228.5296885	59.67346956	93.99813528	221.4241179	-90.20020731	362.1803957	301.4852735
59	82.09485609	416.590184	99.76181389	170.5298636	24.77475476	217.6139646	302.8618313	-30.94435532	274.0270758	624.6672885	135.7426643	379.8467323	196.7185133	146.4301226	664.404257	244.6511494	65.71343342	79.87420813	230.1348273	-89.67068709	355.6049025	307.2901112
59.05	73.13260961	402.4052727	103.9333205	152.7514125	26.78133469	202.005196	321.8472547	-30.53283222	274.0270758	624.6672885	130.1892598	377.2603782	199.8647527	139.6261599	667.2502251	259.0460834	71.80499074	67.85370337	238.0792679	-91.96418113	348.4810239	311.8435888
59.1	62.26199142	385.3104682	109.2304253	134.7023867	29.10215043	185.2358971	341.0558575	-29.24154852	274.0270758	624.6672885	124.8388149	374.6434214	201.972482	132.7781931	668.3856551	272.3239058	78.30162624	57.44771038	245.6587571	-95.97468852	340.12038	314.7023479
59.15	50.7229943	366.6758173	116.0942427	117.1470524	31.80591802	167.4285506	360.2221219	-26.5183618	274.0270758	624.6672885	119.0940876	371.9082835	203.9165993	125.836621	668.1582328	285.2578664	85.75636502	47.98709878	253.3746449	-100.1803813	329.8204406	315.4520044
59.2	39.9876377	348.1826523	124.9413595	100.9219001	34.96274636	148.7193831	379.0790469	-21.86598647	274.0270758	624.6672885	112.3234074	368.9572928	206.5752869	118.771691	666.8698575	298.4935318	94.71649371	38.79338306	261.6802092	-103.0622515	316.7623591	313.6170581
59.25	31.40652854	331.4315541	135.8770579	86.64638975	38.66174476	129.3074011	397.4866436	-14.9904584	274.0270758	624.6672885	104.1867634	365.7385852	210.617397	111.6617038	664.7646136	312.4234906	105.5260756	29.43858435	270.81955	-103.6391914	300.4231384	308.9068501
59.3	24.83554168	316.0787782	148.0456749	73.98819177	43.40097128	109.963641	415.5250921	-6.232822294	274.0270758	624.6672885	95.35626801	362.1694088	215.7810076	104.6982954	661.9357639	326.8433447	117.7583781	20.02936098	280.6428478	-102.4405067	282.1970849	302.0596907
59.35	19.75387917	301.294472	160.3020026	62.23105018	49.69160677	91.67093378	433.3600046	3.916346617	274.0270758	624.6672885	86.97694775	358.2646865	221.6114053	98.16375119	658.4620665	341.4435877	130.8202162	10.86240665	290.9080575	-100.438234	264.3867281	294.1735179
59.4	15.55670307	286.1082188	171.5726314	50.59219041	58.02028148	75.49727351	451.1439293	14.99557828	274.0270758	624.6672885	80.27981837	354.0577286	227.6546846	92.3327793	654.4113885	355.9546801	144.135785	2.219661524	301.4078672	-98.57165221	249.8055166	286.5774217
59.45	11.72979067	269.6799049	181.2445373	38.45011893	68.55807134	62.19908887	468.8009738	26.4512023	274.0270758	624.6672885	76.06862126	349.573567	233.5759848	87.42483189	649.7655952	370.089169	157.2830768	-5.738499237	312.0337627	-97.4788993	240.7812375	280.4530413
59.5	8.767408759	252.3909457	190.5170216	26.67669177	80.89774988	51.30068889	485.6815237	38.74844594	274.0270758	624.6672885	73.74553009	344.6706616	239.618865	83.73525378	644.3342273	383.4018181	170.3874672	-12.62969513	322.8569796	-96.89108146	236.3985968	275.7185562
59.55	7.231018553	234.8926947	200.8609908	16.4973535	94.34366665	41.82632956	501.0351965	52.31454874	274.0270758	624.6672885	72.16331059	339.1801836	246.0543037	81.50941195	637.8115543	395.4240941	183.6314218	-18.11923553	333.9361682	-96.39446776	234.5865386	271.8344566
59.6	7.706893282	217.9305439	213.6479029	9.197084461	108.252086	32.75390527	514.2212762	67.54068651	274.0270758	624.6672885	70.13534055	332.9049773	253.1356765	80.98210894	629.8378485	405.7478616	197.1723256	-21.88061156	345.3133497	-95.59135877	233.1202183	268.1781343
59.65	10.58086885	202.1561432	229.6337575	5.623752708	122.1764143	23.32415422	524.9704032	84.70349045	274.0270758	624.6672885	66.62030745	325.6322472	261.0051601	82.11359423	620.1073418	414.1800118	211.005754	-24.01143856	357.0059594	-94.14750823	230.1997434	264.1224413
59.7	15.78562086	187.5369134	247.8751544	4.828082333	136.1748448	14.17419573	533.3822995	102.4956874	274.0270758	624.6672885	61.70591782	317.3824822	269.5270181	84.39824797	608.8625342	421.2762291	225.2297992	-25.47282072	369.2485429	-91.27839832	225.9719869	259.1358349
59.75	23.11949176	173.9622527	267.0764086	5.441379409	150.3670157	6.266964681	539.7422721	119.6002551	274.0270758	624.6672885	55.65353129	308.216943	278.5321794	87.14404495	596.5883766	427.7106129	239.9054185	-27.58431262	382.2415714	-86.16673673	221.1033226	252.7673204
59.8	32.35519241	161.2879165	286.1275167	6.153766673	164.8298183	0.559403058	544.3210857	134.8977328	274.0270758	624.6672885	48.73469929	298.205176	287.8749917	89.68747682	583.8853769	434.1134958	255.1340499	-31.6184204	396.1203396	-78.0870041	216.2848978	244.5456555
59.85	43.12262506	149.2609037	304.2095103	5.884792921	179.4708918	-2.484194118	547.5053457	147.931583	274.0270758	624.6672885	41.32330315	287.4738775	297.3829135	91.54629991	571.3728807	440.9842586	270.9625072	-38.35612841	410.8122472	-66.90632859	212.1407429	234.2157191
59.9	54.71376949	137.4896454	321.3259172	5.624820394	194.5429338	-3.389598885	549.9569367	160.7933261	274.0270758	624.6672885	33.85833837	276.0708547	306.7536126	92.81989857	559.0285919	448.0939522	286.8207439	-46.75920369	425.5865975	-54.20687556	208.9938675	222.275263
59.95	66.28195591	125.4055903	337.5087591	6.540004288	210.2497022	-3.018189263	552.368017	175.7896587	274.0270758	624.6672885	26.91881252	264.0943203	315.6312617	93.74859417	546.6743444	455.0459289	301.9723491	-55.38343983	439.7105197	-41.85062143	207.2454469	209.6483155
60	77.03049281	112.394231	352.7371464	9.722804367	226.7960198	-2.203738562	555.3495378	194.8465433	274.0270758	624.6672885	21.13108273	251.6763136	323.6778327	94.56368091	534.0735351	461.4504007	315.6805097	-62.81672187	452.6205512	-31.4502347	207.3161842	197.3578515
60.05	86.47051256	98.02810748	367.1123422	15.87812935	244.384491	-1.487673804	559.1261781	218.6272826	274.0270758	624.6672885	17.0111615	239.0168927	330.7480322	95.58686224	521.0412274	467.05833	327.4771007	-67.99872056	464.0691533	-23.93539662	209.3735005	186.244461
60.1	95.56326064	83.16279846	380.6309893	23.84912118	262.0868678	-0.992090718	562.7250878	244.1782801	274.0270758	624.6672885	14.80899069	226.556638	337.145494	97.41071237	507.8374101	472.1226867	338.4927379	-70.45572268	474.6015718	-17.85923322	213.1037851	176.3753641
60.15	105.4936997	69.0242299	393.4450203	32.21894305	278.9095482	-0.742586769	565.0631274	268.4768054	274.0270758	624.6672885	14.55643523	214.8092827	343.2875949	100.6637606	494.954531	477.004926	350.0869561	-69.98554317	484.8189403	-11.40109456	217.7769324	167.4728318
60.2	117.3813272	56.93489249	405.7411876	39.69706328	293.9693207	-0.762769585	565.2283043	289.2939483	274.0270758	624.6672885	16.2621242	204.3091113	349.5571572	105.9364075	482.9901017	482.0611099	363.4982073	-66.43387574	495.2059978	-2.905020748	222.6590857	159.2113905
60.25	131.7865343	47.75765505	417.7409373	45.5613914	306.7698953	-1.059006349	562.6156789	305.5628473	274.0270758	624.6672885	19.71952719	195.3497372	356.214883	113.472213	472.4201384	487.4736551	379.2992095	-60.08219479	506.0306657	8.675352409	227.3703137	151.343473
60.3	148.0984477	41.05915121	429.726269	51.65465197	318.9778429	0.04569555	557.5220762	318.8970976	274.0270758	624.6672885	24.36503448	187.3044824	363.2018892	122.831491	462.7588007	492.7006157	396.2212591	-51.87645762	516.8553788	22.41827017	232.5307021	144.1005731
60.35	165.3159439	35.87716122	441.8328491	60.08381034	332.4330708	4.324449172	550.4554437	331.1620669	274.0270758	624.6672885	29.5243647	179.301781	370.374115	133.3127921	453.2966652	497.0993624	412.7177065	-42.98172365	527.1890611	37.07896727	239.0420173	137.8492881
60.4	182.5454536	31.23673727	454.093367	72.70984643	348.6962546	13.35071065	541.9237145	343.9967067	274.0270758	624.6672885	34.53849591	170.4289025	377.6095427	144.2665599	443.212558	500.0376372	427.4941529	-34.41011625	536.643097	51.58932464	247.7620944	132.9723497
60.45	199.2164433	26.40738581	466.359113	90.37382237	368.3852325	27.56971386	532.4153242	358.5726907	274.0270758	624.6672885	38.8752533	159.9733037	384.8238495	155.1831201	431.744602	501.0427798	439.8429857	-26.80746825	545.004198	65.180785	259.1106947	129.6991335
60.5	215.4145431	21.56981218	477.7809153	110.7665191	388.6130508	43.91523314	522.0569061	374.1050898	274.0270758	624.6672885	42.47526021	148.1079927	391.6372797	165.5816203	418.8581207	500.1883574	450.6265902	-19.49924021	552.5263398	78.4899329	272.5238341	127.861584
60.55	231.326732	17.08454238	487.6046601	131.3072457	406.489602	59.0604079	510.8850831	389.5247177	274.0270758	624.6672885	45.41149298	135.2805637	397.6734657	175.0920782	404.7324775	497.6909298	460.9121139	-11.57408303	559.4884176	92.19186009	287.1500788	127.221209
60.6	247.1089	13.30416103	495.2786072	149.9251457	419.7878273	70.3319593	498.8730152	403.8509024	274.0270758	624.6672885	47.74923834	121.9599068	402.5931257	183.3915438	389.6022949	493.7649129	471.6293736	-2.232203409	566.1224461	106.8559328	302.2033777	127.5304383
60.65	263.0081973	10.64906546	500.6224132	165.4400247	427.4207661	76.34081068	485.9225853	416.3799761	274.0270758	624.6672885	49.68292126	108.6158585	406.2161552	190.4005584	373.77566	488.6782221	483.5205582	9.041060122	572.5471015	122.6244197	316.959654	128.4270709
60.7	279.393713	9.642479994	504.0844837	179.0184195	431.740369	79.91451745	472.2150324	427.609497	274.0270758	624.6672885	51.92774869	95.6245157	408.899823	196.8218763	357.6542703	482.7480689	496.211597	22.03644133	578.4880124	138.7811256	330.7995057	129.6749014
60.75	296.6644249	10.86585295	506.2413872	192.0655273	435.5733933	84.55289964	457.9811596	438.1163635	274.0270758	624.6672885	55.2843269	83.37848659	411.1218794	203.4998307	341.7721975	476.4172498	509.2646705	36.35947271	583.6561776	154.5182718	343.1159863	130.9703086
60.8	315.1238467	14.83160786	507.5991707	205.7947805	441.5407105	93.51690386	443.5212707	448.4356557	274.0270758	624.6672885	60.55157072	72.31380648	413.3302742	211.2161366	326.8122872	470.2196812	522.2988386	51.65433574	587.8132187	169.174542	353.3697007	132.0302087
60.85	334.6693565	21.508671	508.5046694	221.0667405	451.2399651	108.7739772	429.1552274	458.9106448	274.0270758	624.6672885	68.18604911	62.64782604	415.8139307	220.4459414	313.3196888	464.609229	535.0287686	67.68249341	590.9467908	182.5785721	361.3776011	132.7279076
60.9	354.5090628	30.14290886	508.8177911	237.1123811	462.350129	127.8278968	414.6958114	468.8512225	274.0270758	624.6672885	78.07595676	54.40104598	418.0074374	230.5496313	301.2847098	459.3628663	547.3694542	84.58495262	593.1913038	195.1683294	368.0602494	133.4924092
60.95	373.7266238	39.67220025	508.2975906	253.0300663	472.1726106	147.7250851	399.8993903	477.4320309	274.0270758	624.6672885	89.78474625	47.33561565	419.2152074	240.6597005	290.2902732	454.0192913	559.2334838	102.4683154	594.7691517	207.5221914	374.5540812	134.8518511
61	391.5983702	49.17363451	506.7144907	268.0539859	478.4910861	166.1803919	384.4291054	483.8221531	274.0270758	624.6672885	102.8775254	41.18876583	418.7765781	250.00961	279.8075359	448.0498521	570.5393878	121.3990467	595.8793433	220.1396897	381.9182396	137.3090527
61.05	407.6827624	57.89729814	503.8999534	281.775918	480.0311115	182.1149397	367.9227569	487.3892707	274.0270758	624.6672885	116.8950167	35.70236779	416.2449451	258.0782565	269.3220779	441.0338368	581.1292154	141.2042497	596.7124052	233.422666	390.9022083	141.2723391
61.1	421.9576145	65.65419981	499.7608362	294.8267609	478.250986	196.7737922	350.4970529	488.6317142	274.0270758	624.6672885	131.0877615	30.41015903	412.2165354	265.1723565	258.5643483	432.9111835	590.4303927	161.3808608	597.4685728	248.0207372	401.0069677	146.9761272
61.15	434.5011762	72.33657615	494.2298338	307.9139687	475.0206727	211.608725	332.5548926	488.2728151	274.0270758	624.6672885	144.722311	24.87197346	407.4981402	271.707761	247.4030131	423.8604601	597.9295411	181.435807	598.3502914	264.467032	411.4492142	154.5346849
61.2	445.3812973	77.84074715	487.238228	321.6928603	472.1363992	227.8025196	314.6677355	487.0900179	274.0270758	624.6672885	157.1295493	18.64115005	402.9078605	278.0559346	235.7001658	414.0779104	603.2153813	201.0385345	599.5378097	283.1465271	421.5099385	164.0407553
61.25	454.8606524	82.29908062	478.7598614	336.5113598	470.8507482	245.9384905	297.4001844	485.7734463	274.0270758	624.6672885	167.9929094	11.50059322	399.0202301	284.4713103	223.393485	403.7374766	606.1818034	220.0081867	601.0216822	303.8478851	430.7120204	175.4467767
61.3	463.50126	86.67689308	469.1742133	351.5302818	470.2067527	264.9631199	280.5104709	484.0469619	274.0270758	624.6672885	178.1364189	4.392153334	395.283835	290.5333528	210.8738143	392.8134684	607.2467319	238.1587386	602.0309717	324.7189542	439.0752645	188.0670747
61.35	471.9269925	92.06458488	458.9481314	365.6947643	468.9074334	283.7825056	263.5098537	481.4280769	274.0270758	624.6672885	188.6220201	-1.444345076	390.8934536	295.7625694	198.724143	381.3278854	606.9342912	255.2817719	601.7298319	343.9516801	446.7595475	201.1235233
61.4	480.6751477	99.45561584	448.5143369	377.9834634	465.7299195	301.5717995	245.7776576	477.3748745	274.0270758	624.6672885	200.4232847	-4.759661222	385.0135939	299.7038497	187.6137322	369.3384725	605.7049867	271.1653188	599.3482471	360.1972966	453.9288756	213.9231088
61.45	490.0389315	109.4517219	438.1097973	387.6099557	459.7462583	317.7181774	226.8013026	471.459185	274.0270758	624.6672885	214.0837189	-4.779409616	377.026198	302.0677229	178.0308509	356.8889625	603.9474315	285.7607544	594.3715439	372.8484466	460.671706	225.9825841
61.5	499.7534862	121.737471	427.2034935	394.8211243	451.312203	331.9913815	207.0851199	463.9560421	274.0270758	624.6672885	229.0040389	-2.353061991	367.4075003	303.3433805	169.8165823	343.9669991	601.9561916	299.7475098	587.282693	383.1538958	466.624959	237.3846371
61.55	509.4178249	135.7051421	415.0672822	400.0412502	440.9297623	344.0354099	187.5941295	455.4304891	274.0270758	624.6672885	244.3139486	1.223807951	356.9590021	304.1501338	162.4103232	330.4430369	599.9834037	313.8366297	578.8443261	392.590325	471.4171003	248.3496899
61.6	518.6923271	150.809581	400.8980916	403.6740348	429.0442285	353.4201186	169.5580079	446.5842804	274.0270758	624.6672885	259.2665447	4.730126679	346.5778696	305.122132	155.1776586	316.1381127	598.2756502	328.6245806	569.8881525	402.4702841	474.7019428	259.0969246
61.65	527.2646973	166.551372	384.1335568	406.0717166	416.0974625	359.8529748	154.1704273	438.109743	274.0270758	624.6672885	273.3432355	7.304350953	337.0951927	306.718704	147.5825924	300.9413024	596.9046969	344.3772972	561.1565795	413.6890251	476.2222567	269.7564645
61.7	534.7120403	182.4337829	365.4386525	407.3900904	402.2693502	363.8964098	141.3258558	429.6577047	274.0270758	624.6672885	286.6400564	9.311050932	328.44067	308.5535216	139.8861643	285.1651948	595.2940349	360.6284944	552.5949155	425.9687865	476.1078847	280.1945161
61.75	540.6621954	198.0371282	346.0505717	407.7306477	387.9102531	366.2935839	130.5212508	420.7311467	274.0270758	624.6672885	299.3054044	11.3386069	320.381394	310.0437442	132.5381102	269.3349722	592.7394417	376.8183365	543.9199016	438.7648844	474.5188273	290.1825389
61.8	544.7964164	213.0429048	327.4895201	407.1925968	373.4721109	367.7915005	121.1174731	410.7527086	274.0270758	624.6672885	311.455165	13.94226806	312.6459725	310.5933734	126.0446995	254.0676548	588.5643811	392.5527821	534.8073792	451.5985272	471.5888747	299.5019363
61.85	546.9900285	227.2924585	311.1973524	405.8692873	359.3696307	369.0112702	112.4304038	399.2373605	274.0270758	624.6672885	323.1853794	17.52019533	304.9664057	309.7538969	120.8174622	239.9055218	582.331578	407.6389431	524.9702739	464.1067317	467.4655275	307.9864747
61.9	547.6650885	240.8953778	296.9260486	403.952631	345.5737447	370.1671769	104.2084269	386.25133	274.0270758	624.6672885	334.5020822	21.8526805	297.2494911	307.708993	116.6807929	226.7019081	574.3646879	422.2946121	514.5023536	476.4172956	462.4108163	315.8748202
61.95	547.3721406	254.0030268	283.9759314	401.6023825	331.8662665	371.2889727	96.21086019	372.0676124	274.0270758	624.6672885	345.4440084	26.62654728	289.4383918	304.8172828	113.2811598	214.1021334	565.2469082	436.7071113	503.5760675	488.6389726	456.7256629	323.3885744
62	546.6195876	266.7159375	271.5257243	398.9875911	317.9980861	372.4098336	88.17953619	356.9807637	274.0270758	624.6672885	356.056018	31.54699103	281.483337	301.452743	110.2302515	201.692447	555.5709903	450.9859777	492.3823909	500.8573154	450.718004	330.7259196
62.05
62.1
62.15
62.2
62.25
62.3
62.35
62.4
62.45
62.5
62.55
62.6
62.65
62.7
62.75
62.8
62.85
62.9
62.95
63
63.05
63.1
63.15
63.2
63.25
63.3
63.35
63.4
63.45
63.5
63.55
63.6
63.65
63.7
63.75
63.8
63.85
63.9
63.95
64
64.05
64.1
64.15
64.2
64.25
64.3
64.35
64.4
64.45
64.5
64.55
64.6
64.65
64.7
64.75
64.8
64.85
64.9
64.95
65
65.05
65.1
65.15
65.2
65.25
65.3
65.35
65.4
65.45
65.5
65.55
65.6
65.65
65.7
65.75
65.8
65.85
65.9
65.95
66
66.05
66.1
66.15
66.2
66.25
66.3
66.35
66.4
66.45
66.5
66.55
66.6
66.65
66.7
66.75
66.8
66.85
66.9
66.95
67
67.05
67.1
67.15
67.2
67.25
67.3
67.35
67.4
67.45
67.5
67.55
67.6
67.65
67.7
67.75
67.8
67.85
67.9
67.95
68
68.05
68.1
68.15
68.2
68.25
68.3
68.35
68.4
68.45
68.5
68.55
68.6
68.65
68.7
68.75
68.8
68.85
68.9
68.95
69
69.05
69.1
69.15
69.2
69.25
69.3
69.35
69.4
69.45
69.5
69.55
69.6
69.65
69.7
69.75
69.8
69.85
69.9
69.95
70
70.05
70.1
70.15
70.2
70.25
70.3
70.35
70.4
70.45
70.5
70.55
70.6
70.65
70.7
70.75
70.8
70.85
70.9
70.95
71
71.05
71.1
71.15
71.2
71.25
71.3
71.35
71.4
71.45
71.5
71.55
71.6
71.65
71.7
71.75
71.8
71.85
71.9
71.95
72
72.05
72.1
72.15
72.2
72.25
72.3
72.35
72.4
72.45
72.5
72.55
72.6
72.65
72.7
72.75
72.8
72.85
72.9
72.95
73
73.05
73.1
73.15
73.2
73.25
73.3
73.35
73.4
73.45
73.5
73.55
73.6
73.65
73.7
73.75
73.8
73.85
73.9
73.95
74
74.05
74.1
74.15
74.2
74.25
74.3
74.35
74.4
74.45
74.5
74.55
74.6
74.65
74.7
74.75
74.8
74.85
74.9
74.95
75
75.05
75.1
75.15
75.2
75.25
75.3
75.35
75.4
75.45
75.5
75.55
75.6
75.65
75.7
75.75
75.8
75.85
75.9
75.95
76
76.05
76.1
76.15
76.2
76.25
76.3
76.35
76.4
76.45
76.5
76.55
76.6
76.65
76.7
76.75
76.8
76.85
76.9
76.95
77
77.05
77.1
77.15
77.2
77.25
77.3
77.35
77.4
77.45
77.5
77.55
77.6
77.65
77.7
77.75
77.8
77.85
77.9
77.95
78
78.05
78.1
78.15
78.2
78.25
78.3
78.35
78.4
78.45
78.5
78.55
78.6
78.65
78.7
78.75
78.8
78.85
78.9
78.95
79	379.2519052	367.497634	536.2506801	122.1098075	385.9904864	88.54435263	541.3160942	472.1863677	275.1485698	624.8517065	274.0123811	516.9852939	408.759605	217.9170898	501.5670629	232.4567306	224.3613007	532.7968073	129.1280545	439.8713986	430.5792078	302.8502454
79.05	371.4487708	371.8339501	536.5727424	122.2970485	385.703167	88.26628004	540.0369823	468.7653852	275.1485698	624.8517065	274.0123811	516.9852939	408.7527796	217.8853057	501.2150504	233.4333294	224.3659963	532.8873447	129.3588796	439.8873298	430.9179643	302.1944359
79.1	363.2247308	376.0803319	536.765802	122.4092897	385.5306342	88.09929997	538.8492806	465.7458848	275.1485698	624.8517065	274.0123811	516.9852939	408.7486841	217.8662341	501.0040337	234.0187594	224.3688133	532.9416588	129.4973192	439.8968847	431.1212966	301.8007984
79.15	354.2161705	380.1055568	536.7014636	122.3718846	385.5881569	88.15497136	537.8702011	463.6014838	275.1485698	624.8517065	274.0123811	516.9852939	408.7500492	217.8725914	501.0743568	233.82366	224.3678743	532.9235548	129.4511773	439.8937	431.0535126	301.9320236
79.2	344.0240548	383.7826427	536.2506801	122.1098075	385.9904864	88.54435263	537.2211155	462.8159359	275.1485698	624.8517065	274.0123811	516.9852939	408.759605	217.9170898	501.5670629	232.4567306	224.3613007	532.7968073	129.1280545	439.8713986	430.5792078	302.8502454
79.25	332.3425236	387.0140149	535.3824028	121.5928734	386.7950344	89.3231188	536.9170674	463.6723314	275.1485698	624.8517065	274.0123811	516.9852939	408.7768556	218.0207102	502.6150849	229.8306675	224.3697742	532.5168731	128.5330865	439.8465909	429.5987026	304.6693583
79.3	319.3379297	389.4234247	534.4244698	120.9153849	387.9730088	90.47346221	536.3488119	465.5324596	275.1485698	624.8517065	274.0123811	516.9852939	408.7914492	218.1083704	503.8285546	226.6930562	224.4945439	532.1625559	127.7414592	439.8135834	428.3784209	306.991253
79.35	305.3110292	390.594089	533.8049123	120.2136468	389.4530203	91.93729933	534.7793527	467.5618193	275.1485698	624.8517065	274.0123811	516.9852939	408.7901226	218.100402	504.7551832	224.069923	224.8583871	531.8204264	126.8947235	439.778278	427.2412139	309.280457
79.4	290.5758064	390.0675667	533.9552612	119.6265357	391.1639039	93.65659911	531.4499608	468.9463698	275.1485698	624.8517065	274.0123811	516.9852939	408.759605	217.9170898	504.9383957	222.998038	225.5833667	531.5773393	126.1353559	439.7466155	426.5082222	311.0044812
79.45	275.4436296	387.548881	535.1072167	119.2344884	392.9727922	95.47847304	525.955298	469.1738477	275.1485698	624.8517065	274.0123811	516.9852939	408.6685534	217.522239	504.0416742	224.132018	226.7000426	531.4869752	125.6214871	439.719916	426.3498957	311.8177381
79.5	260.434516	383.5868287	536.7891828	119.0617909	394.9675113	97.4354958	519.1121859	468.7398167	275.1485698	624.8517065	274.0123811	516.9852939	408.3728438	217.1660817	502.6780987	227.1672513	228.0765796	531.2013017	125.6276437	439.787994	426.2223423	311.797575
79.55	246.201849	379.0157749	538.3469964	119.091691	397.2231779	99.52631431	512.2166824	468.4451852	275.1485698	624.8517065	274.0123811	516.9852939	407.7053224	217.1558064	501.6349924	231.4643689	229.5169287	530.3106486	126.4479302	440.0475385	425.4186071	311.1678198
79.6	233.5392773	374.7693775	539.1356264	119.3072427	399.8124348	101.7486111	506.7245337	469.1317906	275.1485698	624.8517065	274.0123811	516.9852939	406.498325	217.7997197	501.6904517	236.3717828	230.8295957	528.4032713	128.3701162	440.5935654	423.2207757	310.1470696
79.65	223.0349	371.5481546	538.6614277	119.6577287	402.8386221	104.1519477	503.7565767	471.3938297	275.1485698	624.8517065	273.9963612	517.0014139	404.6152372	219.3093975	503.2856489	241.2198236	231.9272743	525.2586321	131.44709	441.4617195	419.1467745	308.9291839
79.7	214.1994074	368.742746	537.0358697	119.9834834	406.1496356	106.6094358	502.9499715	474.8880861	275.1485698	624.8517065	273.9823551	517.0155076	402.2224698	221.3151129	505.3923926	245.2497797	232.6904693	521.3389723	135.0690998	442.4062257	413.7789258	307.7986744
79.75	206.1212284	365.3476547	534.512615	120.092099	409.5893123	109.0085144	503.4589503	479.0175593	275.1485698	624.8517065	273.9833621	517.0144943	399.5364266	223.3281949	506.6936891	247.7395929	233.0476504	517.3023344	138.4516309	443.1264506	408.0029505	307.0532345
79.8	197.7718894	360.2830114	531.3417249	119.7876217	413.008007	111.2414465	504.424464	483.2161084	275.1485698	624.8517065	274.0123811	516.9852939	396.7718948	224.8593432	505.9004944	247.9888286	232.9236324	513.8236434	140.836097	443.3292459	402.763586	307.004841
79.85	188.2411868	352.6338325	527.7708417	118.9570273	416.3572687	113.2820047	504.9998072	486.9821534	275.1485698	624.8517065	274.089423	516.9174078	394.1191678	225.5771267	502.1502553	245.640683	232.3147232	511.3926528	141.6713012	442.8649893	398.7909764	307.7510174
79.9	177.798541	342.648332	524.0023513	117.9128694	420.3485864	116.0384507	504.4961554	490.1405481	275.1485698	624.8517065	274.156776	516.8580594	391.4280892	225.8006238	496.4657803	241.7708515	231.7518562	509.5528241	141.1908421	441.962386	395.7813087	308.7333236
79.95	167.1169301	330.9253245	520.2599252	117.0826124	425.7691021	120.5069973	502.2096835	492.5171968	275.1485698	624.8517065	274.1519338	516.8623261	388.4970406	226.0115296	490.4059777	237.9406319	231.8720661	507.6270153	139.8224031	440.970103	393.1523942	309.1603395
80	156.9805755	318.1624885	516.7821093	116.9046307	433.3198271	127.5927819	497.3832664	493.9356798	275.1485698	624.8517065	274.0123811	516.9852939	385.1241463	226.6969021	485.6839862	235.8342718	233.3146601	504.9336074	137.9934996	440.241051	390.296679	308.233475
80.05	148.153327	305.0941095	513.7838455	117.6519722	443.1790064	137.5541035	489.5351533	494.2922775	275.1485698	624.8517065	273.7459913	517.2437106	381.1799665	228.1992144	483.7112662	236.7154639	236.3903001	500.9229946	136.1601038	440.0487906	386.6817623	305.4445468
80.1	140.5806598	291.6076236	511.2197231	119.2392432	454.1634803	149.0255652	479.2510681	493.8680148	275.1485698	624.8517065	273.5130572	517.4696729	377.1161646	230.1428751	483.8073079	240.1186263	240.2041528	495.6857205	134.6180212	440.3152802	382.3891887	301.1525834
80.15	134.0199714	277.4991696	508.9547887	121.4362123	464.9071243	160.3857459	467.6250763	493.0708977	275.1485698	624.8517065	273.5298051	517.4534263	373.4985614	231.9895829	484.8024837	245.0095381	243.5472433	489.4272712	133.6537126	440.8735196	377.62069	296.0285805
80.2	128.1909217	262.5269319	506.847987	124.0110307	474.2710297	170.2666448	455.9496609	492.3425488	275.1485698	624.8517065	274.0123811	516.9852939	370.8997656	233.1947511	485.5352365	250.3859186	245.2151302	482.3155468	133.5524841	441.5541998	372.6008116	290.7826963
80.25	122.8630272	246.5364837	504.8404962	126.7851697	481.6600866	177.8727061	445.4960653	492.070408	275.1485698	624.8517065	275.0893201	515.9305265	369.6201849	233.3329777	485.093224	255.5553799	244.3222848	474.4628457	134.4827897	442.1809049	367.5268173	286.0603789
80.3	118.9250914	230.2244433	502.9312777	129.6955746	487.6697241	184.1380799	436.5552581	492.2913409	275.1485698	624.8517065	276.5738207	514.4619929	369.0406077	232.6346897	483.7274844	260.4594717	241.5179746	465.7030281	136.4545689	442.5065098	362.4917726	282.1393281
80.35	117.3845819	214.5398304	501.2084625	132.7126342	493.1116504	190.259978	429.0315336	492.8944138	275.1485698	624.8517065	278.1965803	512.8272468	368.3034643	231.4442997	481.8788187	265.208383	237.8400604	455.8951642	139.3538521	442.2650032	357.6211312	279.2154241
80.4	119.275059	200.5611011	499.7601289	135.8057102	498.7071856	197.3217484	422.7781165	493.7565517	275.1485698	624.8517065	279.689238	511.2729323	366.5423702	230.1045963	479.9842393	269.8973201	234.3858162	444.9292253	143.068181	441.1946633	353.0489733	277.4875393
80.45	125.1104021	189.0873007	498.5987466	139.0720546	505.052801	206.0565649	417.5089598	494.8323506	275.1485698	624.8517065	280.7832174	509.9840114	363.1802014	228.9225138	478.3380996	274.6761593	232.1534335	432.7938436	147.4278376	439.1599301	348.8821566	276.9671391
80.5	133.6542706	179.26598	497.4461781	142.8484443	512.1944023	216.3711344	412.9120408	496.2242107	275.1485698	624.8517065	281.3841282	508.8877632	358.6820646	227.6934889	476.4685099	279.7027285	230.9887532	419.8627041	151.8555535	436.3193344	345.1863382	277.0046885
80.55	143.2411987	169.837947	495.9773162	147.5811387	520.0840168	227.9503193	408.5826244	498.0992618	275.1485698	624.8517065	281.41443	507.8497333	353.8178047	226.1552007	473.8350251	285.2642182	230.5064854	406.5730054	155.7478432	432.9444437	341.9555602	276.7246489
80.6	152.2806712	159.4538739	493.8716001	153.7079867	528.6652639	240.4833837	404.0975405	500.6280257	275.1485698	624.8517065	280.794286	506.7342273	349.3869792	224.0414624	469.8968271	291.6550767	230.2974918	393.3819135	158.5085527	429.2968156	339.1715516	275.2359945
80.65	159.7249026	147.0808183	490.8179865	161.4698302	537.8538622	253.6672338	399.0797151	503.9315288	275.1485698	624.8517065	279.5199763	505.443452	346.0710535	221.1121928	464.2731807	299.0036846	229.9023281	380.6341535	159.7981507	425.5887769	336.899786	271.8777748
80.7	166.1576769	133.0581931	486.7889572	170.510254	547.0229755	267.2569216	392.8495151	507.7821926	275.1485698	624.8517065	277.6600321	504.0020944	344.1909819	217.8022328	457.4212604	306.6536036	229.9059183	368.1663465	160.0214487	421.785696	335.4424091	267.0563172
80.75	172.519152	118.1722477	481.7698316	180.3002773	555.5232191	281.0167043	384.8255751	511.9406717	275.1485698	624.8517065	275.3406216	502.4668966	343.962616	214.6352845	449.9058869	313.701278	230.9600575	355.7301362	159.8211489	417.7972198	335.2113823	261.5283983
80.8	179.7282152	103.2973979	475.7339937	190.3398929	562.8130185	294.7902705	374.3532168	516.184035	275.1485698	624.8517065	272.6902269	500.8966231	345.5885597	212.1492586	442.2838791	319.2372399	233.7333918	343.0883108	159.8460956	413.5408779	336.6249121	256.0928285
80.85	188.4029262	89.15597737	468.7113488	200.1997309	568.5705823	308.5863226	360.9200017	520.3322188	275.1485698	624.8517065	269.8494771	499.3485251	349.0529646	210.6872328	435.0299694	322.6015317	238.6590582	330.1032692	160.5668531	408.9400807	339.9445609	251.3745087
80.9	198.9194331	76.14125587	460.9068501	209.5983176	572.9545604	322.4702403	345.3520365	524.1358545	275.1485698	624.8517065	267.2195029	497.8196104	353.6412596	209.4689353	428.2394507	324.2495204	244.3049482	316.6867667	162.016309	403.9316115	344.7846906	247.2540756
80.95	211.4073792	64.49123764	452.5749239	218.2779317	576.2394144	336.564684	328.8595332	527.302495	275.1485698	624.8517065	265.2279983	496.3195074	358.4401192	207.5097297	421.9602763	324.8950357	248.9803775	302.7669147	164.0403752	398.4440132	350.611627	243.3901066
81	225.9531421	54.43488053	443.9686269	225.9719551	578.6660074	350.9591826	312.8511283	529.4872643	275.1485698	624.8517065	264.3115209	494.8611352	362.5804824	203.8226122	416.2650724	325.2662165	250.9766698	288.1645057	166.4841478	392.4009381	356.9063843	239.4279359
81.05	242.3366402	45.92912258	435.3697794	232.543954	580.3267028	365.7205795	298.494925	530.4661214	275.1485698	624.8517065	264.6891719	493.4948833	365.5026747	197.7716629	411.163106	325.9155873	249.1781989	272.6518217	169.0939441	385.7155587	363.1862622	235.0721062
81.1	259.3773347	38.29930791	427.1294916	238.2724658	580.8303045	380.6233307	285.5133942	530.4432714	275.1485698	624.8517065	265.7850739	492.0802828	367.7144156	190.4308028	406.4996795	326.4903026	245.6533379	256.5420372	171.4939064	378.311036	369.3415157	230.7807922
81.15	275.675646	30.52246324	419.6402928	243.5452132	579.6929911	395.4774723	273.0407506	529.7857061	275.1485698	624.8517065	266.820544	490.4641421	370.0237961	183.3376918	402.0347391	326.4200006	243.3508081	240.513902	173.2060755	370.1256742	375.2864157	227.0823987
81.2	289.9968273	21.55065408	413.3249959	248.7383588	576.4461233	410.1836813	260.0999261	528.8888212	275.1485698	624.8517065	267.0192742	488.4855678	373.2273547	178.1101334	397.5062884	325.1200544	245.4178713	225.5186971	173.7425374	361.0741935	380.9276964	224.5032052
81.25	301.6381285	10.66580546	408.4293414	254.0538796	570.843863	424.7597294	245.8252521	528.0371857	275.1485698	624.8517065	265.8707921	486.0319617	377.8666176	175.8927867	392.6547509	322.1306639	253.9134884	212.3643518	172.8126023	351.1369596	386.233342	223.4144748
81.3	312.0741402	-0.989877624	404.5943086	259.5566813	563.3379618	439.136164	230.580761	527.0903057	275.1485698	624.8517065	263.6657816	483.3148387	383.5891803	175.8652988	387.3781463	317.7671986	266.7958599	200.641389	170.7912609	340.303844	391.0671024	223.5055459
81.35	323.1380818	-11.71230337	401.293217	265.1640448	554.5293543	453.1911151	215.0799073	525.7374788	275.1485698	624.8517065	260.968998	480.6316104	389.8201401	176.7121396	381.6710524	312.4891795	280.9878298	189.3770425	168.3120643	328.6528945	395.3124666	224.3644661
81.4	336.5182832	-19.69990289	397.9885863	270.8085356	545.0067809	466.7568627	200.1383123	523.6455814	275.1485698	624.8517065	258.3659067	478.2974228	396.0332129	177.1440948	375.5371537	306.7816409	293.62624	177.4344173	166.0412632	316.2972176	398.8645558	225.5884336
81.45	353.1879749	-23.70090976	394.2977226	276.5315131	535.2329753	479.6308693	186.4880752	520.4685976	275.1485698	624.8517065	256.3543938	476.4337642	401.8548947	176.1972909	368.9858201	301.0511159	302.7516244	163.8807439	164.5319356	303.4038419	401.7438214	226.9038115
81.5	371.6997101	-24.47095221	389.9113853	281.9166698	525.4148731	491.6769423	173.7959354	515.9627471	275.1485698	624.8517065	255.1115198	474.5300415	407.4822711	174.2728881	362.2335455	295.081517	309.2887773	149.3076153	164.0313518	290.4406719	404.5578649	228.6255237
81.55	390.2344435	-23.33233353	384.6467586	286.5472278	515.6830758	502.7386945	161.5766253	509.8744196	275.1485698	624.8517065	254.7236561	471.8771821	413.1433637	172.0380747	355.5335808	288.5824945	314.7106242	134.7786892	164.6562859	277.9677368	407.9630342	231.1719878
81.6	407.2484827	-21.547068	378.298814	290.0086504	506.1697591	512.6508807	149.2646556	501.9100131	275.1485698	624.8517065	255.2747174	467.7519558	419.0435822	170.1537925	349.1546868	281.2483277	320.4531803	121.514171	166.5167291	266.5854859	412.5802185	234.9343286
81.65	421.8280868	-20.05367474	370.7286806	292.1135074	496.8081851	521.2710351	136.3808378	491.8503262	275.1485698	624.8517065	256.7388726	461.62325	425.346435	169.1923135	343.3732985	272.8776613	327.7338151	110.5673299	169.5645417	256.6434238	418.7195276	240.1733609
81.7	435.1210951	-18.2670735	362.7028909	293.8187184	486.9105328	528.63737	123.4572592	479.8517519	275.1485698	624.8517065	258.6394412	453.8540738	431.8618443	169.1630816	338.3942074	263.6691366	336.8423367	102.0032369	173.4583045	247.3714175	425.5207795	246.5631722
81.75	448.4820914	-15.4202581	355.242673	296.3909442	475.5520253	534.8149768	111.284001	466.313487	275.1485698	624.8517065	260.3340177	445.0164667	438.3828505	170.0355231	334.3923877	253.9703964	347.9352825	95.60616268	177.7328779	237.6834944	431.9180532	253.7114209
81.8	463.0858353	-10.81763392	349.4624007	301.0978789	461.6674322	539.8807781	100.7931784	451.7488103	275.1485698	624.8517065	261.1645163	435.6822229	444.7141864	171.7753266	331.5547074	244.168676	361.1229866	91.11813992	181.9363168	226.4288802	436.943123	261.2840669
81.85	479.6222428	-4.06019149	346.0258238	308.5790108	444.3705913	543.9449725	92.82125944	436.7636136	275.1485698	624.8517065	260.6446787	426.345986	450.6957808	174.2651582	330.0092128	234.6631241	376.2549885	88.16928216	185.7836497	212.7347812	439.9749874	269.0544314
81.9	496.8171042	4.387665231	343.8073007	317.0884887	424.0019928	547.222291	87.24493939	421.6115695	275.1485698	624.8517065	259.2091729	417.331002	456.3826518	177.5157462	329.9834467	225.5143149	392.5189764	86.47039358	189.504362	197.1740543	441.3350645	277.1075359
81.95	513.2836641	13.97908142	341.1263484	324.4383374	401.5561662	549.8913439	83.64891754	406.4773776	275.1485698	624.8517065	257.5681649	408.9627848	461.8357976	181.4304479	331.6778097	216.7967335	408.8604871	85.60070847	193.516521	180.7965276	441.569826	285.5279408
82	527.873428	24.26380308	336.2765087	328.5781458	378.383309	552.1097393	81.54960996	391.525823	275.1485698	624.8517065	256.4666793	401.6175392	467.1144632	185.9141362	335.2737407	208.587343	424.3630489	85.15146058	198.2326555	164.7600417	441.1969636	294.3765907
82.05	539.9091527	34.78530013	328.0512597	328.1242127	356.0074083	554.0611474	80.38801337	376.8493273	275.1485698	624.8517065	256.4919809	395.6347598	472.2515605	190.8536208	340.7650496	200.8743485	438.414783	84.78675244	203.9283471	150.0780121	440.6745516	303.7127208
82.1	550.363355	45.87217159	317.4044078	324.0423596	334.908025	555.6850939	80.21828212	362.582327	275.1485698	624.8517065	257.1714655	390.7380152	477.0156298	196.0363645	347.3759021	193.5207545	451.5449983	84.87144693	210.8027576	136.745378	439.8927162	313.1172691
82.15	560.3304808	57.71553959	306.0118057	317.9339166	315.3173063	556.9209636	81.07835339	348.8757376	275.1485698	624.8517065	257.7880899	386.4804075	481.1505175	201.2661559	354.1862365	186.3058288	464.4634185	85.89496129	218.9551027	124.4958793	438.6810355	322.1587857
82.2	570.7574549	70.42370508	295.8192341	311.5552324	297.4474081	557.7102647	82.99777638	335.8844988	275.1485698	624.8517065	257.6165637	382.382655	484.4176063	206.3654411	360.3075522	178.9754332	477.7802874	88.31034091	228.4752421	113.0408888	436.8697087	330.4431544
82.25	582.2303997	83.95996248	288.5675421	306.5419212	281.3723077	558.0317907	85.9096828	323.6624052	275.1485698	624.8517065	256.1029849	378.1596988	486.7056639	211.3135673	365.1444546	171.2946673	491.8032765	92.33134135	239.3653448	102.1318231	434.2904914	337.7343962
82.3	593.5991358	97.76778091	284.1628697	302.8568237	266.9168593	557.8587595	89.35316987	311.4784038	275.1485698	624.8517065	254.0035127	374.1214644	488.2824867	216.2949897	369.4250266	163.1117364	505.7342591	97.53309969	251.2292195	91.97581776	431.1176549	344.4251516
82.35	603.6480815	111.3416565	281.9784316	300.0745493	253.7429277	557.2490061	92.76451273	298.4749188	275.1485698	624.8517065	252.3117688	370.8666395	489.4967429	221.5633601	374.1367737	154.3664712	518.6758104	103.3181016	263.5487159	82.77548394	427.5248396	350.9858753
82.4	611.3644392	124.3323872	281.309571	297.7237605	241.4333487	556.2693883	95.58055504	283.7111489	275.1485698	624.8517065	252.0490545	369.0231404	490.6832479	227.3516035	380.2569662	145.0318848	529.8763025	109.16456	275.8240551	74.7130846	423.6915512	357.8620763
82.45	616.2955378	136.8376844	281.3407109	295.2700684	229.49732	554.8973284	97.46925366	266.5305778	275.1485698	624.8517065	253.8952229	368.9237805	492.0691768	233.7543293	388.3921023	135.1587409	539.0422276	114.8026948	287.6917315	67.82938838	419.6301986	365.2331319
82.5	619.4793308	149.7325777	281.5310533	292.4982733	217.378974	552.6241378	99.33959502	247.7198602	275.1485698	624.8517065	256.825764	369.7824411	493.4682515	240.8777558	398.1132168	125.3454788	547.1253813	120.895706	299.7214979	61.95462339	414.9603966	372.4208168
82.55	622.1791743	163.9260198	281.2352555	289.1036767	204.6349724	548.8462364	102.2951068	228.598902	275.1485698	624.8517065	259.5048688	370.5454531	494.6103616	248.7390719	408.6335083	116.2480579	555.2240803	128.1676956	312.6093821	56.91328836	409.1805943	378.5371297
82.6	625.5321148	180.1031764	279.796496	284.7620873	190.7264567	542.8834726	107.4598881	210.6907264	275.1485698	624.8517065	260.6369633	370.1777309	495.2376869	257.3607574	419.1772439	108.5002531	564.2971032	137.2282429	326.9964975	52.53948571	401.7354938	382.7186654
82.65	630.1964699	198.417883	276.7361591	279.1938602	175.1627469	534.1883173	115.4980908	195.2392086	275.1485698	624.8517065	259.3298124	367.8735003	495.1635995	266.6431422	429.1060853	102.3808548	574.8608143	148.2237983	343.2319357	48.67727154	392.2127749	384.3575809
82.7	635.1752595	217.9312688	272.4093097	272.0299118	158.0132292	522.9000669	125.9236596	182.0574981	275.1485698	624.8517065	256.6156183	363.7513982	494.3935562	275.8291144	438.6435186	97.61867769	586.2001539	160.5222146	360.3691872	45.054027	380.8099025	383.8170273
82.75	639.3079402	237.6732863	267.5106621	263.0773164	139.506989	509.4480583	137.8176341	170.4019546	275.1485698	624.8517065	253.9549173	358.1140584	492.9825247	284.0550508	448.1047426	93.67309606	597.4542572	173.3378099	377.295901	41.34764831	367.9763416	381.6791478
82.8	641.6159461	256.9793255	262.7736086	252.1376625	119.9835225	494.3620499	150.2996663	159.4453562	275.1485698	624.8517065	252.8674574	351.3000181	490.9730686	290.5047916	457.8011742	90.01188234	607.9226784	186.0377439	393.0368089	37.23434578	354.245231	378.5451221
82.85	641.4444111	275.4098784	258.8172951	239.1215916	99.8539986	478.2179487	162.6669053	148.3549577	275.1485698	624.8517065	254.4409781	343.7042322	488.4538909	294.7818195	468.0247828	86.20536541	617.2237901	198.2000948	406.9959236	32.55650517	340.2778791	375.0083943
82.9	639.1193632	292.6887077	255.9061429	224.5635544	80.71192072	461.4544469	174.6444778	136.8590664	275.1485698	624.8517065	257.9789838	335.8084167	485.477999	297.7502366	478.7894833	82.46812273	625.1646681	209.728719	420.1156957	28.18795144	326.9166488	371.2720717
82.95	635.0758998	308.5198254	254.0999863	209.176346	64.39169266	444.6291622	186.0438567	124.711914	275.1485698	624.8517065	262.3304182	328.0826761	482.1664866	300.6037585	490.0831572	79.13989953	631.671384	220.586403	433.4813286	25.17406967	315.1784336	367.5126393
83	629.6736175	322.6042675	253.4622512	193.7544953	53.01397515	428.5015094	196.6903807	111.6497406	275.1485698	624.8517065	266.3391805	320.974534	478.6581077	304.5201071	501.876482	76.55014713	636.6756589	230.7533782	448.0301375	24.53038899	306.1936318	363.9392349
83.05	623.2291873	334.9286036	254.0197652	178.9547271	48.06463841	413.7499898	206.3916329	97.46104217	275.1485698	624.8517065	269.1500026	314.7090605	475.0692488	310.3020082	514.1307345	75.05537811	640.2340598	240.3965474	464.1565041	26.71294953	300.6938711	360.6900194
83.1	615.7139317	345.814951	256.2525545	165.0992509	47.87289247	399.9643883	216.0989433	82.59848811	275.1485698	624.8517065	271.1583931	308.9898444	471.4797337	317.5408121	526.7959502	75.15260216	642.8335024	250.0713768	480.7862401	30.82966321	297.7879621	357.5288022
83.15	607.1151774	355.7211643	260.6025432	152.3458935	49.64083474	386.2435305	226.8527963	67.78669406	275.1485698	624.8517065	273.0044442	303.2888878	467.9301015	325.4898704	539.7529319	77.3499774	645.0551933	260.3675926	496.6877985	35.62260356	296.0553666	354.0712381
83.2	597.4173303	365.0597744	267.4809863	140.8591915	50.42945456	371.4464508	239.6344206	53.83426764	275.1485698	624.8517065	275.3333141	297.0778053	464.4496389	333.4305463	552.8589677	82.08799074	647.4265544	271.7676106	510.8604081	39.96367832	294.0089674	349.8965712
83.25	586.586561	374.1815754	277.0785157	130.7066953	48.05148591	354.5912041	254.9888401	41.3708052	275.1485698	624.8517065	278.6560294	289.9201351	461.0008672	340.7425967	565.9431716	89.50694515	650.213105	284.4530645	522.8051589	43.09125062	290.4701094	344.6598154
83.3	575.1013802	383.647776	288.5813401	121.7149202	43.84501548	335.9108215	271.6228847	30.4014368	275.1485698	624.8517065	283.2488098	282.0492633	457.2626996	347.0595815	578.6450044	99.20808793	652.6476482	298.0269076	533.2694324	45.30665633	285.5034589	338.2382166
83.35	563.5322829	393.9219776	301.049657	113.6394706	40.21502552	316.3413779	287.8895145	20.56351546	275.1485698	624.8517065	289.3396019	273.906392	452.85902	352.0614346	590.6501219	110.6043865	653.8026757	312.0209681	543.1538152	47.10048692	279.6235276	330.7031922
83.4	552.5395956	405.4070134	313.5981231	106.197077	39.76532166	297.1123361	302.2875087	11.43331412	275.1485698	624.8517065	297.1320176	265.9558587	447.3898007	355.4298169	601.7150928	123.1718613	652.8387907	326.1269918	553.2557677	48.9247874	273.3779413	322.1406249
83.45	542.6307621	418.1110614	325.618052	99.19127161	44.46196889	279.4188188	314.1149627	2.752607062	275.1485698	624.8517065	306.6175051	258.6043993	440.5693713	357.0579649	611.6863121	136.359942	649.2447742	340.2062842	564.1231581	51.11458896	267.295389	312.6411138
83.5	533.0429737	430.7250177	337.6066351	92.95710736	53.22031939	263.1950165	325.4035943	-4.674903342	275.1485698	624.8517065	317.0675442	251.6946465	432.6925602	357.4312663	620.6022019	149.8616108	643.706207	353.9193667	575.6355043	54.23208168	261.7625114	302.2592083
83.55	522.6748656	441.7634343	350.2181354	88.03915321	64.10945286	247.9165954	338.6759109	-9.77425396	275.1485698	624.8517065	327.5569634	244.9731686	424.2759103	357.2902904	628.5322381	163.3789857	637.1486158	366.8697467	587.5248456	58.78905195	257.1578105	291.0942486
83.6	510.2352958	449.8804868	364.0274222	84.97522101	75.22214431	232.9074636	356.1899145	-11.47701055	275.1485698	624.8517065	337.2265892	238.1592848	415.9085571	357.4021014	635.5492525	176.6603476	630.4676815	378.6142278	599.5197022	65.23625383	253.8873803	279.2754447
83.65	494.6242033	454.2219641	379.2485552	84.07417922	84.99391208	217.4378725	378.9531378	-9.23490664	275.1485698	624.8517065	345.5738526	231.0478817	408.0991033	358.3442735	641.8096845	189.6342767	624.3118618	388.89741	611.3604686	73.80989205	252.1770702	266.9438471
83.7	476.4673099	455.5236407	395.2363449	85.24756612	94.20070938	201.767477	404.5958647	-4.007062637	275.1485698	624.8517065	353.467352	224.4939821	400.8170716	359.9516969	647.2397696	202.2189743	618.2901193	398.2064151	622.6374797	83.58983852	252.102871	254.3439301
83.75	457.2528492	454.9591934	411.1475393	88.21459006	103.7405364	186.2348232	430.3654153	2.970454246	275.1485698	624.8517065	362.0370967	219.53849	393.8569952	361.7947499	651.7833788	214.4108636	611.8036837	407.2279059	632.998317	93.51478305	253.4423596	241.6975363
83.8	439.0217049	453.8028812	426.2479631	92.69914357	114.4815445	171.2424234	454.0682086	10.62447376	275.1485698	624.8517065	372.3124631	217.2301921	386.9828227	363.4344115	655.3902928	226.2173229	604.2523318	416.6445401	642.1846984	102.6752592	255.9513418	229.2285163
83.85	423.7518288	453.1978578	440.0228632	98.35397538	126.9691571	157.1670222	474.3976173	18.00748517	275.1485698	624.8517065	384.8636005	218.1462557	379.9811907	364.511828	658.1095071	237.7731859	595.1714867	426.9386516	650.106047	110.4432975	259.3521448	217.0782526
83.9	411.0725609	453.0729061	452.8022972	105.1792731	140.6801443	143.8546767	491.8718973	25.29217648	275.1485698	624.8517065	398.6996668	221.2144252	372.8713504	364.9166136	660.2819062	249.7629369	584.832405	437.6532377	657.1362278	118.0828854	263.5995357	205.465197
83.95	399.7530282	453.0173728	464.9583465	113.0982477	154.9037385	131.0657221	507.2300439	32.66090747	275.1485698	624.8517065	412.6259972	225.0350985	365.7292832	364.6125843	662.2874687	262.8183267	573.6376875	448.0813488	663.6932781	126.9956545	268.6832861	194.6185309
84	388.3043094	452.5858721	476.8194476	122.0222354	168.9746832	118.5222856	521.0915354	40.26239339	275.1485698	624.8517065	425.6539962	228.3289655	358.6364367	363.559613	664.464774	277.4329201	561.9743152	457.5116693	670.1107147	138.3950942	274.5832322	184.7704677
84.05	375.3514421	451.3383302	488.7336229	131.8797574	182.3307244	105.8782486	534.0225238	48.17622432	275.1485698	624.8517065	437.3155709	230.3093186	351.7134048	361.7932099	666.93535	293.6418348	550.1731264	465.3860038	676.5853935	152.8051405	281.2837135	176.0561685
84.1	360.8226278	449.0566163	500.5004568	142.4392524	195.6149103	93.76785666	546.2944221	56.2033139	275.1485698	624.8517065	448.0433348	231.7667078	344.9527231	359.3927701	669.0490793	310.3356687	538.1525158	471.8798216	682.6732189	168.0689924	288.6376665	168.1823627
84.15	344.9435844	445.4946282	511.9287816	153.4814189	209.4522291	82.88153377	558.1926124	64.09409771	275.1485698	624.8517065	458.4042425	233.7893195	338.4182501	356.5642016	670.0882803	326.3680664	525.8659178	477.2914852	687.9438236	181.9012289	296.5036823	160.7766729
84.2	327.9714192	440.3699141	522.8609125	164.8163338	224.3989478	73.93465291	569.976219	71.61739438	275.1485698	624.8517065	468.8638627	237.3874094	332.1844237	353.5255834	669.4152606	340.8918298	513.2877081	481.9112933	692.0778599	192.4215227	304.7511518	153.4532787
84.25	310.2138461	433.5021934	533.2149013	176.2199197	240.8384967	67.32449549	581.8754286	78.95855089	275.1485698	624.8517065	479.6809187	243.2233488	326.2126236	350.4248047	666.5970902	353.4801407	500.3786791	485.9957228	694.9622392	198.6823844	313.3618009	145.9653445
84.3	292.3552107	424.9235292	543.3404559	188.2591974	258.3550966	62.38353789	593.565655	87.15743648	275.1485698	624.8517065	490.5028632	250.8643625	320.6201845	347.2120119	661.9732965	364.5968282	487.2367656	489.3542692	697.1093884	203.0636708	322.7362845	139.1021606
84.35	275.5242666	415.0130918	553.5545236	201.3984744	276.4655654	58.14250218	604.5749072	97.36574287	275.1485698	624.8517065	500.9388388	259.6728146	315.4579896	343.7487747	656.0366006	374.775931	473.9722348	491.7450946	699.0965611	208.4083251	333.2680307	133.8693868
84.4	261.1105836	404.2825713	564.097378	215.9845952	294.7720141	53.65400707	614.4508013	110.5771383	275.1485698	624.8517065	510.6726088	269.0824836	310.7756506	339.8907263	649.2665169	384.4476746	460.7023153	492.9024198	701.4366896	217.3267408	345.277206	131.2557544
84.45	250.2139561	393.295053	575.0082615	232.0175442	313.0122594	48.21739562	622.8893907	127.085085	275.1485698	624.8517065	519.3734899	278.6039866	306.5922957	335.5552347	642.0889174	393.9401364	447.5376189	492.6282584	704.3885864	231.1889696	358.8766712	131.9066881
84.5	241.8102177	381.9262751	585.2001639	248.3203284	331.8056565	43.21349407	630.0810376	146.060365	275.1485698	624.8517065	526.6494884	288.2088397	302.4195624	330.6510389	634.5186664	403.2984188	434.2452156	491.1044883	707.309849	247.7454223	373.3165656	135.0469178
84.55	233.9262433	369.7994035	593.6606024	263.7490438	351.6978563	40.29254446	636.3545912	166.3529588	275.1485698	624.8517065	532.0647273	297.8721254	297.6601938	325.1204759	626.5022134	412.5160357	420.5907841	488.5964815	709.5009446	264.3397193	387.7639499	139.6012293
84.6	224.3225505	356.3732617	599.5875686	277.4666507	373.0441643	40.99664345	642.0248354	186.971232	275.1485698	624.8517065	535.2184849	307.6035836	291.6760037	318.884852	617.9791707	421.5899058	406.3233293	485.3933928	710.379843	278.8773307	401.523766	144.5730563
84.65	211.3363272	341.1437391	602.6542733	289.2411158	395.8840745	46.30103984	647.2569201	207.0140243	275.1583553	624.8529296	535.9568954	317.4776233	284.0808116	311.9080376	608.9571201	430.5491998	391.2928385	481.6963692	709.6187891	290.1996834	414.1476963	149.2540606
84.7	196.7932966	324.6728102	603.7217447	300.3910385	418.6425123	54.77066126	651.4317935	225.3532514	275.1669103	624.853999	534.6729414	327.3650965	276.0900925	304.4873352	599.6659981	439.460485	375.9831408	477.3148097	707.5962519	299.3832262	425.727104	154.2690163
84.75	183.8741993	308.1226468	603.8595004	312.3498445	439.8814689	64.67912126	653.902691	241.0730289	275.1662952	624.8539221	531.9146199	337.1371686	269.4038421	297.1066213	590.4101879	448.3355078	361.1579069	471.9935795	704.8360456	307.7395393	436.4106274	160.3921603
84.8	176.3032964	293.0690438	604.0557439	326.301102	458.5324405	74.55863853	654.077783	253.4646788	275.1485698	624.8517065	528.194811	346.64842	265.8653746	290.3426034	581.5224944	457.1635241	347.7168762	465.4722655	701.8552205	316.4167485	446.3044613	168.3235713
84.85	176.7381793	280.86547	604.9040567	342.8254685	474.188313	83.4908011	651.5884891	262.4345414	275.099638	624.8455903	523.9938246	355.8817554	266.714614	284.6241389	573.2325609	465.9178392	336.2984279	457.5570215	699.0364728	326.2648835	455.4832209	178.4471048
84.9	183.1921812	270.6632544	605.8395744	360.6920774	488.1193229	93.02143676	647.062764	269.6160894	275.0568513	624.8402422	519.6862573	365.0940904	270.5676674	279.4276746	565.3951192	474.4840961	326.4070122	448.1070795	696.3549818	337.0517491	463.5491723	189.6698412
84.95	192.2368387	260.8655749	606.0729213	378.5750526	501.6757963	104.8123186	641.3493626	276.9447292	275.0599277	624.8406268	515.6237175	374.5717149	275.3256014	273.9349428	557.8158099	482.7690352	317.0754826	437.0261587	693.682855	348.4357797	470.1265455	200.762864
85	200.5070816	249.6699228	604.8978795	395.4834339	515.9206361	120.1991927	635.3545425	286.2178569	275.1485698	624.8517065	512.1638941	384.5597863	278.9234008	267.2624132	550.2820107	490.6967899	307.181699	424.1479324	690.8909848	360.1176426	474.9039151	210.6564866
85.05	205.3997702	235.5642511	601.7907199	410.8872503	531.2700145	139.5454189	629.8919524	298.6422751	275.3344399	624.8749392	509.4417877	395.1173928	279.8292884	258.6720599	542.5820917	498.2298346	295.7459011	409.3944254	687.8395148	371.8115789	477.7641626	218.799982
85.1	207.0321509	218.8410819	596.8322608	425.2611688	546.1383849	160.2983883	624.6851604	313.4176151	275.4968517	624.8952397	506.9763274	405.959013	278.8440018	248.6290719	534.2305103	505.2211203	282.9244702	393.1758263	684.4241317	383.4341965	479.2274844	226.0649866
85.15	205.9133626	200.280448	590.1860695	439.1521999	558.9896885	179.9587952	619.2265606	329.3127149	275.4851778	624.8937805	504.1118624	416.721722	277.2953913	237.9475385	524.7110705	511.5498794	269.2687414	376.2879737	680.5195344	394.8372772	479.8885884	233.5319622
85.2	202.5155743	180.7594492	581.9894565	453.0274123	568.7129891	196.6900033	612.9823665	345.2829068	275.1485698	624.8517065	500.1987051	427.1187946	276.5666116	227.5580091	513.4286503	517.1087232	255.4977405	359.749261	675.994368	405.9048272	480.3093623	242.1911607
85.25	197.5257839	161.170392	572.4427381	467.1931194	574.8693612	209.779771	605.4736431	360.5307266	274.3986239	624.7579677	494.808766	436.9527985	277.746335	218.2546638	499.9445288	521.8367703	242.4559753	344.5806608	670.7918817	416.6200982	480.7964239	252.5811747
85.3	192.7274416	142.2849603	561.9804696	481.1345433	578.3820098	221.0398852	597.095799	375.0301167	273.4073892	624.6340692	487.8220903	445.863	280.5358304	209.7599864	485.0398687	525.8638363	230.9965189	330.7001591	664.8847593	426.975155	480.9049436	263.969631
85.35	190.3907282	125.0582831	551.156355	494.1961839	580.3330754	232.5149377	588.3964663	388.7691691	272.4129673	624.5097723	479.3152603	453.4563554	284.3200822	201.5119163	470.0149332	529.3251836	221.9809432	317.7442658	658.3368244	437.0238756	480.0137635	275.3808394
85.4	192.8994412	110.6452591	540.5199206	505.7107955	581.6777628	245.9532928	579.938102	401.6795335	271.6563507	624.4151996	469.3141359	459.3161813	288.4816384	192.9002354	456.459099	532.3224407	216.2875803	305.2963882	651.2075687	446.8087102	477.5186681	285.9618585
85.45	201.6266732	99.78428476	530.5117258	515.2434958	583.062865	262.3810359	572.1561593	413.7582124	271.3155473	624.3726012	457.8840113	463.2017346	292.5220026	183.4791896	445.6730197	534.8955812	214.3389461	292.9422335	643.5543632	456.3621523	472.947556	295.0964377
85.5	214.8926801	91.74963562	520.8993106	523.3359056	584.137518	280.5986167	564.1285054	424.5453818	271.3037146	624.3711222	445.7216341	465.7144031	296.7277126	173.8951791	436.9853925	536.8448865	215.3997562	280.6794044	635.4343768	465.7077956	466.4367854	302.5963014
85.55	229.9247656	85.02895498	511.3068948	530.7092259	584.407639	299.1625661	554.725422	433.7423263	271.4682563	624.3916889	433.838348	467.6660782	301.3826829	165.0218274	428.9792047	537.9493042	218.1418081	268.5486937	626.9062843	474.8610746	458.2445884	308.2923686
85.6	244.1657297	78.02727397	501.3664563	538.0849108	583.4296762	316.9202658	542.6775294	441.1018596	271.6563507	624.4151996	423.4440617	469.8930078	306.7537989	157.7725852	420.0589408	537.9950184	221.1827694	256.5203535	618.0318112	483.8297657	448.5946243	311.9632069
85.65	255.9674032	69.57289147	490.8469288	545.9897165	580.8119922	333.1382598	526.9155492	446.544007	271.7459736	624.426402	415.3832499	472.9447205	313.076664	152.8246676	408.9074672	536.8503273	223.4124438	244.4857003	608.877147	492.6143084	437.7480693	313.5343789
85.7	266.1074561	60.30853907	480.0728995	554.0290978	576.4484785	347.9382449	508.6460993	451.1094378	271.749083	624.4267906	408.7343297	476.3302883	320.3203207	149.8171769	395.7732578	534.7253862	224.9389828	231.9233224	599.5142369	501.2079971	426.0346303	313.6426885
85.75	275.9363017	51.4671111	469.5882685	561.5662513	570.2100372	361.5127143	490.0286656	455.9684141	271.7058302	624.4213843	401.9135917	479.267732	328.4765583	148.176749	381.461211	531.9626567	226.1990864	218.3196276	590.0219442	509.5970881	413.9650705	313.1621823
85.8	286.705839	44.33779866	459.9581586	567.9407494	561.9157997	374.0302157	473.86923	462.2840839	271.6563507	624.4151996	393.192154	480.9912482	337.5383874	147.3223563	366.9720617	528.955475	227.6430519	203.1409269	580.4870631	517.7608653	402.1643733	313.0187132
85.85	299.303138	39.8765658	451.5195039	572.6153003	551.4162815	385.6506175	462.581127	470.7041528	271.638423	624.4129588	381.2136797	480.9522995	347.4133109	146.7008165	353.3090346	526.0650339	229.6434321	186.0199274	571.0051445	525.6717058	391.1568634	313.8439966
85.9	313.2889094	37.77431472	443.4555299	575.7103607	539.0539198	396.2931312	454.6351399	479.7535162	271.6378009	624.412881	366.4197274	479.2420799	357.7711927	146.3120789	340.7976195	523.2145015	232.4870028	167.9095571	561.6810847	533.295191	381.0595193	315.1326863
85.95	328.0541651	37.37928282	434.6851241	577.4917104	525.3536608	405.8265186	447.2189636	487.6333614	271.6464538	624.4139626	349.9643002	476.1468116	368.1933472	146.1956826	329.6628608	520.2487662	236.3519896	150.0410593	552.6294128	540.5903073	371.7753179	315.9697256
86	343.0545994	38.04288528	424.0088064	578.2294845	510.8731909	414.0557418	437.2498434	492.7434381	271.6563507	624.4151996	333.2603719	471.9840568	378.2920886	146.3884271	320.1187184	516.9996693	241.4011817	133.7684996	543.9742069	547.5097837	363.1550411	315.4047395
86.05	357.7583723	39.0902882	410.3573135	578.1620978	496.082074	420.8040933	422.0718619	494.0099485	271.6563507	624.4151996	317.7829689	467.1816417	387.8598715	147.0198977	312.0974967	513.3435585	247.614915	120.0691196	535.8485585	554.0006129	355.027364	312.745466
86.1	372.0362518	40.75019755	394.1005962	577.1924343	480.8720918	426.2067525	402.5494172	492.3721321	271.6563507	624.4151996	304.043324	462.1003046	396.8105779	148.0133374	304.7865841	509.2626276	254.9755655	108.543613	528.3935089	560.0048013	346.9673384	308.1511456
86.15	385.6348375	43.1744808	376.0605294	575.2073034	464.9768406	430.3981584	380.8092387	489.3286432	271.6563507	624.4151996	292.4137482	457.2482548	405.1484168	149.3392273	296.8981449	504.787458	263.2326636	98.23410122	521.7563892	565.4603844	338.6074287	302.0755148
86.2	398.3223721	46.50544375	357.28008	572.0756854	448.0997073	433.5088368	359.7939626	486.6165596	271.6563507	624.4151996	283.2805719	453.1852344	412.8780681	150.9697005	287.0039703	499.9184105	272.1547979	88.1240607	516.0885121	570.3027369	329.5600356	294.9900876
86.25	409.9821614	50.83527274	338.798322	567.6988923	430.0699489	435.6258331	342.6389285	485.7735168	271.6563507	624.4151996	276.6451793	450.2087843	419.9979801	152.8499835	274.0566723	494.7018228	281.5474476	77.41054013	511.476103	574.4796627	319.6361538	287.3856316
86.3	420.6723994	55.95541278	320.6388586	562.1894934	411.4678424	436.7757409	328.8799768	485.9887045	271.6563507	624.4151996	271.7229737	447.8241039	426.804677	155.6422206	258.9324829	489.1666919	291.4307006	66.38127125	507.7471393	578.1253413	309.5249504	279.5212055
86.35	430.5436551	61.63760893	302.5135191	555.7242156	393.2895366	436.9374146	316.9596635	485.8394863	271.6563507	624.4151996	267.209372	445.2124779	433.5726829	159.9744519	243.335078	483.5010162	301.8362907	55.58861069	504.6551993	581.3913558	300.3321493	271.7837232
86.4	439.739966	67.66739066	284.0727979	548.5060633	376.7529413	436.0881582	304.9368657	483.7947235	271.6563507	624.4151996	261.7010228	441.4990956	440.54073	166.4206918	229.3015342	477.9716883	312.7763618	45.59953402	501.9461691	584.4354189	293.2887396	264.6332617
86.45	448.4631848	73.98396463	265.0232845	540.7769102	362.9709534	434.225068	290.9510318	478.6281508	271.6563507	624.4151996	254.1783278	436.037708	447.7518814	175.1204277	218.5866722	472.838021	324.2148487	36.87221877	499.420053	587.3798478	289.3301382	258.3988445
86.5	456.8825424	81.20603395	245.8118867	532.473423	351.315686	431.12141	275.7910057	470.9590388	271.6563507	624.4151996	244.7182662	428.6657095	454.4721867	184.7043056	210.9235404	468.1342463	336.1046344	29.59998909	497.0167014	590.2173488	287.8935038	252.5969004
86.55	465.1419817	89.98654173	227.1019906	523.5962059	340.7591321	426.5336772	260.808238	461.9455234	271.6563507	624.4151996	233.9542125	419.5131039	459.877119	193.5880165	205.2795924	463.7800836	348.3647946	23.93085091	494.7267201	592.8950752	287.9181646	246.4566107
86.6	473.3521772	100.8976505	209.7011456	514.1808124	330.1037985	420.1755366	247.7040087	452.9866308	271.6563507	624.4151996	222.600655	408.7351839	463.2345617	200.359578	200.4901219	459.6558431	360.9088979	19.99620374	492.5397181	595.3612657	288.2982412	239.1446737
86.65	481.6066256	114.1582997	194.3485745	504.3521379	318.2825845	411.8418342	238.0128806	445.3851958	271.6563507	624.4151996	211.3639726	396.6543856	464.1889954	204.235754	195.4101728	455.5878473	373.6644875	17.68741701	490.4444125	597.5650034	288.0791656	229.9518492
86.7	489.70278	129.0015645	180.8017697	494.2708791	305.7040735	401.8884559	230.9235859	438.8398106	271.6563507	624.4151996	201.1803293	384.1563661	463.5182567	206.4454736	189.8177549	451.2317071	386.6407244	16.73385487	488.4287092	599.4558656	287.7067163	219.2722521
86.75	497.4474287	144.4881773	168.656758	484.2065347	293.3069555	391.0005962	225.1290815	432.7263764	271.6563507	624.4151996	193.0305254	372.4589649	462.2837616	208.6507117	183.5304344	446.193575	399.8449023	16.64243735	486.4797555	600.983465	287.8662785	207.8634598
86.8	504.6942252	159.808645	157.4133674	474.4311401	282.2293817	380.0238996	219.1640316	426.3158861	271.6563507	624.4151996	187.9962564	362.9495243	461.5452356	212.472117	176.3405934	440.0475145	413.2969349	16.9364556	484.5839622	602.09688	289.266839	196.5699891
86.85	511.3348089	174.3914822	146.5774018	465.1467678	273.4604621	369.7809146	211.7702799	418.9458601	271.6563507	624.4151996	186.614198	356.5370147	462.1010401	219.0582373	168.1686008	432.4840207	426.9963049	17.25426382	482.7269922	602.7439663	292.3937708	186.0778839
86.9	517.2168515	188.2288184	135.8682235	455.8866143	266.4302528	359.7863732	203.2837031	410.3921924	271.6563507	624.4151996	187.5332066	352.0934343	463.5245569	227.7754907	159.1589138	423.7866264	440.8750283	17.8953199	480.8937122	602.8705393	296.6011579	175.9182437
86.95	522.212755	201.410914	124.9938709	446.0603448	260.0992732	349.2377586	194.2770557	400.516925	271.6563507	624.4151996	188.6503267	347.7464882	465.1399804	237.6032652	149.7165773	414.4583557	454.8117674	19.25891316	479.0681032	602.4194062	301.0101273	165.3246311
87	526.2050511	214.0293463	113.600939	434.9962072	253.2914562	337.1890349	185.384957	389.1892175	271.6563507	624.4151996	187.8400786	341.5244056	466.3068513	247.61283	140.3109244	405.0719662	468.6777781	21.71585885	477.2331247	601.3292211	304.7511518	153.4532787
87.05	529.1509566	226.2346774	101.3647494	422.0951038	244.9650153	322.811535	177.2259395	376.5032786	271.6563507	624.4151996	183.5362013	331.844522	466.5436024	257.1097266	131.3442404	396.1109116	482.3459117	25.51051766	475.4347312	599.6059962	307.2537316	139.6754213
87.1	530.8382316	238.1113088	89.02138278	407.7002807	236.1401862	306.7610972	170.4586726	363.2319862	271.6563507	624.4151996	176.6896975	319.0455257	465.7846249	266.0337387	123.2063693	387.4908288	495.5655531	30.77302948	473.6504623	597.4747575	309.5924873	125.2006748
87.15	531.0883606	249.7619584	77.56977057	392.4849696	228.2545014	290.2773705	165.7791658	350.5921494	271.6563507	624.4151996	169.0295265	304.13676	464.0568597	274.3913802	116.0795265	378.9187193	508.0892328	37.52836799	471.9541912	595.2313606	313.0994244	111.7378921
87.2	529.7185885	261.2950697	68.16951681	377.2850135	222.9500689	274.8859699	163.9225912	339.9455792	271.6563507	624.4151996	162.4801917	288.3376083	461.3763296	282.1847652	110.1424386	370.0779522	519.6988885	45.79188353	470.4262199	593.1853373	319.0977008	101.1749361
87.25	526.6337391	272.8218212	61.54811975	362.8108995	221.4706347	261.8740644	165.2339708	332.2550229	271.6563507	624.4151996	158.6852603	272.9002652	457.7643033	289.4782561	105.39278	360.6713905	530.2992388	55.49155727	469.1076557	591.5859632	328.3988137	94.89604961
87.3	522.3676644	284.4165947	56.98407095	348.5789726	222.8942928	250.224542	168.6361575	326.5422347	271.6563507	624.4151996	157.2310501	258.0293859	453.2767598	296.2483923	101.5574547	350.8433224	540.0255396	66.41708156	467.8777559	590.3451364	340.0997179	91.99778387
87.35	517.5598159	296.0498765	52.99246854	333.6293898	225.6606653	238.2681845	172.5119714	321.1725734	271.6563507	624.4151996	157.111579	243.6650486	448.0472036	302.5500485	98.17281458	340.7927038	549.0745218	78.26268498	466.5518723	589.3058801	352.9220713	90.97674656
87.4	512.8440452	307.6556457	47.95464203	316.8132729	228.1702205	224.1370135	175.2697924	314.4308984	271.6563507	624.4151996	157.2522992	229.6699106	442.2065572	308.4281028	94.748327	330.7150485	557.6301165	90.74191495	464.93884	588.3052601	365.7198632	90.33667589
87.45	508.6189061	319.11405	40.53668907	297.1128639	229.1220633	206.291895	175.6701459	304.9521202	271.6528355	624.4150105	156.7386005	215.8185711	435.8133149	313.8880984	90.9322581	320.7832615	565.8517137	103.5421694	462.8540358	587.1982668	377.7345768	89.02307518
87.5	504.2748383	330.17846	31.59334901	275.2878184	229.5485469	185.8998306	174.7576287	293.2523209	271.6497622	624.4148452	156.1100316	202.307529	428.7670905	318.9525939	86.60480891	310.7117526	573.5676678	116.6784397	460.2106717	585.8460588	389.091938	87.47310124
87.55	498.9609791	340.6301862	22.54479504	252.6865852	230.872464	164.9618848	174.0629272	280.4127828	271.6499832	624.4148571	156.0498175	189.2582283	420.871688	323.5731002	81.80059924	300.1891928	580.5747506	130.174097	456.9174757	584.1249972	400.0508745	86.45449816
87.6	491.8012582	350.3128168	15.02276985	230.9905501	234.5782031	145.8377997	175.181373	267.6719755	271.6563507	624.4151996	157.2646352	176.829453	411.9110237	327.7014443	76.55148782	288.8814662	586.6955435	144.0602756	452.8698915	581.901696	410.822933	86.7067533
87.65	482.1857788	359.1409704	10.49808325	211.7394291	241.7011447	130.5837668	179.1680053	256.1004289	271.6694691	624.4159054	160.2793958	165.1952438	401.7776066	331.279011	70.98901719	276.5929978	591.8251972	158.2878726	447.9814433	579.0884548	421.5627896	88.82247772
87.7	470.6886563	367.140871	9.040651413	194.4937388	251.3797476	118.6119954	184.8275471	245.3208126	271.6809379	624.4165224	164.5065328	154.0532108	390.8339931	334.2421994	65.7480909	263.8690196	596.0865574	172.5694565	442.2996747	575.7511832	432.2729157	92.75628608
87.75	458.2702442	374.3018546	10.29054889	178.2206906	262.3188715	108.5864853	190.3704705	234.5488016	271.6801134	624.416478	169.2250595	143.1184537	379.6265284	336.4951007	61.61016627	251.4940238	599.6408434	186.5530056	435.912741	572.037129	442.9545951	98.37287435
87.8	445.9826202	380.5550705	13.82267125	161.7428098	273.293589	99.04883453	194.0298854	222.8882978	271.6563507	624.4151996	173.7152235	132.0630431	368.7552833	337.9268501	59.40705303	240.3470428	602.6384839	199.9283926	428.9224563	568.1080705	453.608062	105.5261822
87.85	434.7474098	385.8198611	19.20186883	144.0924506	283.5224207	88.83668408	194.6598128	209.553809	271.6073872	624.4125655	177.4188145	120.593122	358.7555427	338.4689478	59.63556043	231.079006	605.1550995	212.5652583	421.4256796	564.084692	464.1317765	113.9193101
87.9	424.3363125	390.1961619	26.48008547	125.7984342	294.0063524	78.63131321	194.0162283	195.0972098	271.5645733	624.4102622	180.6387473	108.7231496	349.5482892	338.2186768	61.55155302	223.1425993	606.9563352	225.0568712	413.4700436	559.8985273	474.242715	123.0446384
87.95	414.2882961	393.8218792	35.6198298	107.7196243	305.9315329	69.46356183	194.4854952	180.3878691	271.5676516	624.4104278	183.7900184	96.55650353	340.9509945	337.3440613	63.98294811	215.6104684	607.7675939	238.0528657	405.0727646	555.4037382	483.5782183	132.2530695
88	404.1032623	396.8479274	46.55026673	90.76180153	320.3655154	62.40571646	198.5378488	166.4986672	271.6563507	624.4151996	187.2907222	84.21954408	332.7685125	336.0221289	65.7500779	207.487518	607.3297403	252.1457735	396.2483873	550.440155	491.838269	140.9771455
88.05	393.3404717	399.4260433	59.12812353	75.6830475	337.865512	58.26944458	207.9827666	154.4529551	271.8585036	624.426075	191.460085	71.81874134	324.8317489	334.4235673	65.93960856	197.9408517	605.5154168	267.6746495	387.0092266	544.871738	498.8673468	148.8368427
88.1	381.9634836	401.6872057	72.87171206	62.18577489	357.4976058	56.44816234	221.7813432	144.0925791	272.1543748	624.4419922	196.2201059	59.40331262	317.0032048	332.6065638	64.71661208	187.0554844	602.6486831	284.2523521	377.3124415	538.7167179	504.9184843	155.9629873
88.15	370.0417834	403.7525684	87.31821047	49.80510836	378.1059655	56.13023035	238.26198	134.9790198	272.5124691	624.4612569	201.3878936	46.9550767	309.1947955	330.6265506	62.51798524	175.1544405	599.1465874	301.3091213	367.1258512	532.0393364	510.3058512	162.5744541
88.2	357.6606593	405.7464574	102.0382741	38.04137706	398.703838	56.52956882	255.8376999	126.5939879	272.9013781	624.4821793	206.7800605	34.44686336	301.3129209	328.5410983	59.7924432	162.5938037	595.3991702	318.3159876	356.4197527	524.913332	515.3126397	168.8629997
88.25
88.3
88.35
88.4
88.45
88.5
88.55
88.6
88.65
88.7
88.75
88.8
88.85
88.9
88.95
89
89.05
89.1
89.15
89.2
89.25
89.3
89.35
89.4
89.45
89.5
89.55
89.6
89.65
89.7
89.75
89.8
89.85
89.9
89.95
90
90.05
90.1
90.15
90.2
90.25
90.3
90.35
90.4
90.45
90.5
90.55
90.6
90.65
90.7
90.75
90.8
90.85
90.9
90.95
91
91.05
91.1
91.15
91.2
91.25
91.3
91.35
91.4
91.45
91.5
91.55
91.6
91.65
91.7
91.75
91.8
91.85
91.9
91.95
92
92.05
92.1
92.15
92.2
92.25
92.3
92.35
92.4
92.45
92.5
92.55
92.6
92.65
92.7
92.75
92.8
92.85
92.9
92.95
93
93.05
93.1
93.15
93.2
93.25
93.3
93.35
93.4
93.45
93.5
93.55
93.6
93.65
93.7
93.75
93.8
93.85
93.9
93.95
94
94.05
94.1
94.15
94.2
94.25
94.3
94.35
94.4
94.45
94.5
94.55
94.6
94.65
94.7
94.75
94.8
94.85
94.9
94.95
95
95.05
95.1
95.15
95.2
95.25
95.3
95.35
95.4
95.45
95.5
95.55
95.6
95.65
95.7
95.75
95.8
95.85
95.9
95.95
96
96.05
96.1
96.15
96.2
96.25
96.3
96.35
96.4
96.45
96.5
96.55
96.6
96.65
96.7
96.75
96.8
96.85
96.9
96.95
97
97.05
97.1
97.15
97.2
97.25
97.3
97.35
97.4
97.45
97.5
97.55
97.6
97.65
97.7
97.75
97.8
97.85
97.9
97.95
98
98.05
98.1
98.15
98.2
98.25
98.3
98.35
98.4
98.45
98.5
98.55
98.6
98.65
98.7
98.75
98.8
98.85
98.9
98.95
99
99.05
99.1
99.15
99.2
99.25
99.3
99.35
99.4
99.45
99.5
99.55
99.6
99.65
[truncated: 420 more rows]
