# Supplementary material for: Quantitative analysis of spontaneous sociality in children’s group behavior during nursery activity
Source: PLoS One. 2021 Feb 2;16(2):e0246041. doi: 10.1371/journal.pone.0246041 (PMC7853442; doi:10.1371/journal.pone.0246041)
Supplement: S5 Dataset — (CSV) [file pone.0246041.s023.csv]

S5 Dataset. Time series of children�fs positions for the six-year-old class aged 6.18
Number of data	11	Number of frames	744
Info
centimeters		"m" indicates a boy and "w" represents a girl. Blanks indicate deficits or break time when the instructor stops playing a piano during the running activity.
sec
Time	m1(X)	m1(Y)	m2(X)	m2(Y)	m3(X)	m3(Y)	m4(X)	m4(Y)	w1(X)	w1(Y)	w2(X)	w2(Y)	w3(X)	w3(Y)	w4(X)	w4(Y)	w5(X)	w5(Y)	w6(X)	w6(Y)	w7(X)	w7(Y)
0	450.2034321	38.17782273	524.991784	142.1356993	491.9334063	-51.39684666	166.036377	576.4005993	226.4343428	367.0262019	358.35101	353.2727852	396.7362301	407.5165093	372.2998776	134.0002268	584.4203217	228.1159912	509.0397421	77.96567191	426.2662813	-79.94410641
0.05	452.7049299	47.74857622	528.1441838	137.6065026	489.9874528	-54.48542592	165.1670055	576.9186189	227.0253042	376.4541639	359.0399785	357.4373881	396.7478592	412.9715026	359.6742171	139.703626	581.5480557	223.3164869	502.9211549	70.62434653	425.907876	-79.75274262
0.1	454.6712864	56.668804	531.3025438	133.0512497	488.1815833	-57.34918177	164.0228534	577.4419581	227.7573135	386.1253715	359.393886	360.8616245	396.3577308	417.9035751	347.1532372	145.6506737	578.6829277	218.5961568	496.9602948	63.93486575	425.829908	-79.1876308
0.15	455.64352	64.53706503	534.4698572	128.4481074	486.6778051	-59.72846101	162.3272818	577.9760662	228.7745752	396.4134673	359.0895369	362.8686818	395.168603	421.8825113	335.0828217	151.9844485	575.8927778	214.1380462	491.5192648	58.81380692	426.3121435	-77.87759294
0.2	455.1719702	70.98312362	537.649347	123.7748645	485.6414973	-61.3582517	159.7980884	578.5271588	230.2122772	407.6539729	357.797945	362.7808018	392.7748768	424.4903977	323.8387824	158.8392414	573.251022	210.1364648	486.995098	56.22419026	427.6291034	-75.45983596
0.25	452.9286282	75.82319995	540.7804186	118.9838435	485.1804113	-62.05863981	156.1429033	579.0576393	232.184739	419.9961535	355.3152969	360.184381	388.9450991	425.4730269	313.5995589	166.2479743	570.7708715	206.7173981	483.7666658	56.91759665	429.9078877	-71.75256724
0.3	449.2454758	79.64142588	543.5620999	114.3221545	485.1587732	-62.06784353	151.4398008	579.4679491	234.6721582	432.8123332	351.9163387	355.9724238	384.0966598	425.1958504	304.1020075	174.2674603	568.4355906	203.7852825	481.1559562	59.49846957	432.7479913	-67.34575455
0.35	444.5938472	83.17303978	545.6306798	110.0498058	485.3786386	-61.72205382	145.7994435	579.6222995	237.6392446	445.3737322	348.0299083	351.3806701	378.8549697	424.1826044	294.8814988	182.9117683	566.1823677	201.1668862	478.3177066	62.20970171	435.6309666	-62.97972353
0.4	439.4580625	87.13677531	546.6200965	106.4260004	485.6414973	-61.3582517	139.3287632	579.3796032	241.0571091	457.0235478	344.1230433	347.7148968	373.8911018	422.9701623	285.4486334	192.2080439	563.9436609	198.6800346	474.373253	63.30665965	438.0608839	-59.36139834
0.45	434.2008814	92.03819202	546.2003599	103.4484979	485.7577402	-61.25068278	132.3199281	578.7253373	244.8767572	467.373971	340.7028544	346.0350838	369.7819223	421.9993701	275.4411682	202.0934317	561.6420487	196.2162674	468.7256829	61.56452644	439.6472081	-57.06834816
0.5	428.6814551	97.8615023	544.2920119	100.4487162	485.7573397	-61.31803044	124.980081	577.729003	249.3932257	476.6948704	337.7978226	345.9249524	366.5670687	421.2776761	264.7756645	212.1805489	559.0334332	193.7720383	462.4473885	58.70321007	440.442846	-55.84637871
0.55	422.6129092	104.4265051	540.8470566	96.51301808	485.6990191	-61.40550039	117.6303754	576.5484515	254.8938232	485.3948573	335.3645843	346.5979343	364.132581	420.6930755	253.4677245	221.9957474	555.8426462	191.3988044	457.1010421	57.16043996	440.5891149	-55.30618851
0.6	415.6964511	111.5633407	535.7815596	90.67420071	485.6414973	-61.3582517	110.6201377	575.3498442	261.628131	493.8354603	333.3464845	347.2515862	362.3530064	420.1296309	241.5147977	231.071468	551.7812594	189.1467366	454.3633648	59.45028516	440.2214228	-55.06658284
0.65	407.7687854	119.1659812	529.0333186	82.20670092	485.6460199	-61.0647198	104.3113107	574.2882512	269.6709155	502.277617	331.5864277	347.1972203	361.0696195	419.4978357	229.0239031	239.1199265	546.6786654	187.0681013	455.2163056	66.95364468	439.5001111	-54.8128598
0.7	399.1465896	127.0929476	520.7724966	71.71614493	485.6084393	-60.69558922	99.54346196	573.7170599	278.3673131	510.4991992	330.1577694	346.8325681	359.9585593	418.7013602	216.8296202	246.7319229	541.0610038	185.3443203	457.710341	76.85128576	438.4810454	-54.81528397
0.75	390.2966368	135.2163304	511.2708811	60.22699971	485.407503	-60.47652675	97.22609466	574.0063294	286.9918854	518.2484154	329.1133901	346.7475327	358.6580048	417.6568359	206.0093241	254.667105	535.6514634	184.1870908	459.2712905	85.53072915	437.222098	-55.44671422
0.8	381.7038126	143.3944378	500.8684276	48.90883558	484.9215253	-60.63313512	98.24715691	575.5137093	294.9102272	525.3273868	328.5078144	347.534599	356.7987032	416.277112	197.720235	263.6453314	531.2220603	183.8184542	457.4339603	89.6794602	435.7794582	-57.08507351
0.85	373.7228241	151.5516125	489.9690974	38.929426	484.1071096	-61.36278123	102.8760645	578.3439167	301.7806709	531.6419453	328.2520591	349.5710052	354.0944413	414.5322626	192.6695599	274.2077544	528.3658684	184.3111815	450.3382793	86.97915773	434.218554	-59.91859437
0.9	366.4845159	160.1037917	478.8460854	30.77897005	483.3337782	-62.32668312	108.9414812	581.4897168	308.3306752	537.1802075	327.3804934	352.0702214	350.6948839	412.5235131	189.9075294	285.9961855	526.5706076	185.1892107	438.9916259	79.3193817	432.791084	-63.05436996
0.95	360.0900381	169.5934244	467.7743683	24.79046129	483.0461877	-63.13632585	113.8844994	583.7744627	315.435038	541.9155245	324.792448	354.112008	346.9162505	410.4667067	187.9568927	298.5354087	525.0451939	185.8046094	425.1457919	69.53891836	431.7522016	-65.38691341
1	354.6469048	180.5326221	457.0645988	21.29825837	483.6903116	-63.39980839	115.2872535	584.0853445	323.8838794	545.8019398	319.3420221	354.7853928	343.0916297	408.5886513	185.3533733	311.4370752	522.9799798	185.5088478	410.8896851	60.82397077	431.3627068	-65.79210453
1.05	350.1624247	193.2186379	447.004655	20.48167635	485.577985	-62.74335899	111.4825143	581.6851597	334.0809091	548.867378	310.2112648	353.496016	339.5176515	407.0411151	180.9795901	324.4275827	519.7555101	183.8123982	398.2471951	55.99431267	431.7774028	-63.54886098
1.1	346.0612017	206.7913225	437.4671322	21.96349562	488.2037167	-61.69456061	103.7927297	577.319442	345.3335978	551.0519399	298.726448	351.3355824	335.9759381	405.5891483	175.3045623	337.8638902	515.8217208	181.0886056	387.0953767	54.82418963	432.5217348	-59.61225322
1.15	341.6517048	220.2407022	428.2642444	25.15267766	490.9132514	-60.88070197	94.37131725	572.1656805	356.7535197	552.369328	286.8956436	349.8132647	332.1228628	403.8992236	169.1591398	352.1031075	511.8955307	177.9135334	376.6882063	56.21918496	433.0199317	-55.29210419
1.2	336.2319893	232.6639815	419.1689973	29.42756334	493.071684	-60.91796823	85.58736802	567.5227932	367.5708216	552.8405908	277.0208726	350.5462392	327.5930586	401.6231821	163.3821756	367.4339026	508.7394407	174.8976827	366.1487485	58.98833408	432.70668	-51.85875123
1.25	329.444202	243.456852	409.9551601	34.19966131	494.1970607	-62.29388567	79.46404758	564.4158627	377.2903109	552.4703343	270.9347069	354.7321692	322.154925	398.5175916	158.611911	383.8258362	506.8874855	172.5327235	354.5817068	62.04863356	431.1923284	-50.23981622
1.3	322.2235191	253.4803354	400.4058746	39.18241418	494.6093724	-63.96771204	75.61292662	562.458584	386.2707243	551.2981101	267.9130113	361.6764214	316.4081942	394.7781888	154.8099188	400.3090006	505.6801	170.6818896	342.3651979	65.45893881	428.7405367	-50.00851341
1.35	315.9358387	263.7567871	390.4058175	44.2501176	494.7878174	-64.65685386	72.91847572	560.8194283	394.9713066	549.3539994	266.4176394	370.2106726	311.1609499	390.7434341	151.7592863	415.7971913	504.1892082	169.0287348	329.9679602	69.310489	425.8037204	-50.41774148
1.4	311.9896102	275.2018932	379.827995	49.27841057	495.2103838	-63.07545119	70.20016543	558.6288114	403.8050317	546.6654155	264.8758193	379.232973	307.2818926	386.7875208	149.2357884	429.3091497	501.4629943	167.2412461	317.9017711	73.68922295	422.8463184	-50.71724923
1.45	311.3477627	288.2189721	368.4913522	54.08716877	496.1787238	-58.50827657	66.37538651	555.1555465	413.1472823	543.1951959	262.0796833	387.9579722	305.3225191	383.2215398	147.044963	440.3396166	496.7975919	165.0694151	306.6934948	78.81034393	420.2464191	-50.33130622
1.5	313.2525842	301.5910665	356.4002171	58.57375873	497.1550411	-52.94304575	61.85492683	550.4793246	422.9039133	538.7204626	258.6232551	396.5300407	304.464553	379.9862408	145.4949243	449.7043328	490.7562919	162.8106399	295.798917	84.77794478	417.7619692	-49.31887785
1.55	316.5233959	313.8868677	343.5691502	62.57022813	497.4451873	-48.86479331	57.17687387	544.8213207	432.9682058	532.9709489	255.470457	405.2268794	303.5309515	376.9190371	144.8661577	458.4913145	484.1964485	160.8664657	284.7317984	91.99179966	415.0244458	-47.87248473
1.6	320.0554055	323.872787	330.0056926	65.90097542	496.3629024	-48.69239964	52.91301353	538.4229763	443.261641	525.667683	253.5841007	414.2748314	301.3161921	373.8339814	145.4333991	467.7179537	478.0441089	159.6659559	272.9876214	100.8594679	411.6576592	-46.18383054
1.65	322.9201085	330.8703021	315.7482952	68.52729238	493.4843479	-53.99299772	49.65593648	531.6321818	453.7716599	516.7368628	253.6314019	423.7532868	296.8949339	370.5608843	147.3605306	478.1232847	473.0829457	159.5448428	260.293605	111.6892981	407.4191098	-44.41453985
1.7	325.1806809	336.1292833	301.0300341	71.15417074	489.3669683	-62.61474104	46.67692859	524.7413635	464.5826812	506.5201887	255.3822665	433.4830563	290.5666604	366.9634191	150.6038861	489.6599973	469.1861856	160.2355212	247.641069	124.0626248	402.5161851	-42.47083972
1.75	326.9964156	341.1954255	286.1327374	74.56724144	484.8536523	-71.37878971	43.23896546	518.1806324	475.7361792	495.5596079	258.4790158	443.2726374	282.9558678	362.9208522	155.0659122	502.062411	466.0114869	161.3712541	236.3016572	137.2955651	397.2648548	-40.29456712
1.8	328.5078144	347.534599	271.4017473	79.57406961	480.8801537	-76.86172642	38.57299783	512.3843836	487.2398034	484.417349	262.5694492	452.956045	274.7242209	358.3142513	160.6388193	515.0736058	463.1946228	162.579274	227.5710162	150.6578467	391.9916851	-37.82950382
1.85	329.9293665	356.1830103	257.3362396	86.84990297	478.1816447	-76.54543569	32.13142327	507.6345545	499.0155803	473.5703648	267.3978498	462.4410807	266.4372657	353.0440696	167.2738326	528.4024599	460.3894239	163.5838571	222.2473326	163.4347378	386.873671	-35.03100534
1.9	330.9830118	366.5521959	244.5613424	96.30083262	476.6127027	-71.81904635	25.20475751	503.8300577	510.518673	463.3370387	272.8804483	471.4750139	258.4552619	347.3737719	174.4829396	541.4345252	457.5372472	164.435485	219.3822256	175.980592	381.7857381	-31.60173532
1.95	331.4420579	377.7677118	233.7592116	107.5878557	475.7582994	-65.13015131	19.46316491	500.7080081	521.1698008	453.9568053	278.9119419	479.7739927	251.0978373	341.6754771	181.8111364	553.5570516	454.5887823	165.2624475	217.5564582	188.783047	376.5177409	-27.18022403
2	331.0935576	389.0341966	225.5978848	120.3219738	475.1865475	-58.88118819	16.654381	498.0086106	530.430967	445.6387102	285.4000777	487.0854842	244.7177924	336.3561434	188.8675017	564.2556597	451.4948686	166.1941354	215.3717484	202.3594612	370.8598216	-21.4065652
2.05	329.7845583	399.7159284	220.339592	133.9841034	474.4791113	-54.90571939	17.85478976	495.5034055	537.9447107	438.3337441	292.3065928	493.3885632	239.5199247	331.7156131	195.4593808	573.3356575	448.2764662	167.3051181	211.7770896	216.9674487	364.5774136	-14.03415792
2.1	328.69912	410.0573873	217.4508781	148.1227338	473.0824723	-53.04413358	21.21443501	492.9459377	543.9874626	431.118145	300.3597857	499.2284797	235.0970872	327.2937069	202.1755351	581.0620338	444.8767538	168.6213564	207.0151165	231.537952	357.3316025	-5.691306007
2.15	329.0817268	420.3307196	216.1083646	162.2987885	470.4137467	-52.77122085	24.19261877	490.1112777	548.9720049	422.8523453	310.2966353	505.2372426	230.7584113	322.4128142	209.6841365	587.874789	441.3278712	170.1396686	201.590514	244.7414916	348.728681	2.852617503
2.2	332.1104055	430.7220928	215.4912995	176.1394422	465.8666384	-53.58222013	24.27752928	486.7449911	553.3113834	412.3417383	322.7008072	511.9557469	225.7639581	316.3447997	218.5725397	594.1535009	437.6628091	171.8566116	195.9799353	255.2941164	338.3343523	10.85547662
2.25	338.4791052	441.4071399	214.8774788	189.3878351	459.116822	-54.84248631	19.72607267	482.6968484	557.288821	398.6835888	337.6468233	519.6351598	219.6350283	308.6113606	229.0589074	600.0988789	433.8684202	173.6966509	190.5789373	262.399461	325.9816311	17.9060873
2.3	346.1207934	451.8294327	213.3998541	201.6154366	450.945229	-55.77469553	11.91520514	478.1531797	560.8179588	382.4927834	353.5100717	527.3775279	213.1503824	300.043636	239.838665	605.7132301	430.1386318	175.4640061	185.7319056	267.6329593	312.5297539	24.79427484
2.35	352.7062169	461.6301243	210.2521606	212.4806891	442.5755329	-55.30384041	3.071415276	473.4837931	563.634273	364.9271181	368.6335603	534.2518925	207.5765582	291.915187	249.4403893	610.9399262	426.636706	176.8750878	181.8018188	272.9922153	299.2699613	32.58544434
2.4	356.1594937	470.6056298	204.6120251	221.6793203	435.3354612	-52.33050327	-4.406282311	469.1208374	565.4249871	347.3042153	381.739195	539.5223802	204.2870864	285.6331066	256.5737256	615.7677826	423.5267709	177.6435286	179.1775979	280.4294895	287.6271648	42.30799145
2.45	355.2477347	478.807476	196.0724598	229.0794951	430.195758	-46.28003532	-8.604940648	465.3947866	565.9899508	330.9180826	392.2355048	542.7505568	204.293578	282.2825554	260.3827336	620.1393286	420.889791	177.6683341	177.930511	291.2351619	278.7342739	54.51439325
2.5	352.1315592	487.1063866	186.2271318	235.6877456	426.6224744	-37.97601232	-9.902773009	462.3297497	565.3489047	315.74552	401.4808907	544.1871947	206.7449313	281.0095173	261.9717111	623.7341708	418.2952054	177.2521432	177.80826	304.3506613	272.3067568	68.1282503
2.55	349.6959908	496.3279117	177.2354806	242.6101752	423.5918293	-28.79815227	-9.312855326	459.7633684	563.6260668	301.4523753	411.0301094	544.1788178	210.3374482	280.4855614	262.7150538	626.1121054	415.1873846	176.8504447	178.2387475	318.2355817	267.6107739	81.72680539
2.6	350.7779877	507.0901987	171.379669	250.8844257	420.0600876	-20.05047066	-7.885508386	457.5125857	560.9564898	287.6621313	422.2374647	543.0341883	213.7892159	279.3723897	263.9367752	626.8085508	410.9983093	176.9251841	178.6681699	331.4865487	263.8720018	93.99512682
2.65	357.0149697	519.4214168	170.159551	261.0820486	415.1899896	-12.62342137	-6.579690588	455.3684639	557.5248036	273.9869782	435.8605731	540.9704146	216.1290645	276.6548624	266.5804681	625.6177132	405.3459516	177.7909806	178.5948781	343.1781676	260.391884	103.927905
2.7	365.5667608	531.9067333	172.3793572	272.2335932	409.1399699	-6.31042457	-5.828198692	452.9838152	553.8026586	260.9933089	450.7023855	537.8707837	217.8404253	272.7028549	269.6628267	623.1995032	398.9663294	179.6293436	178.264382	353.8586744	256.6759113	111.937297
2.75	373.0280386	543.202481	175.9943924	283.0897149	402.2974708	-0.60065992	-6.086888191	449.9586469	550.4414404	249.4657916	465.3562783	533.5489884	219.652789	268.1965687	271.8064207	620.4742908	392.8825052	182.5104876	178.0292274	364.32184	252.3170566	118.6300453
2.8	376.4805535	552.3651435	179.0565047	292.5659638	395.0659824	4.996363556	-7.823112493	445.8767241	548.1600916	240.3071673	478.6723266	527.7859503	222.2896524	263.8389143	271.636289	618.3479447	388.1623007	186.4865815	178.2310662	375.2949543	246.9057176	124.5957765
2.85	374.0566643	559.0077419	179.9985728	299.9946643	387.878909	10.94696925	-11.18562095	440.49032	547.3884185	234.0330178	489.989318	520.4134154	226.2507251	260.1396592	268.2930536	617.5423615	385.5709589	191.4446205	179.238444	387.3558339	240.1155254	130.2547415
2.9	367.4401189	563.7938955	179.1827716	306.2912094	380.8075896	17.42533515	-15.31740309	434.2952402	547.0844307	228.875906	500.0625992	511.6982296	231.0532732	256.7378283	263.0940832	617.8899824	384.3424496	196.5028106	181.3641084	400.0952293	232.4000432	135.646022
2.95	359.0107346	567.513614	177.2804514	312.6331753	373.9744581	24.59537548	-18.87004211	428.0578315	545.8421896	222.5516371	509.7774821	502.0149191	236.0327823	253.0951064	257.9147367	619.0302483	383.3514324	200.6560945	184.9187447	413.0486551	224.4435411	140.6802904
3	351.2920041	570.8593953	174.9532134	320.1406519	367.5080438	32.61243998	-20.4318598	422.6107353	542.1720801	212.5632627	519.914128	491.7920788	240.5496926	248.6615377	254.7200071	620.5828535	381.4717169	202.942166	190.1784921	425.7695407	216.956154	145.2541661
3.05	346.3232009	574.3390619	172.7907108	329.58645	361.5427457	41.42934008	-19.0604609	418.5641458	534.8973637	196.8060359	530.9699041	481.4722304	244.1176445	242.9331886	254.9202704	622.2052335	377.9157781	202.8118075	197.3958774	437.9406919	210.3799942	149.2872005
3.1	343.4251026	577.9387828	170.8594988	340.2027482	356.1946143	50.80943467	-15.56342679	415.5417776	524.538974	176.4748255	542.3228926	471.2536215	247.2278397	236.1721557	257.3963417	623.667784	373.3771923	201.2916782	206.83722	449.4478317	204.3350466	153.3641272
3.15	341.2645329	581.5369788	169.2184301	350.97823	351.5067439	60.30761362	-11.30629353	412.8506171	512.3380573	153.9669737	553.2128891	461.2743812	250.4512531	228.6857273	260.5122318	624.8142848	368.9409333	199.856193	218.6768679	460.1923429	198.0924826	158.1094891
3.2	338.4774182	585.0436883	167.9191356	360.9554377	347.5133497	69.49267354	-7.629485542	409.7783873	499.9449277	132.479342	562.9480284	451.6218379	254.3533793	220.8050572	262.6844275	625.5050378	365.7588406	200.0239596	233.0170686	470.0799637	190.9111159	164.1567526
3.25	333.9058568	588.3871868	167.053686	369.5708777	344.2030653	78.03980065	-5.526826079	405.7886068	489.0738452	115.2351811	571.0992347	442.2756748	259.3086655	212.8926156	262.6582191	625.6486353	364.6554447	202.845966	249.6274079	479.0757464	182.4264739	172.1244866
3.3	327.5529103	591.3113681	167.5260061	377.5139972	341.2953743	85.73259942	-4.728493311	401.022615	479.7760627	102.2916987	578.0763309	432.9954395	265.0687338	205.0942463	260.4298749	625.2029625	365.0373679	207.6227481	267.515283	487.0068216	173.7054026	181.8225143
3.35	319.5074504	593.4787452	170.2017794	385.6979254	338.4871218	92.44598985	-4.685955751	395.7978211	471.5250902	92.42929901	584.4070314	423.5338383	271.22652	197.5571907	256.2262445	624.2092452	365.9825192	213.1845808	285.6406252	493.7894857	166.1964078	192.9652668
3.4	309.8219059	594.5266073	175.8728642	394.9473495	335.4740743	98.06374954	-4.850287512	390.4470287	463.6276986	84.11375457	590.5983744	413.6649343	277.3800591	190.4190603	250.2438454	622.6995133	366.5847252	218.4147084	303.1603133	499.389479	161.3642719	205.2051299
3.45	298.6601115	594.2137059	184.8218853	405.795769	331.9569667	102.5790849	-4.750286607	385.2814944	455.3368365	75.84758043	597.0568243	403.3254537	283.2291403	183.8059474	242.7087182	620.6792612	366.1161424	222.4924267	319.5491444	503.8274547	160.084615	218.1421675
3.5	286.7250365	592.8239162	196.2309211	417.4670835	327.7246692	106.7194013	-4.366744116	380.3624006	446.4805833	67.8437455	603.5537417	392.5317127	288.9289503	178.0202672	233.9986526	618.0549623	364.6887582	225.5794615	334.7256094	507.0669126	162.0661649	232.0495175
3.55	275.2087952	590.8741414	209.0602305	429.0940962	322.5949055	111.3454751	-3.718279054	375.7483551	436.9157017	60.50692428	609.7646609	381.4485027	294.6944652	173.3762951	224.6704971	614.6741761	362.5234327	228.0200367	348.7360593	509.0585317	166.5939015	247.2733356
3.6	265.5076469	588.9382933	222.4054728	439.9492234	316.3910892	117.3143318	-2.824479746	371.4980966	426.4981722	54.27329491	615.3667167	370.2264667	300.7282302	170.1890505	215.340504	610.3788406	359.8381288	230.1461986	361.6286281	509.7469399	172.9381243	264.1227611
3.65	258.7358762	587.477135	235.7297096	449.5825334	308.9234504	125.124107	-1.799454442	367.5882094	415.2142822	49.57307485	620.082269	358.9480795	307.1501956	168.5820923	206.4898679	605.1040591	356.8737164	232.2477031	373.5405853	509.0807574	180.205953	282.5833172
3.7	254.0059349	586.0138032	248.8121898	458.0262385	300.4622431	134.1826341	-0.738245192	363.7939682	403.1014522	45.82906963	623.8976554	347.8855773	314.0945423	168.0249841	198.0801027	599.155542	353.9581924	234.5205394	385.0478369	507.1418049	187.4208472	301.2615116
3.75	249.7615226	583.8478862	261.6124159	465.3972196	291.2894681	143.5604372	0.129640069	359.7713851	390.4581222	42.55777051	626.8197897	337.3541777	321.6793108	167.8567162	189.7831008	592.9426751	351.4911164	237.1986639	396.7108063	504.0248906	193.6031002	318.7239861
3.8	244.3306612	580.2296292	274.0955743	471.8018982	281.6719394	152.3384041	0.574120492	355.1664602	377.5975407	39.24338202	628.8448497	327.7061229	330.0255604	167.4311167	181.2465548	586.9036414	349.8774661	240.5080966	409.0211862	499.8222608	197.8935458	333.7820225
3.85	236.4043693	574.5630878	286.3827968	477.3589267	271.8507034	159.9285269	0.456863772	349.7472887	364.7232485	35.3718939	629.9677409	319.0830539	339.2498195	166.2561645	172.3334644	581.3860213	349.3893853	244.5668951	422.281049	494.6902126	200.1090837	345.9859215
3.9	227.1148099	567.2470556	299.1436979	481.7864366	261.8104806	166.7509156	-0.105938914	343.6696857	351.9226562	31.41156193	630.0752653	310.6822076	348.905514	164.5624616	163.4032671	576.1939032	349.8241902	249.0002926	435.9853914	488.5522124	201.6806373	356.4633134
3.95	218.395332	559.033507	313.0955508	484.8076996	251.4899831	173.5272809	-0.885911581	337.238852	339.1399451	27.81546773	629.0767601	301.3687543	358.477056	162.7326208	155.1061566	571.0171549	350.796871	253.2798427	449.491672	481.3290789	204.4887588	366.5992844
4	212.4507081	550.8459641	328.855344	486.1675006	240.846833	180.9782763	-1.649847343	330.775315	326.3291396	25.06627817	626.853893	289.8691579	367.4742235	161.1350376	148.1429211	565.5352738	351.9295606	256.9011924	462.251039	472.9061174	210.2897875	377.5940052
4.05	210.967361	543.4543215	346.5695653	485.7217642	229.8844542	189.6917912	-2.167617292	324.5890287	313.4784294	23.47313024	623.3112815	275.1558892	375.5663989	159.9748647	143.0131985	559.4634693	352.9543991	259.5893609	473.9181162	463.182063	220.0615301	390.0930508
4.1	212.4604914	536.5233289	365.1038451	483.8040378	219.6279297	199.8270935	-2.298687991	318.6427759	300.6990899	22.81339671	618.5560904	257.9561182	383.5234441	159.4830966	139.4489435	552.7566742	354.0650505	261.9313186	484.8629777	452.7236004	233.666097	403.5233862
4.15	214.6704172	529.3579547	383.1221514	480.7807792	211.2912736	211.4098951	-1.911780858	312.8454499	288.0843883	22.59145154	612.7986383	239.705574	392.2548359	159.7919831	137.0194725	545.4433864	355.5716726	264.7200799	495.5122632	442.2681431	250.40459	417.0422553
4.2	215.3031718	521.1446017	399.5102435	476.9663829	206.0982573	224.3921787	-0.875410978	307.1049552	275.7147674	22.28534703	606.3311212	222.2222977	402.5922572	161.0215146	135.2632744	537.5412838	357.7716146	268.7221141	506.2139397	432.6054392	269.6004951	429.9302483
4.25	212.6088385	511.1476979	413.633675	472.5024996	204.7382531	238.5422563	0.854576285	301.3325188	263.6572037	21.51436749	599.4720639	207.2336288	414.9199553	163.2311232	133.6713965	529.1175009	360.7679198	274.3872321	517.1513623	424.2869528	290.4153805	441.6592173
4.3	207.8989797	499.4772522	425.9440747	467.1401977	205.6805234	253.057005	3.155330427	295.5155005	252.0728677	20.75574829	592.3620693	194.708096	427.7866319	166.2121523	131.544681	520.0604198	364.2347547	280.9778292	527.6840659	416.2794164	311.0508394	451.4317919
4.35	203.1553411	486.5506486	437.0834821	460.537238	206.9685466	267.1103692	5.827156501	289.6316441	241.1842899	20.63455509	585.0955217	183.9902598	439.5277921	169.6839459	128.0951254	510.2762773	367.7465273	287.5357663	537.1675968	407.2072098	329.8922496	458.618133
4.4	200.5455074	472.9599138	447.6308245	452.3510106	206.7374603	280.0450169	8.670118821	283.6543156	231.2432408	21.79648809	577.7480975	174.2762864	448.6761416	173.4093139	122.4719435	499.6250194	370.9112826	293.1722106	545.0668965	395.5959677	345.7247284	462.7254378
4.45	201.8894452	459.4925443	458.0388189	442.387867	203.9838853	291.6371817	11.55735836	277.5102152	222.3358145	24.71325262	570.401095	164.7816685	454.3922233	177.36222	114.1000052	487.970144	373.4837905	297.2903067	551.1241241	380.276955	358.1126765	463.6131229
4.5	206.4176674	446.8637525	468.4894347	430.9744293	200.111101	302.341579	14.29421846	270.8731753	214.1619737	29.11686268	562.7397752	155.3507025	458.0466219	182.1891167	104.0268154	475.8086848	375.5766739	300.2359411	556.00262	362.3669635	368.8210502	462.3971059
4.55	212.7650373	435.8065629	479.0521569	418.6090203	197.2276178	312.7607679	16.73852584	263.3799276	206.2302045	34.54883766	554.4303704	145.9022988	461.3809337	188.6493145	93.85709051	463.8629234	377.3633518	302.5399318	560.4880081	343.8256164	379.8757885	460.441486
4.6	219.5242035	426.9856992	489.7671298	405.8132925	197.4197361	323.3783194	18.74882527	254.6495591	198.0161489	40.55269359	545.0934154	136.3284056	466.0285048	197.3971347	85.42305527	453.0299951	379.0069259	304.7118546	565.3277092	327.0352288	393.0078924	459.0533189
4.65	225.5651453	420.8014683	500.5725505	393.0302559	202.0935638	334.3961317	20.17848944	244.3997267	189.0395663	46.67602389	534.4939048	126.6087601	473.0747932	208.6545325	80.2447119	444.0340325	380.7051298	307.1783126	571.0107348	314.0471246	409.0786073	459.0093059
4.7	231.5373887	416.7130855	511.1244627	380.5131333	210.4730656	345.3597093	21.53481002	232.8677705	179.5447408	52.93145811	523.1693833	116.9411052	481.3720734	221.3369784	77.71894467	436.0701668	382.9340768	309.8425501	576.8912426	303.7433412	426.8612454	459.2745415
4.75	238.27865	413.9160993	520.9532817	368.4596211	221.2592118	355.7186506	23.40215538	220.4451686	169.8931938	59.33127989	512.0639687	107.8433481	489.4858128	234.2442811	76.52545834	427.8474914	386.2041962	312.5333786	582.1473583	294.0690057	444.8617963	458.4545057
4.8	246.5964902	411.6075408	529.6082971	357.0441418	233.2584445	365.0292717	26.37430054	207.5683264	160.463574	65.88009927	502.2790578	99.93610078	496.1866494	246.4065997	75.26589	417.9484443	390.9997157	315.0783733	586.0266521	282.764086	461.97258	455.2870532
4.85	256.9702068	409.2613852	536.863934	346.319906	245.3121636	373.0046173	30.77506436	194.6070742	151.5885377	72.54627176	494.6352137	93.61067321	500.729379	257.2196624	72.76833547	405.2188407	397.5363567	317.317769	587.9789916	267.9131238	477.6451404	449.0011874
4.9	268.3324033	406.9658561	543.0998336	335.9389752	256.4527993	379.4917976	35.76225966	181.6331853	143.5733092	79.16488531	488.2366193	88.56200572	503.8552637	267.0286136	69.50875051	390.4889734	405.1281098	319.2921554	588.2631831	250.3847219	492.3760033	440.3528827
4.95	279.4486973	405.0613563	548.8955805	325.508708	265.6846213	384.3891915	40.18416074	168.5715108	136.6636434	85.5445474	481.6297581	84.01382289	506.5023142	276.2572848	66.32840941	375.1976741	412.8917983	321.0341704	587.2985236	231.8710219	506.678181	430.458252
5	289.1836603	403.8645663	554.8255139	314.6497778	272.0973126	387.6058822	42.8831429	155.2946607	131.1041779	91.4917518	473.2193917	79.09893151	509.5342609	285.2448347	64.13968439	360.9821478	420.0132026	322.5828811	585.5281132	214.4361396	520.9200966	420.4347183
5.05	296.8468644	403.5222597	561.2673292	303.1945358	275.1871349	389.1682391	43.13016791	141.6621627	127.1174794	96.92338806	461.6680123	73.06399322	513.5098619	294.1561204	63.52526187	349.2141383	425.9711294	323.9742302	583.3566827	200.0123816	535.3612368	411.2323008
5.1	303.127417	403.6616349	567.9995246	291.6183265	275.8066135	389.4456637	42.21522143	127.6840421	124.9118293	102.3666327	447.6011708	66.2527634	517.6733367	302.8218593	63.56671606	339.0098137	431.0516673	325.0131775	580.5031003	187.8995132	549.8134974	402.8852336
5.15	308.9318999	403.7808256	574.615666	280.6792482	275.1553275	388.9037996	41.94914582	113.4871991	124.6214296	108.4155565	432.2243538	59.25344244	521.1360216	311.0223854	63.02806748	328.8887569	435.7412055	325.5078742	576.5749465	176.766173	564.1110486	395.2966576
5.2	315.1241448	403.3929226	580.6968531	271.1557245	274.4123948	387.9969012	44.20473233	99.28908423	126.3592922	115.6389654	416.965893	52.76237487	523.0777493	318.598785	60.62713231	317.2284699	440.5022766	325.2677964	571.1206299	165.0738032	578.1159587	388.3598815
5.25	322.2183785	402.0237124	585.8957194	263.6799079	274.5373444	387.0285403	50.2670538	85.37156472	130.150704	124.3698782	403.1597896	47.36153014	522.9687752	325.5592825	55.45001042	302.6968347	445.7146512	324.2088976	563.764599	151.3890838	591.7207087	381.8851683
5.3	330.1188614	399.6140664	590.0362411	258.0390062	275.7301765	385.8027147	59.33289568	71.93482843	135.6769609	134.2605808	390.5177452	43.22999102	521.229172	332.1921377	48.26543832	286.3788149	451.2796928	322.5253231	554.8682272	136.4364204	604.8595685	375.5096992
5.35	338.510743	396.0645356	593.0111971	253.8332791	277.8751549	383.976164	70.0269297	59.16409015	142.5647932	144.7844771	378.318596	40.33564454	518.451089	338.7834763	40.26694027	269.9941766	457.0170311	320.4949325	545.0610202	121.4234925	617.4613464	368.7813023
5.4	347.1049958	391.2698735	594.7218639	250.6493967	280.8564913	381.2053504	80.9909199	47.18927571	150.4558068	155.452634	365.7426775	38.61681582	515.2154862	345.5830537	32.802004	255.5384281	462.7493773	318.3895342	535.1339423	107.8362738	629.4978229	361.2480657
5.45	355.6283161	385.2274293	595.2046467	248.1293436	284.5881994	377.2521	91.17591797	35.94633186	158.9486068	165.8327337	352.0219067	37.90808561	512.0136821	352.7941737	27.21675385	244.7448368	468.3092121	316.4220526	525.8473333	97.08927343	640.9297317	352.6148093
5.5	363.4313275	378.2119998	594.9709338	246.2954081	288.9705263	372.1531711	100.7114473	25.31550676	167.7454973	175.915738	337.8383962	38.04573877	508.8265227	360.4931655	24.05578983	236.5731823	473.676859	314.4994632	516.925906	88.59989176	651.6485225	343.1473258
5.55	369.78487	370.5497185	594.7084065	245.2360715	293.8679004	366.0580287	109.9534633	15.10331583	176.5315003	185.7489551	324.0754959	38.71821817	505.5665886	368.7381684	23.65021139	229.3396861	478.8058462	312.4714496	507.8478332	81.33606886	661.4797834	333.3477067
5.6	373.9600773	362.5365596	595.1102791	245.0428792	299.1462556	359.1136377	119.2508327	5.12334101	185.0171441	195.3861832	311.6899769	39.59360949	502.1477101	377.5858542	26.28472741	221.2673249	483.6549669	310.1885729	497.9846497	74.11474174	670.2280258	323.7158154
5.65	375.6386995	354.4617143	596.6527449	245.7670829	304.6404679	351.4935858	128.9551084	-4.709033121	192.855544	204.8513254	301.44331	40.5634877	498.4230719	386.9851162	31.8363724	210.902471	488.1675964	307.4927198	486.7762478	65.91105972	677.7475263	314.6191106
5.7	376.1476221	346.6270951	598.9065602	246.9187726	310.1523048	343.4885259	139.5244609	-14.39275865	200.0984665	214.1384823	292.4103415	42.07633168	494.2445827	396.3681402	39.2687635	199.2221937	492.2047732	304.3231924	474.3446425	57.57180722	684.1074862	305.9276369
5.75	377.3065921	339.4035824	601.233136	247.9558441	315.5562278	335.4877645	151.4818789	-23.8368004	206.747998	223.2380268	283.374996	44.81550622	489.3943822	405.1006928	47.16972191	187.595756	495.6281039	300.6254362	461.1050716	50.32515625	689.4253757	297.38152
5.8	380.9576349	333.2449274	603.0186702	248.3518453	320.7215892	327.8886987	165.3131944	-32.93534648	212.8061535	232.1420667	273.062907	49.48216612	483.6296435	412.5918795	54.12674924	177.3868445	498.2986499	296.3369185	447.5945221	45.54436828	693.8120782	288.7150112
5.85	388.3031762	328.476972	603.8456873	247.6556766	325.4887013	320.9517276	181.2183951	-41.4894241	218.3488706	240.9779338	260.5939384	56.56852149	476.8087914	418.4575602	59.06678736	169.4704935	500.1343648	291.3797259	434.384978	44.22501596	697.3471803	279.6734728
5.9	397.9568416	324.6199197	603.9568565	246.3478813	329.4371962	314.3807927	198.4803419	-48.69877679	223.6098367	249.9444664	247.2015664	65.94590726	468.8754231	422.9993755	61.78297822	162.5598926	501.2267586	285.7077528	421.4505319	45.41050475	700.0962127	270.2192171
5.95	407.9969578	320.9802803	603.784187	244.9900928	332.1084816	307.7263058	216.0806833	-53.71672299	228.8055507	259.268186	234.6375731	77.19359204	459.9219878	426.6774175	62.43585655	154.9149177	501.7056658	279.3000242	408.6512878	47.59184561	702.0996235	260.3342728
6	416.670413	316.839082	603.7607226	244.1532828	333.0395755	300.508433	233.0482733	-55.75618211	234.1343027	269.149685	224.7319867	89.81178923	450.0566882	429.93903	61.16869849	144.7325606	501.6971511	272.1330135	395.7604888	49.18615495	703.3895217	250.0012376
6.05	422.7449964	311.5790414	604.2286982	244.1630302	332.0026907	292.3599779	248.6853082	-54.60109845	239.8130461	279.7472851	218.6557445	103.0475993	439.3871866	433.109501	58.22610031	130.6361728	501.3395818	264.2174428	382.4709727	48.87710195	703.9909864	239.2037002
6.1	426.8392852	305.0959964	605.0003562	244.3247727	329.9107098	283.6321019	263.5475544	-51.17317531	246.4661193	291.1001565	215.3844955	116.2487966	428.4391297	436.1772998	54.60217856	114.0509787	500.8106174	255.8282939	368.9296728	47.39003039	703.9231887	227.9267742
6.15	429.9115324	297.472014	605.8292367	243.6580194	327.9574939	274.9524096	278.4169808	-46.77971514	254.6863407	303.1799404	213.2486946	128.7302773	417.8437116	438.9986709	51.47881646	97.08126548	500.3050674	247.3208924	355.3561434	45.78832318	703.2003869	216.1577676
6.2	432.8927394	288.8107551	606.4743666	241.1766983	327.3961889	267.0403217	294.0380611	-42.65793613	264.9786217	315.9130267	210.5914935	139.9197823	408.2967344	441.4141399	50.12385836	82.08803457	500.0265133	239.0869315	342.0418477	45.20216244	701.8328492	203.8870107
6.25	436.5269147	279.2367119	606.744601	236.2453171	329.1576107	260.5342375	310.8788785	-39.64574295	277.3943925	329.044715	206.1151155	149.5859716	400.2756448	443.351749	51.45346813	71.04288599	500.1083996	231.4623815	329.2895231	46.58163502	699.8277485	191.1088734
6.3	440.3091876	268.8266668	606.7376319	229.8675131	332.6619832	255.2299441	328.201132	-37.71556079	290.909728	341.714394	200.0242996	157.9724712	392.9237686	444.7635379	54.79028252	63.49136972	500.3858251	224.5522033	316.90933	49.70375112	697.1900736	177.8229995
6.35	443.5705128	257.6327954	606.5819028	223.4690782	336.9328409	250.7255609	345.0936923	-36.58026633	304.3789548	353.088741	192.7935889	165.4771809	385.0002732	445.6426718	58.9016874	58.28022733	500.6201395	218.3884561	304.6062345	54.0525741	693.9235977	164.0357917
6.4	445.6303719	245.6688057	606.4099195	218.5658982	341.006295	246.5826651	360.74108	-35.96837384	316.8635402	362.502187	184.9049057	172.4672217	375.1516304	445.9862941	62.5616033	54.17864774	500.5669271	212.992092	292.0374118	59.09604492	690.0319431	149.7621747
6.45	445.9503736	232.9272217	606.3232603	216.289427	344.1629141	242.4390532	374.6665964	-35.37951452	327.8395747	369.6174595	176.9469367	179.3917691	362.3487784	445.8636875	64.8430254	50.1286909	500.0532082	208.4127921	278.9484074	64.40134198	685.5197835	135.0276634
6.5	445.3331268	219.7643675	606.3094334	216.1494744	346.5218157	238.6306275	387.5271087	-33.79923292	337.628637	374.902617	169.768028	187.2239634	347.7005596	445.6613472	66.16126518	46.37932314	499.0665205	204.5239522	265.9974706	70.54492254	680.3942173	119.8707507
6.55	444.7718504	206.6251987	606.3459497	217.2199259	348.4182324	235.6195689	400.0835824	-30.09181173	346.7145117	378.9475635	164.3818146	196.932313	333.141142	445.9297108	67.27515914	43.38704781	497.6874144	201.228116	254.0607175	78.13472322	674.6663484	104.3456139
6.6	445.3140779	194.0682447	606.4099195	218.5658982	350.1816631	233.8780828	412.9804291	-23.22131438	355.5103148	382.2766903	161.8047564	209.3931851	320.9467011	447.2554645	68.9418231	41.61948379	495.9984561	198.4253104	244.0802163	87.74316788	668.3530956	88.52511097
6.65	447.7178464	182.6166855	606.531439	219.5417952	352.0962515	233.7436176	426.5333116	-12.94701909	364.2892435	385.3226351	162.3840355	224.7803117	312.941732	449.8974744	71.65346289	41.43299104	494.1138771	196.11826	236.6830499	99.64230268	661.479245	72.50400244
6.7	451.203342	172.1715096	606.6242145	219.9100819	353.9545176	234.6296107	440.2014741	-0.369208671	373.4874384	388.0518044	165.5487132	241.7774603	308.1128264	452.9442087	74.62278814	42.45110792	492.1278231	194.4417287	231.1127516	112.8836298	654.0797325	56.40227658
6.75	454.6761805	162.4475281	606.609988	219.6072321	355.5501784	235.8061058	453.3787241	12.96522763	383.4712757	390.3360073	170.1900254	258.7268745	304.5940469	455.1966454	76.8699515	44.2776947	490.1727465	193.6390055	226.2170246	126.366021	646.2021181	40.36839058
6.8	457.0380063	153.0844541	606.4099195	218.5658982	356.6847257	236.5535813	465.5952825	25.71597931	394.566054	392.0534569	175.2770124	274.1954154	300.4165334	455.4774975	77.43383997	46.52590937	488.3858694	193.9538574	220.8214805	139.0964638	637.9091645	24.58215149
6.85	457.5594791	143.7490675	605.9684773	216.7577455	357.1777546	236.34508	476.4787052	36.84784857	406.8544121	393.1005995	180.2040461	287.4208742	294.0105809	452.9114476	75.70749299	48.90967552	486.8062645	195.3705925	214.0424062	150.3960827	629.281383	9.256863745
6.9	456.9796765	134.4238228	605.6180512	215.0551753	357.2215442	235.76419	486.3500293	45.82103476	419.6626221	393.7066763	184.3471185	298.2711572	286.1065546	448.0020628	72.57261226	51.72994088	485.437696	197.5594452	206.3951037	160.812549	620.4193385	-5.359732338
6.95	456.436756	125.2756568	605.7619258	214.554005	356.9968272	235.5776897	495.5339796	52.23532761	432.1544231	394.1059424	187.3132769	306.9655422	277.9990402	441.6459399	69.20087882	55.28429428	484.2094745	199.9944159	198.7092552	171.0465729	611.4454332	-18.98629487
7	457.1097763	116.5319889	606.7986142	216.3450627	356.6847257	236.5535813	504.3346327	55.68936079	443.594073	394.5182729	188.7139299	313.6967243	271.1466542	434.8446833	66.77823465	59.85576748	483.0475424	202.1551683	191.8489611	181.7448274	602.5048207	-31.31110294
7.05	459.9804128	108.4860005	608.8787223	220.8852231	356.3890819	239.1561791	512.9985452	56.13783722	453.6712258	395.1233425	188.5807187	318.8341605	266.8469638	428.582168	66.22746097	65.60970715	481.9284076	203.6783362	186.4100384	193.2699623	593.6781891	-42.03211803
7.1	464.5875959	101.0272147	611.237429	226.3108058	355.9616648	242.7003975	521.37986	55.32923198	463.1355009	395.365884	188.9982438	323.7833976	264.9809927	423.1656028	67.30898975	72.49794142	480.5294702	204.0940816	182.2747042	205.2639701	584.4020265	-51.37611335
7.15	470.2297504	94.00746519	612.9459612	230.2572525	355.1958056	246.21592	529.2453813	55.34980697	472.9732004	394.6694835	192.4822532	330.0926724	265.1293752	418.7430958	69.52314429	80.36388918	478.5288979	202.9623879	179.0713743	217.1760967	573.9398764	-59.64529384
7.2	476.2117473	87.24700311	613.1238938	230.4775649	353.8830442	248.7548013	536.3221673	58.20769387	484.0883984	392.4900045	201.3625159	339.143317	266.8201675	415.4357999	72.37362082	89.05787517	475.5873436	199.8158846	176.4208624	228.4994494	561.4511106	-67.21067226
7.25	482.0000213	80.53788927	611.2441089	225.5023783	351.9379075	249.6313883	542.5584535	65.22468621	497.0130633	388.5910827	216.3431094	351.3264692	269.4949622	413.3116935	75.31724023	98.29554448	471.4944144	194.4841041	173.8919108	238.8434151	546.2939505	-74.47389681
7.3	487.6084551	74.20099271	607.8853331	217.2321663	349.5570158	249.4230206	548.6777181	75.36938067	511.2155152	383.7415538	234.3073303	364.3535966	273.1761914	412.4267012	78.17985113	107.8502381	467.0713257	188.4516248	171.4535413	248.6450806	529.2086205	-81.15164194
7.35	493.1328956	68.57273337	604.0072431	208.5592941	347.0511918	248.9351606	555.5699354	86.98365603	525.9133199	378.937989	251.6018069	375.6755301	277.7617193	412.752088	80.77865073	117.393212	463.4393947	183.6900339	169.006414	258.3956586	511.5087821	-86.77236348
7.4	498.6600864	63.9953301	600.6950742	202.7079905	344.7445753	248.9822072	564.0558624	98.50730262	540.3650353	375.1135157	265.3201817	383.2584718	283.1409096	414.243513	82.93999333	126.6186428	461.7991127	182.2899131	166.4556733	268.5665621	494.7615507	-90.78424361
7.45	504.2264147	60.55939002	598.902742	202.1613282	342.8442531	250.1725128	574.6156781	108.8759455	553.9852087	372.7770057	273.8050769	385.9967539	289.2470823	416.894776	84.56915595	135.2936509	462.8654036	185.4659161	163.8110752	279.6006446	480.3518273	-92.75673169
7.5	509.3946699	57.49009661	598.5908426	205.9934858	341.5969226	252.3467348	586.5250427	118.5518596	566.5064776	371.1516614	278.2356953	385.1256113	295.846016	420.2371095	85.5206797	143.4423716	465.3648396	191.290538	161.5840457	291.2362163	467.5644263	-93.57303357
7.55	513.7321147	53.75974777	599.4204104	212.2552065	341.1956021	255.154758	598.8695702	128.3178735	577.8066995	369.196385	280.242143	382.3452271	302.7696504	423.8888372	85.74703447	151.1274217	467.5661963	197.050058	160.4124712	303.1408246	455.1632597	-94.33760146
7.6	516.8279826	48.32231004	601.0310972	219.0215258	341.8245735	258.2433787	610.8267038	138.8852331	587.8381142	365.923204	281.3231658	379.3024449	309.8685811	427.4902278	85.19827245	158.4087032	467.8214004	200.1996161	160.9102697	314.9712076	441.7295074	-96.22407732
7.65	518.3637342	40.44445504	602.9461712	224.8072972	343.5185758	261.3702133	621.8634207	150.7102	596.752871	360.5777179	282.9338137	377.3521594	316.972153	430.729204	83.9269515	165.4462399	465.0226777	198.9324689	163.3743576	326.4841046	426.097559	-100.062182
7.7	518.4672884	30.87435283	604.6315512	229.5047142	345.5256232	264.5341291	631.7503176	163.0203734	605.0360691	353.4099123	286.0566006	376.3838164	324.6299271	433.7253606	82.81968477	172.8384107	460.0734767	193.9454819	167.8493407	338.1820078	408.7125292	-104.6178048
7.75	517.2978969	20.74188413	605.4584232	233.2444422	346.9518379	267.7836822	640.4485942	175.0246701	613.2424935	344.8936697	291.6204475	375.9889819	333.3349903	436.6433922	82.86515284	181.214317	454.4195671	186.5687532	174.1367875	350.6430734	390.6354769	-108.1055354
7.8	515.0096509	11.26199588	604.8065483	236.1552142	346.9231957	271.1790609	647.9573613	186.0614831	621.865146	335.5269147	300.474856	375.7574751	343.5162588	439.6298622	85.02312919	191.1423706	449.6287626	178.2322085	182.0108202	364.3787032	373.1780453	-108.5773933
7.85	511.7480082	3.448256179	602.2672791	238.6262747	344.8941529	274.7768375	654.3377459	195.6898792	631.1620538	325.8310371	312.8240769	375.3039513	355.2167608	442.6458987	89.88462962	202.9723202	447.0298828	170.3641536	191.2419403	379.5659815	357.5826371	-104.6490968
7.9	507.5214346	-2.686461651	597.9782169	241.5306087	342.0783545	278.8612028	659.9368637	204.3073689	640.7754654	316.1269017	327.6354387	374.5330518	367.598495	445.2173794	96.57012302	216.1295975	446.4023986	163.3748331	201.2304605	394.8866755	343.719186	-97.33301351
7.95	502.3008358	-7.438733056	592.3393601	246.0883546	340.0976719	283.7426984	665.1266986	212.3161555	650.1518272	306.7290347	343.4151913	373.3076823	379.6628663	446.7541762	103.9077483	229.9096114	447.1290753	157.5219599	211.4328634	408.9448137	331.0852071	-88.39314257
8	496.0518724	-11.12599363	585.7952267	253.4988822	340.5708244	289.6834915	670.2309354	220.05698	658.7653739	297.927171	358.8602717	371.4966023	390.5735072	446.7180998	110.8203314	243.7090175	448.5560206	153.0356631	221.4153282	420.558015	319.0546357	-79.60542969
8.05	488.7049549	-14.15046221	578.8183675	264.4098471	344.5135977	296.7369233	675.3900955	227.8661907	666.2238294	289.9275222	373.0447944	369.1029084	400.064708	444.8871753	116.6672647	257.1884413	450.0590344	149.9198931	230.9597342	429.0906229	306.9127743	-72.35921003
8.1	480.4368012	-16.72043911	572.1577007	277.8432389	350.8005532	303.9795293	679.9698078	235.3743508	672.4808024	282.7403562	385.6603555	366.1297782	408.8801874	441.8973749	121.921944	270.2774259	451.4474949	147.9488641	241.1310805	435.4812698	294.4339894	-66.22716553
8.15	471.4422733	-19.11368444	566.5070194	292.263083	357.8499885	310.3910987	683.2037427	242.2441982	677.5835521	276.2872516	396.6510165	362.762198	417.9903285	438.5884456	127.3322885	282.9998888	452.5170794	146.5959814	253.0444661	440.8940938	281.3481342	-60.46132552
8.2	461.9234421	-21.61978845	562.5078777	306.1959848	364.224622	315.0744007	684.380714	248.2036326	681.5727212	270.4936798	405.9456518	359.1703993	428.2447781	435.7940355	133.5908267	295.345944	453.0669434	145.3283113	267.6144734	446.3634694	267.3908887	-54.30238373
8.25	452.0788809	-24.45039922	560.5209133	318.5885814	369.0953303	317.5909712	683.0530181	253.0736557	684.524571	265.2958819	413.6838372	355.4811344	440.226337	434.1635278	141.1109641	307.2432221	453.068675	143.762088	285.2199769	452.5728372	252.3529503	-47.13154619
8.3	441.5713874	-27.59303268	559.866713	329.4385662	373.2049352	318.9330178	680.0599344	257.5441096	686.6559651	260.5490013	420.5619221	351.7184908	453.8368426	433.8206554	149.3831465	318.3827176	452.6192469	141.5568952	303.9203296	458.8865713	236.5245204	-38.8913303
8.35	430.0328551	-30.86661515	559.6300752	339.0674336	377.6257036	320.3939991	676.5147101	262.3308014	688.2392391	256.1804884	427.4330245	347.8913836	468.7992883	434.7098528	157.756922	328.4717263	452.0156513	138.5889503	321.7252919	464.5589615	220.3628487	-29.63223495
8.4	417.0630656	-34.08287709	558.9369488	347.8203831	383.3540573	323.213552	673.5578358	268.0899403	689.5454991	252.1252852	435.1002809	344.0253737	484.8238699	436.7481496	165.6479756	337.268273	451.5579414	134.7317292	337.0680976	468.9929549	204.3607501	-19.42086455
8.45	402.4627446	-37.02230013	557.2348402	355.9945057	391.0463199	328.1096889	671.9901531	275.0224536	690.7771888	248.4056298	444.1193241	340.1631744	501.3283168	439.6640278	172.5930038	344.581869	451.4455754	129.8935957	349.2515506	471.8672403	188.9247992	-8.439233389
8.5	387.0396473	-39.27101925	555.001574	363.8554869	400.3955262	334.1649057	671.1157277	281.7616621	691.9956978	244.9418137	454.3475277	336.1130819	517.271263	442.6449156	178.5353505	350.3855767	451.7547159	124.4806501	360.033832	473.5379482	174.0615527	3.305703034
8.55	372.032157	-40.3919823	553.0393934	371.5938215	410.9541377	340.1138908	669.9006657	286.7074755	693.1880126	241.71714	465.3893343	331.6491261	531.6468641	444.8466562	183.4299107	354.6272077	452.4389765	119.0085569	371.436453	474.4260515	159.5615305	15.65067298
8.6	358.8362351	-39.92387963	552.1391496	379.3471493	422.3496173	344.8159185	667.3053085	288.3512871	694.3412847	238.7136059	476.8898861	326.5440723	543.7138233	445.536196	187.22481	357.2412844	453.4495075	114.0102254	385.2016703	474.9097811	145.193002	28.44115861
8.65	348.4726978	-37.54096485	552.8120706	387.0774594	434.2135367	347.5216028	662.5383397	285.6883726	695.4428513	235.9120572	488.5893059	320.6612847	553.153002	444.3268268	189.9940715	358.1941996	454.6663547	109.8429063	402.0875389	475.2472127	130.8311816	41.59140022
8.7	340.1343925	-33.3079005	554.4932163	394.3444987	445.7856571	348.4526578	656.1095635	279.9019252	696.4802421	233.2923292	500.0926258	314.2884166	560.3369517	441.6868455	192.0102065	357.7897195	455.6375899	106.0554009	420.0282654	475.1853511	117.2948766	55.16180193
8.75	332.4759804	-27.46980519	556.418721	400.5824384	456.2288961	348.0231176	648.9419626	272.8083984	697.4411729	230.8333726	511.0330949	307.8168204	565.7404164	438.3332123	193.6387577	356.3675965	455.8137726	101.9193518	436.7180942	474.4517998	105.5973543	69.24124721
8.8	324.0755162	-20.26380906	557.8736974	405.3002659	464.7779932	346.6034448	642.153855	266.4732201	698.3135244	228.513361	521.0597092	301.6206778	569.7378536	434.9608984	195.2357085	354.2604787	454.6351316	96.67417788	450.305273	472.7882991	96.7782482	83.8678182
8.85	313.7827504	-11.96773405	558.3938636	408.363277	470.9803913	344.5125129	636.8323419	262.7743337	699.0853095	226.3097776	529.9162671	295.9181337	572.7101962	432.1586741	197.0356252	351.7431512	451.710079	89.79299212	459.7040456	469.9474442	91.40995711	98.9472526
8.9	301.9369867	-2.857731059	558.1383932	410.3752076	475.6445734	342.1708607	632.8807274	261.4803006	699.7446258	224.1994803	537.7753347	290.2350121	575.4983765	430.0424301	199.0992028	348.8593218	447.5108014	82.10546546	465.9911905	465.9821165	88.51174916	114.564664
8.95	289.2623401	6.741331667	557.3852463	412.1799956	479.8124638	340.0598851	629.9375489	261.7752043	700.2795959	222.1587435	544.9415582	283.9600884	578.97512	428.6063624	201.3683313	345.5965724	442.7759937	74.83550903	470.4843686	460.9738362	86.70056618	130.80618
9	276.514053	16.48426674	556.4093374	414.5990405	484.4702699	338.6698882	627.5808829	262.778656	700.6782944	220.1632742	551.7169167	276.4787011	583.9690648	427.8469896	203.7855556	341.9413957	438.3098075	69.31589798	474.389857	455.0131797	84.61682331	147.8100658
9.05	264.4561915	26.09648925	555.4617133	418.2028969	490.2546323	338.3535906	625.3940598	263.7143227	700.9286607	218.1882024	558.291739	267.3460305	590.9122658	427.7060723	206.2484086	337.9442409	434.7500262	66.54789348	478.6967365	448.2791883	81.19244795	165.6552188
9.1	253.275657	35.43156697	554.7626708	422.7457732	496.5121732	338.4460375	623.3600249	264.6061274	701.0183987	216.2080438	564.2718185	256.9530461	598.9396691	427.8424984	208.2820818	333.7848234	431.7953062	65.69875598	483.2583621	440.8563207	76.97622677	183.9360349
9.15	243.1343633	44.39785059	554.5281926	427.7824892	502.3214158	338.0677953	621.4938833	265.5910867	700.9348602	214.1966324	569.0958633	245.8714831	606.9406137	427.8364796	209.3538288	329.7259078	428.8695605	65.48833029	487.751247	432.8718734	72.79325739	202.1009253
9.2	234.1947924	52.90167664	554.9645547	432.8769841	506.8411257	336.3612249	619.8119895	266.8062831	700.6649127	212.1270224	572.1775474	234.6681712	613.9499332	427.2927336	208.9236932	326.0273598	425.3665189	64.6082497	491.8545725	424.4407089	69.4463661	219.5944225
9.25	226.5287707	60.88785164	556.0554251	437.5845798	509.5004441	332.8159292	618.3790879	268.3892912	700.1947878	209.9713552	573.1683215	223.759714	619.4076227	425.9462623	206.6560592	322.8948917	420.8413189	62.05521067	495.2826026	415.6901293	67.6241545	236.0894653
9.3	220.5003192	68.94140851	557.1515975	441.3755361	510.9781952	328.2863828	617.0646106	269.7988178	699.5099092	207.7006895	572.75179	212.9467561	623.7339337	423.8578586	203.1288798	320.2222412	415.6300945	58.35892316	498.333509	407.0233999	67.36187049	252.1232341
9.35	216.3473603	77.66654003	557.4063927	443.7370363	512.1465532	324.0527951	615.8203484	270.5776183	698.5946958	205.2847895	571.8844259	201.9321787	627.6016417	421.2378954	199.1995104	317.9088944	410.2828836	54.40841828	501.2947418	398.9375828	68.55944553	268.3977679
9.4	214.2957157	87.63491238	555.9768623	444.1643621	513.8686827	321.4538642	614.5947931	270.2668765	697.4323359	202.6918657	571.5733938	190.4536283	631.6380468	418.3017743	195.7558512	315.8604152	405.3953248	51.14104102	504.4469272	391.9745709	71.1063434	285.5524433
9.45	214.3842275	99.17100411	552.2763103	442.3341979	516.7942356	321.3716188	613.3641104	268.5542387	696.0045268	199.8882613	572.5804179	178.2954122	636.3094792	415.1802151	193.5088107	314.0714452	401.4875043	49.32036198	507.9699029	386.4854726	74.81897134	303.9472224
9.5	215.5263468	111.4639635	546.6659096	438.7704195	520.3413721	322.5541233	612.3774895	265.9932484	694.2911738	196.8380756	574.5311057	165.6886162	641.3912655	411.7012028	192.0122426	312.3297235	398.3146244	48.60535572	511.2971043	381.753757	80.20321742	322.9003315
9.55	216.4930198	123.5175288	539.8290194	434.2825219	523.7837527	323.3099541	611.9028779	263.283793	692.2700372	193.5027111	576.7624633	152.8993396	646.5761979	407.5953357	190.5598224	310.4642351	395.5242445	48.44504906	513.8409565	376.8325714	87.65386925	341.5461557
9.6	216.1030075	134.4503718	532.5433364	429.7622836	526.4503787	321.9902335	612.214158	261.151174	689.9163183	189.840332	578.5866276	140.1718253	651.5844518	402.5782133	188.4308558	308.2955396	392.7470143	48.27603427	515.0260972	370.7233205	97.50927496	359.088833
9.65	213.5572685	143.7925998	525.5725957	425.9343712	527.9278577	317.3425026	613.4891235	260.1110791	687.2021692	185.8052117	579.4680416	127.7273142	656.193446	396.4365577	185.070176	305.7080085	389.6199118	47.61434776	514.4924221	362.671584	109.7265341	374.9180676
9.7	209.6854351	152.3147461	519.1591365	422.7843439	528.7733661	309.9486347	615.356449	259.7622217	684.0961061	181.3469465	579.2010786	115.317383	660.4544783	389.3545612	181.0085043	303.0796642	386.2084271	46.77753924	512.7067669	353.0138461	123.0790185	389.2897955
9.75	205.6842135	161.0272193	513.3993979	420.0024475	529.7486208	300.8124551	617.3186605	259.4495087	680.5623051	176.4095027	577.7143796	102.6842427	664.4073736	381.5915574	177.0227639	300.9208904	382.6186838	46.13961196	510.3911882	342.507841	136.2050347	402.60754
9.8	202.7616244	170.8662316	508.3767197	417.2508202	531.6295845	291.0307377	618.8940468	258.5205028	676.5597457	170.9300544	574.9209104	89.54078983	668.0802568	373.4194717	173.9247387	299.7625303	378.9640534	46.08145728	508.3244096	332.0423856	147.9144649	415.292341
9.85	201.7631173	182.3913001	504.0032308	414.2032613	534.9430175	281.5938385	619.7136744	256.4485334	672.0411643	164.8375567	570.8827228	75.73704817	671.5285671	365.1079819	172.2792788	299.8542141	375.3004356	46.84911101	507.199972	322.4503399	157.4315284	427.6153066
9.9	201.894942	194.6618009	499.9201507	411.0082306	539.1457731	272.3897589	620.0262798	253.5431527	666.9517616	158.0509826	566.0143285	61.95684966	674.7159805	356.8034909	171.2306017	300.2958896	371.4086861	48.16355193	506.7714908	313.7119918	165.8209714	439.3614091
9.95	201.9595356	206.5405683	495.5918458	407.8865031	543.4814865	263.0558868	620.1938343	250.276197	661.2275926	150.4771226	561.0147316	49.23260699	677.6403874	348.6642071	169.6639977	299.8789671	367.0218654	49.6441392	506.593301	305.5640675	174.3472416	450.168739
10	200.7970906	217.014104	490.448114	405.0611751	547.2045395	253.1645929	620.5807943	247.1384354	654.7935419	142.0078179	556.6722402	38.76177393	680.2960447	340.8617645	166.4406123	297.3780867	361.8594626	50.908729	506.1973083	297.6909295	184.1514403	459.6613036
10.05	197.5850424	225.475006	484.1009903	402.8056639	549.7822506	242.318424	621.4198707	244.4729123	647.6513551	132.5895916	553.5056692	31.35632649	682.6952466	333.4982624	160.7294038	291.9330584	355.7699953	51.70821702	505.1747289	289.690743	195.9884342	467.5936038
10.1	193.0080817	232.2621597	476.4721227	401.162929	551.2930836	230.7993201	622.2714378	242.0242574	640.0597111	123.2589428	550.9930937	26.18846349	684.9255431	326.3970464	153.3270388	284.2097975	349.2514008	52.27211962	503.6432759	281.5319425	209.2209236	474.4568322
10.15	188.0159355	237.8983576	467.7522251	400.2872449	551.9669359	218.9808386	622.545254	239.4075403	632.4592544	115.2954119	548.2145881	21.84961255	687.0873736	319.305333	145.4625885	275.3306913	342.9581145	52.92676228	501.8226701	273.1488567	222.9535584	480.8399535
10.2	183.5766205	242.8650336	458.1589563	400.3461434	552.0337403	207.2918161	621.6433392	236.2177118	625.3882074	110.1320817	544.1931804	16.83279349	689.2857041	311.957659	138.4915305	266.5411376	337.5803897	54.00296674	499.9439496	264.481712	236.3813701	487.2962336
10.25	180.338599	247.5224168	447.9281642	401.4638332	551.7700404	196.1428154	619.1807061	232.1961166	619.2880487	108.6440167	538.1367664	9.888447959	691.5894185	304.1184189	133.4554246	258.8846352	333.6991203	55.81249085	498.1299824	255.4825723	249.1135697	494.3133508
10.3	177.7627982	251.8678339	437.8370546	404.080197	551.5134481	185.3746143	615.6554234	227.7431786	613.9412879	109.1693333	529.9736383	1.143672335	693.811779	295.8082502	130.0059673	252.3921579	331.2015028	58.47444972	495.8479307	245.871785	261.7681613	501.7644263
10.35	175.0379843	255.8481354	428.8122762	408.616392	551.6767474	174.8383937	611.8014285	223.4456464	608.8935553	109.2944661	519.8778087	-8.916530417	695.7138648	287.1418142	127.3754172	246.762368	329.8067745	62.07323206	492.4509549	235.3711071	275.0821521	509.4533211
10.4	171.3447037	259.422599	421.8523189	415.4392895	552.6887716	164.3922098	608.4115104	219.9487388	603.6063465	106.5292724	508.0406623	-19.75596733	697.0480412	278.2274567	124.7532873	241.6527707	329.2216394	66.68601	487.2270036	223.6316659	289.671453	517.1733757
10.45	166.0073295	262.5240286	417.5994834	424.6455172	554.7558747	153.8507604	606.1164093	217.8244836	597.5827784	99.03060829	494.7422895	-30.78243557	697.6084164	269.1540447	121.5168107	236.70326	329.1196096	72.18662375	479.6138624	210.4026691	305.7777424	524.7569025
10.5	159.1148146	264.6672572	415.0475504	435.2735012	557.3746118	143.2402141	604.6862118	217.241085	590.6424614	87.90409195	480.5682662	-41.29651594	697.3695325	259.8843967	117.593996	231.4095311	329.4117376	78.26719614	470.0823601	196.261866	322.5043423	532.3334592
10.55	150.8634545	265.2403747	412.7245643	446.262161	559.7789524	132.553783	603.6706612	218.2604704	582.7492735	75.13018846	466.3587235	-50.47022623	696.3628252	250.3761559	113.0420487	225.1876578	330.0202835	84.47809062	459.4471861	182.1219178	338.8780233	540.0907599
10.6	141.4289691	263.5949975	409.1682789	456.7155358	561.1877509	121.7405023	602.6066552	220.9214966	573.9265421	62.95584663	453.1129723	-57.36038911	694.6156655	240.5874475	107.9105035	217.4217967	330.8688444	90.38738687	448.6998904	169.1196765	354.1005319	548.2183892
10.65	131.0464095	259.282807	403.4080866	466.223799	561.0538742	110.7954456	601.1129942	225.1514769	564.3179227	53.38528533	441.6058856	-61.31923521	692.1524198	230.4767143	102.4136502	207.7877945	331.8612451	95.66138679	438.8105832	158.2685047	367.5785742	556.8031014
10.7	120.3257044	252.9713787	396.5813954	475.5307788	559.4528273	99.50006801	598.9556543	230.3296116	554.337495	46.47152431	431.3176731	-62.80450756	688.9954882	220.0026584	97.3617288	197.0784375	332.6228809	100.0728642	429.8514049	149.4424712	379.2311203	565.2408293
10.75	110.1139031	245.7058392	390.431888	485.5458571	556.7043384	87.696674	595.945532	235.736564	544.5042629	41.68138436	421.1896881	-62.84492926	685.1663581	209.1242965	93.88572148	186.6139405	332.7732116	103.4673747	421.6228013	142.0735842	389.0591396	572.9281508
10.8	101.3709859	238.6329745	386.7654609	497.0189015	553.1389254	75.23255938	591.8780297	240.6836093	535.3652666	38.40501707	410.0333496	-62.5346203	680.686707	197.8011467	93.17579346	177.8411264	331.9325017	105.6921872	413.862209	135.4949213	397.0873131	579.349635
10.85	94.79739969	232.5844632	386.769514	510.1875231	549.075009	62.036377	586.6725298	244.7485839	527.2335553	35.82904009	396.914307	-62.73838836	675.5795866	185.9935672	95.83810388	171.7915713	329.8955748	106.7692255	406.2469379	128.9893335	403.4385386	584.2333563
10.9	90.03023317	226.8607511	389.3157626	524.2230767	544.8824903	49.13298512	580.6055482	248.2878392	519.7274079	33.45943531	382.2859242	-63.26660969	669.8707186	173.6632722	100.6798624	167.5893432	327.3620076	107.6507011	398.7458393	122.3926426	408.4459336	588.0801131
10.95	86.2960692	220.3178478	392.7796917	538.1754117	540.9926774	37.83958305	574.1571284	251.8899175	512.1230037	30.55772344	367.1458973	-63.59022472	663.5899312	160.7740585	105.9309463	163.776241	325.209214	109.4753255	391.356621	115.6201666	412.4522369	591.5022246
11	82.76631782	211.7375198	395.6872722	551.3402211	537.8857426	29.61120493	567.8514676	256.1331778	503.6164255	26.33363829	352.6279252	-63.14963884	656.7727583	147.2927786	109.8706524	158.8564386	324.3295308	113.368097	384.0739164	108.5804707	415.7497984	595.0582622
11.05	78.82722182	200.2141199	397.0208155	563.3123882	535.8283793	25.40837401	562.0268722	261.4127353	493.5615474	20.29540795	339.6844024	-61.50310472	649.4184622	133.2370528	111.2704326	151.6306733	325.3301154	120.0773942	376.9297947	101.2648646	418.5763309	599.0830986
11.1	74.61313123	186.3607454	397.287492	573.9965906	534.169313	23.58555947	556.4363428	267.4024535	482.1332813	12.58734769	328.0150374	-59.0053595	641.3468037	119.2392562	110.4887662	142.5267187	327.7593953	128.6828413	369.5096537	93.57277727	421.2190022	603.3036195
11.15	70.57005863	171.2841964	397.1884742	583.2822662	531.9382945	21.77438044	550.5801918	273.5869506	469.8261476	3.839538156	317.0018881	-56.17955032	632.3412447	106.0877469	108.2985955	132.345143	330.8797489	137.9180915	361.4434537	85.49235144	423.9046677	607.2923219
11.2	67.18619156	156.2128027	397.3827086	591.0172431	528.1165357	17.53123496	543.9235153	279.4795913	457.2303002	-5.23221715	305.9579458	-53.55818426	622.1878896	94.68698601	105.4868096	121.9459757	333.9908997	146.6111774	352.326725	76.99877148	426.8528291	610.6426681
11.25	64.94958379	142.3218223	398.4429069	597.1409549	521.9830088	9.085374887	535.9964059	284.6797129	444.9294512	-13.93563542	294.2453458	-51.59237709	610.7583691	85.78398231	102.852439	112.0648076	336.5204689	153.9479752	341.9220737	68.13319814	430.273428	613.0384597
11.3	64.07633704	129.8042602	400.3123569	602.1782004	514.0203336	-2.136611353	526.724629	289.2571812	433.20642	-21.41113989	282.0916948	-49.84128075	598.2900686	79.06021933	101.0371105	102.6384061	338.6460666	160.4781489	331.0430827	59.90548887	434.1322283	614.4929544
11.35	64.77496982	118.7440528	402.8828196	606.7543183	505.2208463	-13.68822764	516.1299243	293.2978392	422.2987396	-26.87198157	269.8230207	-47.82510399	585.1221034	73.85843467	100.686032	93.4727007	340.6479907	167.0078134	320.8287581	53.49222947	438.3793354	615.0655975
11.4	67.2388787	109.2131384	406.041341	611.4573956	496.7631099	-22.7908436	504.2261844	296.8785772	412.4736445	-29.4996772	257.806655	-45.05217928	571.6106453	69.43372255	102.4502889	84.37913191	342.7905915	174.2951476	312.5552131	50.16771675	442.968119	614.8116936
11.45	71.51951715	101.1423597	409.635541	616.6569037	489.6999225	-27.24122141	491.0845807	300.0367107	403.8462459	-28.8525493	246.4141754	-41.1918957	558.0640429	65.19276172	106.6659262	75.2140229	345.2709309	182.8256297	307.0843072	50.70819212	447.854995	613.7825411
11.5	77.0661706	94.26602973	413.6494406	621.9227032	483.9405147	-28.02870271	477.1423471	302.6611404	396.1273862	-26.02639155	235.7610193	-36.72215325	544.4775835	61.38178286	112.6576658	66.28658653	347.8330715	191.6623623	303.6763149	54.0537161	452.9992091	612.0255685
11.55	83.11431002	88.1599702	417.996241	626.6549949	479.0329398	-27.11132848	463.0311508	304.6034181	388.7551129	-22.62000549	225.9460872	-32.3238366	530.8649734	58.52933626	119.345337	57.85831415	350.2000539	199.7019312	301.0191653	58.56103331	458.3626231	609.5844684
11.6	88.91684294	82.37421092	422.6091514	630.3073661	474.4546736	-26.52134842	449.4726311	305.6955801	381.099131	-20.24924836	217.0511178	-28.68616708	517.263624	57.20133328	125.6596041	50.1649278	352.11565	205.9168795	297.7589008	62.60639801	463.9095047	606.4993282
11.65	93.93480238	76.57401329	427.5027392	632.4671391	469.6560896	-27.99322728	437.079627	305.8882336	372.6754145	-20.11246945	209.1364249	-26.27276202	503.7429166	57.82044234	130.7476535	43.38338368	353.4268455	209.6470357	292.8632903	64.98882404	469.6063215	602.8067526
11.7	98.42848761	70.61283043	432.5921201	633.1982816	464.3104707	-31.36746593	425.5577811	305.3031958	363.6711332	-21.37388678	202.1799182	-24.65024831	490.2746222	60.11625544	134.7581283	37.56847363	354.7891918	211.8773085	286.425095	66.19784258	475.4215389	598.5399785
11.75	102.8372075	64.53991461	437.8376818	632.6555059	458.0645497	-36.26189783	414.3208314	304.1404133	354.5708222	-22.6294427	196.092242	-23.18145704	476.8204934	63.61434516	138.1151088	32.8151955	356.9323213	213.8393213	278.8536896	67.12199189	481.3254222	593.7289777
11.8	107.5936637	58.41335173	443.2016369	630.9765186	450.5425411	-42.29753338	402.7162564	302.6116703	345.9307836	-22.41946882	190.787582	-21.22021254	463.3085036	67.8125394	141.2377846	29.22594643	360.556934	216.7281593	270.5886941	68.66137452	487.2898414	588.4005471
11.85	112.8836718	52.31073913	448.6473468	628.2853327	441.5350181	-48.99593903	390.2132996	300.910428	338.2519308	-19.64676344	186.1243608	-18.38279326	449.6844808	72.24191947	144.4656918	26.8766814	366.1214957	221.3179132	262.1131816	71.5946526	493.2880789	582.578384
11.9	118.2376726	46.56093149	454.1387425	624.6949973	431.4209636	-55.93729513	377.3535168	299.3494647	331.5634596	-15.22815946	182.1416293	-14.86294198	436.155212	76.92125642	147.4609545	25.35442192	372.88136	226.7644351	254.0618886	75.85246619	499.2946386	576.2831446
11.95	122.9565963	41.49183954	459.6398184	620.3098751	420.9096828	-62.46813243	365.0694646	298.2830135	325.7184436	-10.55264222	178.8614045	-11.05492631	423.0280905	81.82263636	149.7950552	24.16949904	379.9241324	231.9305543	247.1451074	81.18349464	505.2850552	569.5324831
12	126.3491709	37.42373382	465.1141833	615.2275663	410.8041248	-67.86425298	354.4206881	298.0905849	320.5349054	-7.006465226	176.2993273	-7.351994963	410.6355746	86.91066628	151.046629	22.83125244	386.4291558	235.7702036	242.0823451	87.3138421	511.2357016	562.3410704
12.05	127.8676864	34.49934265	470.5246541	609.540555	401.7464259	-71.62623614	346.2215746	298.9243732	315.7781193	-5.568677593	174.3878628	-4.048537827	399.1903943	92.13091958	150.9604283	20.97691418	391.885099	237.5453376	239.2052076	93.93962233	517.1235938	554.7205884
12.1	127.8629189	32.4822524	475.8328825	603.3376352	393.6646258	-73.69665314	339.5262269	299.8464259	311.4420775	-5.030951318	172.4897311	-1.51337002	388.4503774	97.52069008	150.4584064	19.14995565	396.9633324	237.8688435	237.7351851	101.2925453	522.9261889	546.6796971
12.15	126.7970596	30.93202904	480.9990082	596.7051645	386.1769019	-74.40530236	332.9442068	299.6646001	307.4779562	-3.828311662	169.8312748	-0.095103533	377.9932782	103.091149	150.6100046	18.0685387	402.529002	237.566056	236.4496505	109.5448079	528.6211757	538.2239719
12.2	125.1317941	29.40783976	485.9813312	589.7281782	378.8609777	-74.11052063	324.9629337	297.1436675	303.8519143	-0.386739021	165.6223862	-0.1458462	367.3651492	108.8632581	152.4834321	18.45503142	409.387027	237.4395622	234.1381777	118.8904929	534.1862527	529.3558048
12.25	123.2897483	27.61984169	490.7360007	582.4913931	371.37123	-73.16624082	314.3518711	291.3349195	300.5206609	6.318421927	159.4029917	-1.737840384	356.1242152	114.7752981	156.7231927	20.74303861	418.0138849	238.1138418	230.0195412	129.3807882	539.5988905	520.0742654
12.3	121.587584	25.65926036	495.2167175	575.0801231	363.7639763	-71.89032748	302.0945116	282.9661741	297.2985621	15.10368255	152.1141074	-3.762833517	344.5323451	120.7484891	162.4130172	23.94234042	427.3995084	239.2619102	224.5363593	140.3869079	544.8360735	510.3749147
12.35	120.3247921	23.73992255	499.3744484	567.5811205	356.1914446	-70.56194003	289.8219822	273.3354037	293.9750623	24.33677828	145.0842062	-4.739483551	332.9361866	126.5734191	168.3101826	26.76175509	436.3455888	240.4482096	218.5195982	151.1388229	549.8740152	500.2495623
12.4	119.8045634	22.08017143	503.1571524	560.0833582	348.80744	-69.46649657	279.4605898	263.9636853	290.3251501	32.44882357	139.7257454	-3.147813408	321.7008604	132.0303402	173.2393998	27.95942216	443.7704761	241.2646103	212.7938162	160.8653585	554.6878388	489.685958
12.45	120.2685774	20.88701508	506.5095197	552.6787601	341.7463439	-68.71902566	272.6255326	256.2240205	286.1567532	38.28830563	136.9798057	1.868818307	311.0898474	136.973487	176.3845844	26.65007853	448.9542713	241.4762704	207.9557379	169.0102457	559.2694172	478.7504801
12.5	121.6920721	20.30437534	509.3727258	545.4628847	335.1081789	-68.0966479	268.557051	249.8583053	281.7384156	42.42454908	136.175396	9.035282688	300.9106075	141.4517738	178.2929055	23.89688672	452.7463841	241.564406	204.2131721	176.0179086	563.6693898	467.9422551
12.55	123.9658785	20.45886106	511.6842025	538.5355665	329.0474422	-67.19171971	265.7636059	244.1132216	277.3991906	45.73033047	136.1172959	16.4923545	290.8224369	145.5682374	179.8125409	21.11434936	456.2123985	242.1245038	201.6317199	182.5202174	567.9491181	457.9227033
12.6	126.9758307	21.47159926	513.3774315	532.0015129	323.72912	-65.59126822	262.6483584	238.1416895	273.4853432	49.06533145	135.6180339	22.46033827	280.4651161	149.432871	181.7787392	19.73194128	460.3668616	243.7357565	200.2780192	189.1317898	572.152802	449.4138658
12.65	130.6002996	23.19161897	514.3907756	525.8167632	319.2121099	-63.00915847	257.9084773	231.2544531	270.1827734	53.1041633	133.6610035	25.63930894	269.7100483	153.243774	184.8492628	20.67360356	465.8140613	246.8210003	200.0190618	196.3179983	576.2746248	442.8337145
12.7	134.816373	25.28175532	515.0732022	519.4746328	315.232558	-59.39768685	252.2390631	224.0337872	267.4276923	57.88394879	130.0688329	26.4292894	259.1895728	157.22003	188.92581	22.9343589	471.7666719	250.8569057	200.0418392	204.097659	580.0997356	437.2711318
12.75	139.6658187	27.20610355	515.7964406	512.316793	311.3769055	-54.86545609	246.7259879	217.3618315	265.0030617	63.32400034	124.7989689	25.62136087	249.7659624	161.6196744	193.7867081	25.04018046	477.176571	255.2346229	199.2921682	212.3775044	583.4136596	431.4089803
12.8	145.193002	28.44115861	516.9467059	503.6494564	307.2229431	-49.51839821	242.539153	212.2043482	262.6888305	69.34597607	117.7941187	23.99507376	242.3514302	166.6866739	199.2306059	25.55295267	481.0812158	259.4020729	196.733831	221.0996626	586.0295061	423.8564381
12.85	151.4859609	28.60718977	518.7616482	492.9076	302.463685	-43.60062279	240.6145511	209.3199074	260.3176483	75.86053251	109.1703643	22.33420835	237.6370398	172.4438096	205.1119693	23.51922198	482.8759718	262.9629422	191.7234261	230.1536163	587.8599234	413.4814079
12.9	158.0885908	27.59344703	520.601418	480.4656326	297.5180251	-37.49730004	240.3958527	208.064237	257.9807618	82.76039529	99.60753184	21.21025078	235.2717523	178.6574664	211.503583	19.91393513	483.2875717	266.0972278	185.4468659	239.580389	589.1021528	400.5710722
12.95	164.5440818	25.3893348	521.5876749	466.8719595	292.945232	-31.72935063	241.0455213	207.5779443	255.8103933	89.84231882	90.0745059	21.24629178	234.624472	184.9644145	218.4351679	16.1109295	483.2746368	269.0711693	179.5714207	249.2949628	589.997149	385.8918023
13	170.4120506	21.97614408	520.7713396	452.6607736	289.3068161	-26.8205535	241.7159295	206.9858682	253.9367827	96.90561606	81.60976003	23.07961951	235.0487855	191.0250736	225.9109843	13.47850415	483.7767802	272.1275879	175.7850539	259.1552459	590.7887487	370.3481687
13.05	175.3993407	17.51493157	517.4517158	438.3440956	287.03529	-23.10697461	241.7488298	205.666405	252.543817	103.8196389	75.05734335	27.10545917	235.8219422	196.4726857	233.9347774	13.13361005	485.4963564	275.4524313	175.2478695	269.0394787	591.6974819	354.7568198
13.1	180.2589305	13.29994823	512.2939555	423.9434808	285.8080402	-20.43764117	241.5078685	203.8587706	252.0099333	110.9296221	70.37095003	33.08256457	236.303542	200.887861	242.3450133	14.84488002	488.3630564	278.5385599	177.1308693	278.6674244	592.7167894	339.2401197
13.15	185.8730611	10.86266184	506.4038431	409.6225539	285.1341805	-18.48919697	241.4567267	201.9984377	252.7730326	118.6892016	67.14947451	40.44958861	235.8035458	203.8504899	251.0238156	18.1633128	492.1532372	280.8193837	180.1028096	287.8765386	593.7927165	323.6965919
13.2	193.07131	11.72054936	501.0697453	395.7061822	284.5233445	-16.93730073	242.0614812	200.5286097	255.2477141	127.5131235	64.96635403	48.64752125	233.6262796	204.9415079	259.8656977	22.64468839	496.6579741	281.7553525	182.8847151	296.5602335	594.8680173	307.9975871
13.25	202.296229	16.82524061	497.3290775	382.5305824	283.5518968	-15.46974365	243.6396749	199.8075785	259.6728159	137.5500969	63.45952224	57.22735689	229.1990239	203.9777524	268.7594997	27.78162282	501.7044368	281.0057417	184.4872689	304.7712897	595.8726841	291.9823112
13.3	212.073058	24.80390402	494.8343306	370.57961	282.7028977	-13.50437114	246.0007084	199.9291911	265.5419959	148.0709335	62.51943562	65.92229649	222.7225851	201.918498	277.5648295	33.39884344	507.0007268	279.2473535	185.6218125	313.0966208	596.6071028	275.6061169
13.35	220.6781965	33.83253068	492.7700326	360.2330541	282.5652188	-10.47066994	248.8373461	200.9145335	272.2099676	158.202986	62.13399467	74.60703769	214.5869052	200.0255678	286.1254288	39.26995518	512.2219639	277.3140827	187.2357473	322.1778648	596.84542	258.7084887
13.4	226.5573697	42.25366635	490.242916	351.8129608	283.7198629	-5.819271429	251.8452552	202.7792418	279.0879994	167.165425	62.28964035	83.16101269	205.2224784	199.6125159	294.3016297	45.18447926	517.0410632	276.0245879	190.2324926	332.5799013	596.3417579	241.0803017
13.45	228.7272533	48.99809464	486.4675214	345.4499807	286.5038242	0.742071175	254.7328416	205.419951	285.7702332	174.5402242	62.90236445	91.45077695	195.015526	201.6865692	301.9681095	51.01823376	521.3487786	275.8685703	195.2195048	344.5440997	594.8809803	222.6511079
13.5	228.6554102	54.78138436	481.1868831	339.979626	290.02331	8.407226238	257.3437551	208.2304644	292.2995386	180.983675	63.61238449	99.52888238	184.7111049	206.1852264	309.0739086	56.29823865	525.5655659	276.0135721	201.5554969	357.1926937	592.4309886	203.9450398
13.55	228.2454145	60.70468155	474.229828	333.9947326	293.1830276	16.16016786	259.489971	210.4358304	298.8107297	187.3512434	64.06638211	107.4855841	174.9729441	212.6735959	315.5634818	60.63524062	530.3362486	275.3356518	208.4653057	369.4928275	589.0561717	185.9432117
13.6	229.3659434	67.79431804	465.3442992	325.9457968	294.9404692	23.06334555	260.9913585	211.2776451	305.412885	194.4397856	63.91846075	115.41611	166.4807061	220.6788721	321.389856	63.65595088	536.2966879	272.7365816	215.2578549	380.5504538	584.847858	169.8258309
13.65	233.2433035	76.58758448	454.3589824	314.6255545	294.6381769	28.50297094	261.6955454	210.2236964	312.089374	202.7884349	62.88949173	123.4171863	159.812555	229.8679274	326.5353693	65.22308213	543.8658461	267.4937344	221.623461	389.8420098	579.8938575	156.5073818
13.7	238.3303934	86.27863938	442.0373893	301.5708636	293.4130822	33.07693129	262.038451	207.8653653	318.575595	212.1579318	61.16850809	131.3681121	154.7958628	239.8610663	331.1252763	66.31705364	552.471751	260.2956666	228.2425655	397.7385823	574.2083295	145.2832565
13.75	242.571434	95.84548015	429.766313	289.3806892	292.7438333	37.64788603	262.5365621	205.0536289	324.5451334	222.1492046	58.97470178	139.0618798	151.0520148	250.3912616	335.2770529	68.09588166	561.3115405	252.1559254	235.9237432	404.7816518	567.7552019	134.8571606
13.8	244.0294328	104.3966096	419.3304859	281.1809265	294.0951648	43.03260464	263.7066361	202.6544646	329.7055576	232.4068415	56.52322262	146.292404	148.1864294	261.2103928	339.0894833	71.68567161	569.5966872	244.0675937	245.3858053	411.4463379	560.4593557	123.7528264
13.85	241.360754	111.3165188	412.1764546	279.3511259	298.4715106	49.78949567	265.872883	201.2579263	333.825137	242.5990954	54.02793361	152.9506779	145.9230297	272.1726149	342.6605335	77.75787963	576.6859942	236.7999135	256.9439722	418.0300395	552.2819256	110.6530771
13.9	236.0246283	116.8943657	407.6172865	282.2634691	304.800167	57.1129608	268.6087965	200.3593002	337.043789	252.5549014	51.8010488	159.6918334	144.868063	283.6909285	346.0229662	85.28315934	582.6461614	230.2141758	270.1021503	424.2885321	543.3045308	95.83645256
13.95	230.023195	121.4416112	404.0761466	286.9442581	311.6214751	64.02713215	271.2865116	199.1523683	339.4980626	262.0874535	50.13461293	167.2614821	145.8497859	296.2841316	349.2146415	92.84082362	587.6666858	224.0076446	284.1896442	429.9090085	533.7170268	80.03506608
14	225.4032165	125.2212089	399.8536891	290.4186061	317.5824322	69.64981475	273.2944629	196.829147	341.3151024	271.0193236	49.31906513	176.370906	149.6323897	310.3757498	352.2852478	99.08727526	591.9329789	217.8785146	298.6287334	434.6295728	523.7744271	64.13301721
14.05	223.7072434	128.541681	393.7105674	290.567394	321.7715147	73.45420086	274.2876825	192.8554844	342.7034609	279.284148	49.51603995	187.3573068	156.4395451	325.9109868	355.287382	103.084507	595.6056669	211.5048179	312.7974239	438.3326496	513.7642452	49.01998895
14.1	223.907405	132.0836511	386.3482317	288.6033539	324.9122314	76.26652108	275.0774798	187.7989953	343.8427081	286.9503848	50.64210091	199.2182497	164.739435	341.5480844	358.3015804	105.3342879	598.5523404	204.8283344	326.1437545	441.1110261	503.9537139	34.88882106
14.15	224.4749653	136.6274785	379.1171143	286.4923687	328.0053774	79.11731476	276.7448463	182.5061442	344.9396961	294.175598	52.50254509	210.6925556	172.7862154	355.7988431	361.4058635	106.6485007	600.6065756	197.7725073	338.0842867	443.0920831	494.6528387	21.77097062
14.2	223.8970534	142.9513451	373.5237029	286.3016873	332.0079065	82.99445764	280.3669978	177.8665258	346.1930418	301.1013024	54.9121031	220.602329	179.0440726	367.4357243	364.6688272	107.8154533	601.5928158	190.2471895	348.1022713	444.3929468	486.1974604	9.692501009
14.25	221.1365785	151.5225315	370.8697921	289.7357347	337.5196822	88.47280205	286.6609032	174.5216735	347.7426759	307.8196055	57.70794467	228.2237405	182.6041547	375.8555439	368.1070152	109.4104708	601.4076381	182.2579943	355.980352	445.1094689	478.7825755	-1.424184479
14.3	217.1500947	161.7034613	371.1766861	296.3886548	343.7546805	94.66141361	294.948254	172.4327538	349.7860266	314.5903392	60.67374902	234.2827492	184.635098	382.1415359	371.4707325	111.2210502	600.4203788	173.7760446	362.4713937	445.485567	471.7772435	-11.28561786
14.35	213.2890295	172.5118689	374.1480059	305.4201246	349.7254653	100.4096167	304.2594482	171.367113	352.4814453	321.6247895	63.61570217	239.8298419	186.6600069	387.6381412	374.4862106	112.8913238	599.0604577	164.9345105	368.4924627	445.7881592	464.317118	-19.80996931
14.4	210.8901274	182.9575431	379.4166587	315.9690854	354.5243708	104.6513302	313.6757567	171.0804446	355.972947	329.1130797	66.33909151	245.8761515	190.1320439	393.5838678	376.8906504	114.0750905	597.7788699	155.9007638	374.888889	446.2719013	455.4585303	-26.95464078
14.45	210.8545895	192.3177577	386.3429493	327.0872614	357.5436436	106.6276224	322.5578811	171.3313093	360.2432411	337.154093	68.74387289	253.1697484	196.0645091	400.8501028	378.5330044	114.5210013	596.8972199	146.8169466	382.37994	447.1427215	444.5180553	-32.86452679
14.5	212.7736648	200.7711937	394.2032086	338.3107721	359.2033729	106.7800575	331.0118283	171.5232684	364.5054953	345.3016912	71.0797435	261.5206018	204.094159	409.1779838	379.6459465	114.3685425	596.2013326	138.2300321	391.1867456	447.7461078	432.0471295	-37.96007684
14.55	215.9892003	208.7722898	402.1021622	349.070685	360.068664	105.7601844	339.3177689	171.020254	367.8952872	353.0634377	73.6869875	270.5287115	213.5094377	418.0623852	380.5677256	113.7767874	595.3430365	130.717149	401.3888163	447.3555289	419.034616	-42.7597812
14.6	219.8590304	216.7707158	409.2616902	358.9099635	360.6879286	104.205575	347.7544574	169.2045201	369.605307	360.0156075	76.89338694	279.8016756	223.6546462	427.052802	381.6327339	112.9034401	593.9619722	124.8734661	413.0729876	445.2897223	406.5653977	-47.80380264
14.65	223.8526507	225.1034696	415.2882134	367.7007105	361.520989	102.6788002	356.463365	165.7212311	369.1840396	366.0479194	80.87695343	288.9601591	233.8989631	435.6876215	383.0955861	111.9852776	591.80995	121.098688	426.2478616	441.219289	395.4868816	-53.43476323
14.7	227.5494818	233.7682786	420.4371657	375.242052	362.6442031	101.2733908	365.5042394	161.8358905	367.2920109	371.6093919	85.49103734	297.8377602	244.1744849	443.7710552	384.8518729	111.2255834	588.8314192	118.399907	440.4675092	436.1354487	385.5526989	-59.50839204
14.75	230.5494976	242.7128751	425.1861369	381.4931746	364.0737036	100.0305336	374.8317139	159.1590601	364.8930643	377.3186528	90.46220063	306.2579507	254.3799966	451.0763691	386.7153766	110.9155429	585.0774217	115.4705017	455.1499954	431.3161027	376.1445788	-65.74788155
14.8	232.4725223	251.902326	429.9741823	386.3926671	365.8245646	98.99120736	384.352409	159.2600856	362.9504063	383.7448713	95.53391161	314.0634883	264.4355273	457.4035014	388.5003102	111.3434725	580.5778809	110.9455053	469.706039	427.9698956	366.5912209	-71.8713231
14.85	233.2499727	261.2196206	435.0687995	389.9858385	367.8219128	98.22676298	393.9381444	163.0354711	362.1635509	391.1899652	100.4395646	321.1976165	274.3602918	462.7648466	390.0786472	112.6699128	575.4193537	103.8914832	483.6223015	426.7405564	356.3169287	-77.53586445
14.9	234.0564135	270.4470916	441.2038977	393.2083411	369.8017286	97.81061348	403.0145959	168.9671246	362.3115839	399.2205555	105.1887688	327.7722991	283.928301	467.0698945	391.477181	114.5601491	569.9449727	95.64322997	496.5687694	426.4118039	345.3259377	-81.81023339
14.95	236.368998	279.2048185	448.948195	397.0334836	371.3971775	97.7898067	411.0126597	175.0436601	362.9226878	407.2524685	109.7836043	334.0044626	292.9973338	470.385197	392.7652337	116.5625659	564.6973166	88.26690317	508.4402352	425.423286	333.7309637	-83.69621734
15	241.5925545	287.087872	458.7503684	402.3380692	372.245741	98.21099255	417.4657129	179.413451	363.5397874	414.7562319	114.2233503	340.0994121	301.438879	472.7702858	394.0129101	118.232918	560.3061437	84.01854799	519.2359665	422.3119248	321.6881501	-82.1600602
15.05	250.4866872	293.8676603	470.6677546	409.4786376	372.0929022	99.09688639	422.2482235	180.9270088	363.7528922	421.2328072	118.5420772	346.2571598	309.1652974	474.3415814	395.2869108	119.1906222	557.2034661	84.47743872	529.0572869	416.0663116	309.4007965	-76.76818062
15.1	261.6267574	299.8421589	483.2237335	416.8835262	371.146471	100.3901769	426.4950923	180.9483032	363.4049381	426.3440825	122.7757515	352.4590485	316.9632048	475.9529676	396.5505613	119.2986317	554.9404977	88.05458037	538.044274	407.2767011	297.2470417	-68.84900306
15.15	273.1340407	305.5037154	494.9289277	422.8090868	369.7657553	102.0696806	431.5476481	181.3632029	362.3490138	429.7437008	126.987209	358.6434913	325.5931597	478.5055888	397.7765883	118.4950604	552.7710861	92.33868896	546.2777234	396.8955275	285.6516032	-60.36694447
15.2	283.308128	311.3476689	504.6333998	425.7772963	368.3110669	104.1124877	438.6449009	183.9990093	360.4267802	431.0724967	131.2368942	364.750646	335.6981379	482.8217766	398.9380727	116.7138357	549.9184543	94.96051295	553.7769398	385.8835878	274.9979456	-53.29669084
15.25	291.0655367	317.7716949	511.9523608	424.9571357	367.1183219	106.4261827	448.3917142	190.0395031	357.6094548	430.1770027	135.6635693	370.7925721	347.4718963	489.252361	399.9681098	113.9058006	545.8121193	94.14093626	560.5160129	375.0794779	265.4014697	-49.191172
15.3	297.0337659	324.815945	518.4099415	421.3776858	366.1361484	108.5350518	459.2514779	198.5786761	354.0911523	427.530502	140.5861278	376.7755936	359.7415081	496.3126342	400.8090971	110.2770499	540.5502921	90.73426923	566.6966942	364.7504749	256.234529	-47.69863027
15.35	302.1856907	332.4051396	525.8644586	416.521957	365.2595585	109.9054343	469.3979276	208.3629759	350.2489217	423.8257572	146.3465501	382.7259915	371.2546627	502.340425	401.3731509	106.0831921	534.4834192	86.13123051	572.4813594	355.0869896	246.5837498	-48.01183188
15.4	307.4231767	340.4411038	535.9761731	411.9052427	364.3819761	110.0056088	477.2713973	218.3322939	346.4883609	419.784762	153.2599755	388.6599148	381.0260587	505.9014128	401.5699318	101.5818128	528.0106935	81.79474274	578.0220941	346.3020292	235.4974543	-49.31484454
15.45	313.3192871	348.7880827	549.5597166	408.6257433	363.4673015	108.5059	481.9359377	227.8036873	343.1009382	416.048169	161.5030413	394.5143424	388.6316677	506.2414545	401.3672066	96.99253614	521.5422762	78.95045877	583.4597784	338.5379801	222.3479185	-50.75261208
15.5	319.7066331	357.0800395	564.9340383	406.1371087	362.834846	105.9623063	484.2541929	236.8045984	340.2493904	412.9913368	170.6325564	400.0305213	395.1762454	504.4773249	400.7256261	92.39204894	515.4103353	77.34505477	588.626276	331.3586123	207.7941661	-51.7333658
15.55	326.2530058	364.9443835	580.1668	403.5079775	362.8777136	103.1476538	485.409459	245.3952637	337.9784478	410.866441	180.1174799	404.9348753	401.977091	502.184481	399.6411852	87.78838204	509.9445319	76.42051273	593.3382488	324.1208188	192.9457098	-51.66811794
15.6	332.6625569	372.0524174	593.7393059	399.8419535	363.9912704	100.8522444	486.5092964	253.5815137	336.3303052	409.9242575	189.4808126	408.984053	410.2030623	500.9082853	398.1087378	83.18996871	505.4741858	75.59358558	597.4316891	316.1430376	179.0390322	-49.94310272
15.65	338.5590059	378.2012782	604.7153277	394.3859075	366.3725358	99.65017191	488.3915195	261.3636619	335.2246463	410.2818827	198.3654596	411.9666811	420.519982	501.7016262	396.1665471	78.63620078	502.1434485	74.37370677	600.8451017	306.9587876	167.0525282	-46.19460746
15.7	343.7523511	383.7034881	613.5836394	387.0971309	369.4226807	99.34019724	490.6475784	269.1545796	334.2037886	411.2628112	206.670864	413.733408	432.1344835	503.8339368	394.1948989	74.42742657	499.3852079	72.99008524	603.8711907	297.1246896	157.0701564	-40.12490431
15.75	347.9243539	388.9867156	620.9580898	377.9959198	372.3924235	99.48777813	492.6730369	277.4732079	332.6977889	412.0507522	214.3701967	414.1441082	444.0674533	506.2213731	392.6511154	70.94331234	496.3760081	71.66391218	606.890345	287.6510867	148.8233024	-31.75830283
15.8	350.7645176	394.4599382	627.3627389	367.0737822	374.552739	99.66138622	493.8927477	286.8211695	330.1231135	411.829058	221.4396685	413.0518523	455.530294	507.8856746	392.0032775	68.57727823	492.267477	70.61670473	610.2689558	279.650793	142.0017789	-21.14831637
15.85	352.2145874	400.3614524	633.2340112	354.429227	375.3728873	99.5256104	493.8740977	297.423339	326.2152327	410.1009775	227.8538743	410.4315391	466.0119887	508.122021	392.5557558	67.61508669	486.4508485	70.11300134	614.2172666	273.8805848	136.1376202	-8.574284951
15.9	352.8946421	406.286561	638.4633726	340.5378038	375.0640832	99.10801747	493.07479	308.4535908	321.4852514	407.1692932	233.5580597	406.7393209	475.7351707	506.8339987	393.6994815	67.57468678	479.4693335	70.14091505	618.2378565	269.2780337	130.5077472	4.734876408
15.95	353.6487619	411.6601683	642.8567941	326.1350512	374.014166	98.51196124	492.0250164	318.8231722	316.8058374	403.7217658	238.475382	402.5454755	484.9840643	504.0116215	394.6376234	67.86200846	472.2279036	70.76997343	621.7448926	264.3037014	124.2263322	17.48462064
16	355.2968047	415.9110424	646.1834373	312.0353778	372.6096412	97.84116459	491.2304387	327.5050893	313.1135107	400.491653	242.5154663	398.4163428	494.0125235	499.6240722	394.5802876	67.88470486	465.6886611	72.06897727	624.1892327	257.3499212	116.3789829	28.46608825
16.05	358.4660724	418.6978033	648.3226964	298.9780628	371.1718387	97.22303546	491.0649446	333.9394717	311.0929808	397.9976935	245.6552883	394.843059	503.0798256	493.755552	392.9824932	67.20908681	460.5953381	73.98107939	625.204103	247.1390058	106.4819483	36.98476094
16.1	363.3577054	420.5501285	649.7803163	286.7368307	369.8588483	96.74104351	491.0258491	339.0647447	310.9670726	396.0470984	248.0266677	391.7707936	512.0177571	486.9177081	390.356436	66.23053555	456.4782271	76.22548247	625.0496151	234.3999307	95.3434295	43.95615641
16.15	369.9945467	422.1787433	651.1556688	274.839474	368.7742847	96.53868585	490.5330244	344.1510114	312.7030225	394.2152302	249.7789781	389.0386756	520.6394907	479.8084632	387.4953644	65.5424546	452.5582578	78.40883461	624.1575641	220.4125011	84.3190795	50.71217042
16.2	378.3559572	424.2638939	653.0807649	262.8037746	368.0227329	96.75977469	489.0183838	350.427829	316.2429416	392.0703159	251.0600511	386.4867899	528.7401722	473.123624	385.2153735	65.74905511	448.0273928	80.14361008	622.9844903	206.6713406	74.86591755	58.5515839
16.25	388.2068126	427.2909099	655.9789416	250.255863	367.6695996	97.50838044	486.1501862	358.7375542	321.2688098	389.2009186	251.9516052	383.9598182	536.2256125	467.3039189	384.0665644	67.26294567	442.262786	81.12471784	621.9355721	194.5508916	68.10855391	68.42650789
16.3	398.7614045	431.0048196	659.4392256	237.7548846	367.6276579	98.60495078	482.5101512	368.56831	326.5720809	385.2516124	252.6855839	381.4728696	543.4971316	461.8546665	383.5759344	69.5289787	435.7362411	81.14830014	620.9230261	183.876581	64.16561887	80.13955869
16.35	409.1827367	435.0385057	662.839175	226.1372694	367.7280397	99.79296399	478.8888608	379.0771901	330.7345099	379.8039823	253.4707955	379.0936513	551.0383011	456.0027784	383.01181	71.78269283	429.138148	80.05327475	619.7620142	174.0466296	62.70183368	93.13753738
16.4	418.7513194	439.0704496	665.5313324	216.2664245	367.8022369	100.8182229	476.0593106	389.4309279	332.3604794	372.3735277	254.5160644	376.8929478	559.3291083	448.9864871	381.6414035	73.2733116	423.1956694	77.66924403	618.2531314	164.3721131	63.3434757	106.8828088
16.45	427.1156278	442.9175471	666.974001	208.618099	367.7496055	101.4664945	474.5680557	398.8914896	330.6895662	362.6969355	255.9107335	374.8851158	568.6265802	440.305735	378.9318212	73.50283289	418.4362802	73.91924994	616.2340639	154.1649977	65.54021805	120.8662448
16.5	434.6157441	446.4528083	666.9465027	201.6854333	367.7501266	101.9337401	473.9061122	407.2497448	326.9079382	351.4527881	257.0852861	372.5623601	578.3185623	430.3988978	375.1639726	73.02107599	414.5063589	69.40595109	613.7289549	143.6218769	68.21511535	134.8343694
16.55	441.8041515	449.5905623	665.3531955	193.5017303	368.0863761	102.4823186	473.3824558	414.3961323	322.9332109	339.8127575	257.3504143	369.3730847	587.6033479	419.9426037	370.7971169	72.59015582	410.8577921	64.86943396	610.8031296	133.027216	70.14002225	148.5517961
16.6	449.1815045	452.2410266	662.0476552	181.8932142	369.0388742	103.372546	472.3255148	420.2536483	320.8466712	329.1826777	256.0044695	364.7375646	595.7037777	409.5797103	366.3133768	72.986108	406.9253994	61.07280489	607.5307531	122.703448	70.1417861	161.8515198
16.65	457.1140278	454.405	656.9933204	165.1081242	370.7716086	104.757853	470.2275158	424.9207013	322.2448244	320.6935498	252.638778	358.2781563	602.06926	399.7887271	362.143042	74.7046687	402.2829028	58.5196605	603.9961676	112.9705268	67.49905479	174.6253835
16.7	465.6472741	456.1740871	650.5757492	144.3354618	372.923298	106.1840839	467.2823967	428.687208	327.0216364	314.1369415	248.056789	350.5644576	606.8608318	390.3277748	358.566542	77.38499839	397.0093882	56.69386117	600.1484832	103.448591	63.16477172	186.861877
16.75	474.7059425	457.7289249	643.5290528	121.9537621	375.0345956	107.0852707	463.8368233	431.9781488	334.4195187	308.7653653	243.4763418	342.4809643	610.411928	380.8679014	355.8438305	80.41575022	391.278466	54.76044124	595.9696339	93.74723252	58.55454333	198.5630161
16.8	484.2100506	459.2389388	636.8230189	101.101432	376.6585894	106.9042077	460.2470995	435.1998318	343.6575515	303.7677849	240.2090211	335.0209549	613.0434987	371.0802601	354.2273908	83.18341251	385.2569834	51.85613824	591.4331936	83.43461791	55.07724455	209.6762873
16.85	494.0329654	460.755358	631.3787031	84.80419756	377.4926828	105.2894889	456.805917	438.6695578	353.8061	298.4133258	239.239646	328.9603282	615.0758427	360.6735184	353.8281143	85.17956169	379.1487401	47.30627886	586.5042359	72.16204401	53.67462077	220.1408242
16.9	503.7562232	461.9380394	627.2209815	73.17887728	377.8259459	102.894953	453.2998931	442.5776195	363.6240205	292.112146	240.1174515	324.1203652	616.7222556	349.6750001	354.1160748	86.27253017	373.3732243	41.67504398	581.0854225	60.53284554	53.99174246	229.9648985
16.95	512.9377993	462.3632407	623.9667748	65.14163705	378.0729268	100.5916826	449.4501851	447.0104557	371.7628744	284.3150081	241.9905364	319.9839789	618.2050543	338.1789715	354.3892615	86.39462829	368.4739807	35.86177132	575.0861498	49.35457333	55.21686627	239.1777583
17	521.2121251	461.6331338	621.1423988	59.32455766	378.6485572	99.26487364	444.9724517	452.0599326	376.9338428	274.3888108	243.9946562	315.9961901	619.7535868	326.3116744	353.9474695	85.47563813	365.0355726	30.82725095	568.4273605	39.52631992	56.55860274	247.8327919
17.05	528.3933597	459.4587309	618.2811836	54.3085893	379.8946861	99.5683135	439.670578	457.7489037	378.4135134	261.9953954	245.4280251	311.6563666	621.4838831	314.2161085	352.3629503	83.63771518	363.3940552	27.3867519	561.127479	31.73474371	57.36129979	256.0641211
17.1	534.7840596	455.954425	614.842794	49.22831139	381.6222621	100.9316554	433.7604847	463.5857902	377.2558146	248.0061954	246.231756	306.7526861	623.2100936	301.8863767	350.197608	81.49593056	362.895756	25.11695473	553.3104663	25.417926	57.87195052	264.318587
17.15	540.7809806	451.3148235	610.3186867	43.18398247	383.550295	102.52811	427.5172832	468.989441	375.1627802	233.9609449	246.4913388	301.135984	624.5959477	289.3217706	348.3327428	79.8829413	362.566384	23.37200328	545.1657364	19.62221358	58.41926835	273.0632898
17.2	546.7447842	445.7288242	604.1387454	35.18824725	385.4069466	103.5442643	421.2103776	473.3758286	373.9451217	221.6862724	246.2898804	294.6497186	625.2877446	276.4926421	347.6698129	79.64923117	361.4186097	21.48614927	536.8720694	13.31569566	59.32231999	282.7324478
17.25	552.9568992	439.3663031	595.885069	24.56879572	386.9965027	103.3782313	415.01617	476.3967741	375.0908597	212.636655	245.774443	287.3177426	625.0070038	263.3354562	348.8268636	81.31217361	358.717471	18.97766365	528.5082219	5.639486387	60.93493548	293.6241145
17.3	559.0343786	432.4009255	585.9507741	12.19258563	388.4393454	102.4648907	408.8498051	478.298911	378.6859895	206.3663881	245.281959	279.6009554	623.7148329	249.8516358	351.2579076	84.49512407	354.8363877	16.63572316	520.1002409	-2.833572004	63.35621558	305.1412161
17.35	564.4930959	424.9845025	575.1866188	-0.219180821	389.8988757	101.4465101	402.583372	479.5728199	384.2896956	201.6683552	245.28984	272.2264332	621.5047243	236.0703932	354.1359375	88.5081127	350.4559674	15.49379442	511.655514	-11.18899946	66.74915696	316.5662152
17.4	568.8576603	417.2445992	564.6488186	-10.63467744	391.533865	100.9652547	396.0957435	480.7178039	391.4463722	197.2647122	246.285057	265.968941	618.4745937	222.0426801	356.6597812	92.68667221	346.2936578	16.61018024	503.2099951	-18.42511386	71.26768942	327.2238815
17.45	571.7829763	409.2284567	555.2692097	-17.45512036	393.3854287	101.4585428	389.2616304	482.1095979	399.7329028	192.058687	248.5860208	261.3770928	614.8031522	207.8377697	358.1698228	96.42782563	342.9369929	20.67949359	494.7918522	-23.7671162	77.01857693	336.6804376
17.5	573.7767225	400.9057837	546.6842537	-21.40766167	395.1533666	102.3843034	381.9232141	483.6263805	408.4813693	185.7263603	251.8960179	258.2417682	610.5953075	193.474851	358.8680061	99.40789913	340.2647382	26.60165763	485.9107428	-27.78994162	84.02147969	345.2026043
17.55	575.492059	392.234932	537.9920116	-24.25513013	396.4661806	103.0315881	373.8962133	485.0105184	416.9768028	178.1024006	255.693692	256.0550682	606.0467104	179.0087742	359.0602791	101.3592301	337.9766295	32.93662724	475.9404562	-31.4376584	92.20950992	353.2386589
17.6	577.5931713	383.2124667	528.1439628	-27.90542609	396.9589984	102.6962738	364.9682397	485.996353	424.5439862	168.9857713	259.4692218	254.2942706	601.3799431	164.5238843	359.0456229	102.0080678	335.7597553	38.28329768	464.1620893	-35.72753732	101.502436	361.2068708
17.65	580.5301307	373.9002421	516.2267427	-33.86372655	396.3429324	100.8720166	354.9750415	486.2738542	430.785471	158.3259118	262.9166639	252.4713862	596.7966984	150.085754	359.0941433	101.3324754	333.3249459	41.65711761	450.0300778	-41.51314325	111.7512448	369.3487943
17.7	583.4535936	364.3894441	502.7579538	-41.13194507	394.7226097	98.06421584	344.2550091	485.6146187	436.0479127	146.7284425	266.2520357	250.3793808	592.4572955	135.8435004	359.0609193	99.81864265	330.8685232	43.8712518	434.3693248	-48.05538845	122.4139335	377.0609678
17.75	585.2480578	354.7851397	488.709742	-48.0897656	392.2721219	94.96744847	333.3182947	483.7342905	440.9833937	135.159952	269.8472992	247.8635217	588.4991848	121.9505364	358.7698391	98.19159911	328.6026681	46.09462407	418.5287994	-54.27245456	132.9466132	383.6512386
17.8	584.7566686	345.1268988	475.2728386	-52.91919147	389.1695475	92.29517475	322.7326717	480.3240984	446.2199227	124.676749	274.0683554	244.7723344	585.070915	108.5815869	358.0436795	97.1820907	326.7492981	49.48705296	404.1076904	-58.94174188	142.8810424	388.4948501
17.85	581.0971949	335.4079312	463.4899245	-54.18300965	385.6142925	90.60298576	312.9574935	475.1735338	452.1111395	116.038073	279.1744908	241.0185798	582.2242134	95.79484892	356.7763441	97.36514564	325.4405952	54.85784253	392.3776067	-61.08968236	151.9322184	391.1906955
17.9	575.0990211	325.6777782	452.8076827	-52.57325506	381.9399482	89.7124298	303.7876486	468.4957701	457.9234833	108.8587844	284.879516	236.8675977	579.3819477	83.38712124	355.5496526	99.03322779	324.4889988	61.58083006	382.4938324	-61.28960438	160.2502436	392.2417982
17.95	568.0934535	316.1546669	442.2600524	-49.29857993	378.5117236	89.28256425	294.8256315	460.6882217	462.663813	102.2527711	290.8020244	232.68736	575.8256243	70.97916725	355.0156449	102.2915224	323.6546772	68.71851831	372.8984007	-60.53591039	168.0552332	392.2760775
18	561.6053525	307.1891375	430.7557464	-45.60959161	375.7010251	88.9652885	285.6403456	452.1771181	465.3698778	95.28051425	296.5663101	228.8406282	570.7678998	58.09890681	355.8173075	107.2192414	322.6979632	75.3708714	361.8807069	-59.86605164	175.5357964	391.8906794
18.05	556.9021097	299.1528246	417.3771765	-42.58139353	373.8084399	88.4919189	275.9765825	443.3847853	465.3253051	87.16428205	301.8118243	225.5759704	563.6103242	44.32367879	358.318035	113.6886265	321.4649302	80.83392148	348.0264334	-60.12321439	182.7628255	391.5260582
18.1	553.2545113	292.0064172	402.472464	-40.24448288	372.6963796	87.9333051	266.1998458	434.5423557	463.1999495	78.29805799	306.3894063	222.9269872	554.6887023	29.89010379	361.8209512	120.7057472	320.109394	85.56192996	331.9281015	-60.67806854	189.6867193	390.9500468
18.15	549.3902591	285.5445627	386.686013	-38.55443735	372.1242355	87.42080542	256.9411929	425.8857425	459.9130351	69.38515522	310.1470322	220.791103	544.7147624	15.28519292	365.4279938	127.1544478	318.851542	90.12100044	314.7615319	-60.64124957	196.169195	389.8087351
18.2	543.9235153	279.4795913	370.7370006	-37.47460132	371.8477578	87.08601151	248.9127084	417.7008298	456.4315359	61.21922736	312.9360554	219.065612	534.5280287	1.134932547	368.2942687	131.9998264	317.9125978	95.06000586	297.8864608	-59.07132328	202.0853718	387.7523501
18.25	535.7631477	273.5316581	355.3112722	-36.91045802	371.7113543	87.05073614	242.6789594	410.2706709	453.5981966	54.51356541	314.6690419	217.7064133	524.8860765	-11.88234986	369.8335008	134.596391	317.4947838	100.7861239	282.6047081	-55.23793366	207.3345828	384.5684509
18.3	525.5063719	267.7527683	340.6203192	-36.16703096	371.8006962	87.36242051	238.1481173	403.6978437	450.9834116	48.89439258	315.4090201	216.8732633	515.7592675	-23.36325434	370.5591893	135.587709	317.774522	106.9405131	268.7519363	-49.6962608	211.919908	380.5645513
18.35	514.2778245	262.3383981	326.8592806	-34.36581735	372.3137189	88.09786279	235.0376406	398.0445249	447.9147723	43.79616122	315.2679871	216.7707979	506.8578716	-33.04334557	371.2128277	135.9601973	318.9092586	113.0618578	255.8664047	-43.27365813	215.8140308	376.1725577
18.4	503.3878614	257.5479618	314.2621708	-30.6031065	373.4454722	89.3311511	233.0241724	393.3497924	443.6842883	38.6085001	314.3558789	217.6055278	497.85385	-40.67983265	372.52537	136.6859104	321.0493473	118.7026452	243.4084367	-36.8063478	218.9798908	371.8252902
18.45	494.0407064	253.6125847	302.9468465	-24.26854781	375.2866022	91.07306013	231.7550788	389.6397571	437.7867582	32.80444393	312.7749988	219.4956015	488.40955	-46.23213353	375.0686864	138.4811644	324.2288519	123.5972455	230.9006128	-30.88467497	221.464973	367.8500685
18.5	486.0736408	250.5264644	292.5557982	-16.15248634	377.475555	93.08683599	230.5558791	386.4469147	430.9182489	26.96114435	310.8270741	222.3515431	478.51536	-49.8909061	378.5364259	140.9424493	328.1094158	128.1897116	218.7116811	-24.90068656	223.5875158	364.1665563
18.55	479.0666515	248.1907536	282.4457349	-7.474154019	379.5784548	95.06146698	228.6619299	383.2991382	424.1065581	21.85411953	308.80782	226.0308958	468.1607623	-52.07323946	382.4737849	143.3952967	332.2435225	133.035469	207.3015028	-18.06258574	225.7530496	360.6516814
18.6	472.5364421	246.4807204	271.9041189	0.57390856	381.1729909	96.69546601	225.2822233	379.6987812	418.4694058	18.3250931	307.0138969	230.3861311	457.3200452	-53.231827	386.4486584	145.1893119	336.1960277	138.6722612	197.1737725	-9.590824755	228.3651452	357.1866591
18.65	465.9697604	245.2661622	260.35331	7.202568177	381.888824	97.74689466	219.8446143	375.2309835	414.8129341	16.89630767	305.6048539	235.2176039	445.9769691	-53.83762182	390.1918019	145.7995767	339.6365453	145.4557267	188.6056449	0.955864578	231.706374	353.6299651
18.7	459.1749707	244.4671444	248.1659796	13.4688888	381.9190125	98.51269905	213.279584	370.2358975	412.1498861	16.8266595	304.4141885	240.2515839	434.0939133	-54.34153805	394.0831893	145.6894893	342.6828098	153.0157462	181.0162509	12.98112342	235.5885007	349.8585175
18.75	451.930155	243.9537766	236.0575858	20.82602055	381.5124728	99.37198063	206.9113831	365.2652278	409.1313332	17.03628053	303.1706622	245.1783875	421.7157516	-55.18899169	398.5826516	145.4218508	345.553788	160.8498272	173.6262177	25.64855636	239.7171792	345.7444307
18.8	443.9925036	243.5901043	224.8345903	30.7071613	380.9168435	100.7011453	202.1689964	360.9324812	404.362325	16.42947734	301.6031661	249.7020639	408.8752398	-56.84923674	404.1233137	145.5499978	348.4627751	168.4781142	165.6252928	38.17954974	243.8057276	341.1535247
18.85	435.2503627	243.2852302	215.0853623	43.93523761	380.3139413	102.7795707	200.0936839	357.6928523	396.779172	14.28486774	299.580249	253.6565606	395.6563823	-59.58815848	410.9288983	146.4362661	351.586692	175.5375785	156.3278274	50.00573554	247.6621473	336.0319401
18.9	426.0208018	243.2733043	206.3185086	59.05591869	379.6710644	105.2458095	199.5651455	354.8597232	386.8785545	11.15708797	297.2120211	257.3842706	382.1662271	-62.86343472	418.4486718	147.5359319	354.8709571	181.9571751	145.6808306	61.13768461	251.1620083	330.6830051
18.95	416.8909044	243.8440458	197.6784073	74.17794702	378.8846582	107.6138554	198.8416835	351.4157548	375.6113747	7.956622453	294.7534133	261.3242152	368.559028	-65.9342249	426.0266657	148.1886716	358.2121004	187.7381063	133.7302027	71.66459606	254.2489258	325.5434257
19	408.5084847	245.2950429	188.2476062	87.54023727	377.849966	109.4042015	196.1422279	346.2888438	364.0407151	5.659382162	292.464532	265.903949	355.0361855	-68.00847593	433.0660631	147.7599485	361.5118493	192.8833136	120.5159485	81.66666662	256.86161	321.0580286
19.05	401.3819997	247.7808834	177.3465396	97.97307365	376.5219255	110.2975082	190.0681815	338.6153615	353.1487148	5.078664419	290.6294868	271.3848624	341.7765453	-68.56418574	439.1707528	145.8955132	364.7534054	197.3889198	106.1395856	91.21959949	258.946929	317.5924535
19.1	395.4669128	250.871229	165.5294382	106.3132501	375.375242	110.9811943	181.894809	329.4006626	343.042225	6.646983094	289.5473573	277.729592	329.202599	-67.41280158	444.3867216	143.3051331	368.0709188	201.4516038	91.51211031	100.839915	260.7307318	315.1599952
19.15	390.4596898	253.9459585	153.651075	113.765854	374.958794	112.3207008	173.5587352	320.1305787	333.6555545	10.61748749	289.5485951	284.7387448	317.7238337	-64.70414202	448.840121	140.9353654	371.6151579	205.2922137	77.73230981	111.0717103	262.502542	313.6838552
19.2	386.0245627	256.3870071	142.6535326	121.5026727	375.8184185	115.1692417	167.2181215	312.4999848	324.9106085	17.21430296	290.946099	292.2040815	307.7567843	-60.61485806	452.6340488	139.728981	375.5276423	209.1200392	65.98104704	122.4171774	264.5497673	313.0847311
19.25	381.8693648	257.7105062	133.2560126	130.4368887	378.3519853	120.0416262	164.5535428	307.8507022	316.6621381	26.35049006	293.8218587	299.8771399	299.4923133	-55.50256354	455.8537668	140.3756235	379.8898505	213.0173961	57.06964451	135.0754785	267.0125518	313.2267693
19.3	378.0041926	258.2450445	125.4808355	140.5006662	382.1238792	126.0412591	163.9693815	304.8942498	308.7305013	36.65696085	297.6101879	307.5877537	291.8844656	-50.21787879	458.7500429	142.5729617	384.5089196	216.7490694	50.2584081	148.3398681	269.4370923	314.1615449
19.35	374.4908109	258.4586018	119.1014419	151.4183677	386.5771998	132.0108228	163.1277772	301.6798744	300.7845375	46.43702317	301.5815234	315.1635849	283.5645428	-45.77534803	461.5869777	145.8002481	389.1566171	219.9668797	44.2840324	161.2842147	271.2180716	315.9289805
19.4	371.3990546	258.8256195	113.8673784	162.9217986	391.1932584	136.8652211	159.6330864	296.1705974	292.4441208	54.0479789	305.0495907	322.4666443	273.0762341	-43.17748542	464.6246299	149.5441743	393.6222167	222.3404478	37.85328827	173.0718563	271.7628735	318.5716039
19.45	368.720643	259.6857736	109.4844524	174.6513235	395.6758659	139.9122608	151.6090585	286.7616288	283.3927734	58.41983237	307.468609	329.4472795	259.3409045	-43.00456723	467.9456189	153.3501001	397.7061699	223.7135514	30.07442782	183.2404662	270.6837196	322.1347503
19.5	366.464338	260.7406214	105.2329287	186.3859687	400.2630538	141.8688347	140.7222754	274.7909295	273.7990986	60.84395704	309.0185933	336.3517176	243.3818576	-44.21928908	471.2066463	157.0485158	401.1720037	224.608346	21.68826158	192.6355549	268.7301943	326.1979879
19.55	364.6154302	261.5349754	100.2736544	197.8155419	405.3284844	143.7320627	129.5556167	262.4521723	264.104734	63.21886676	310.0112654	343.4796047	226.9303624	-45.26369884	473.9052734	160.5227232	403.7697136	225.7004284	13.93258073	202.3572846	266.8861291	330.301059
19.6	363.1549697	261.6124558	93.7586115	208.674561	411.2101331	146.4610821	121.0663693	252.3064483	254.831179	67.47213795	310.7444282	351.1051666	211.9752432	-44.48795978	475.5577159	163.6680918	405.2462051	227.6529738	8.093915055	213.4395917	266.1334326	333.975947
19.65	362.0375878	260.6824102	85.15780696	218.8071404	418.058959	150.669217	117.6690855	246.508793	246.4189272	74.99885627	311.4220915	359.4416526	200.1011692	-40.6030082	475.8949145	166.479065	405.3875185	230.9728455	5.010652427	226.4959826	267.2216408	336.9684928
19.7	360.9715156	259.2154155	75.72508576	228.2715293	425.3945984	155.9398224	117.728296	243.5682669	238.6243939	84.6887957	312.1970036	368.4059085	190.6222963	-34.00947327	475.2708501	169.0586512	404.4606374	235.4543206	4.199043349	240.9790005	269.5692989	339.9908318
19.75	359.5774923	257.8299766	67.19882178	237.197604	432.6452865	161.6371645	118.6596969	241.1227021	230.9772788	94.83609276	313.1598023	377.8422483	182.0894506	-25.6037247	474.2282255	171.6022174	402.8029724	240.7535918	4.808923764	256.0981816	272.3475931	343.9417588
19.8	357.4723441	257.1519577	61.37575516	245.6598105	439.2985899	167.1783021	117.8455214	236.731064	222.9562334	103.7920132	314.3967553	387.5983296	172.9603659	-16.26166537	473.3071988	174.2952202	400.7478982	246.529926	6.004447559	271.145207	274.7441697	349.6933497
19.85	354.4891475	257.6347253	59.44576643	253.776887	444.9828823	172.1586929	113.3792871	228.5651091	214.1692591	110.3509382	315.9977955	397.579359	161.93153	-6.717648958	472.9959315	177.218302	398.5859443	252.4912513	7.054176327	285.657717	276.1702659	357.6563533
19.9	351.4584389	258.9876551	59.97641751	261.8562505	449.6832106	176.5819924	106.7682868	217.9469792	205.2219367	115.4392609	318.220257	407.765057	149.3752626	2.968122448	473.4214224	180.4845673	396.1971645	258.6385288	7.75779838	299.666841	277.3662756	366.9670184
19.95	349.4385969	260.7570023	60.86290539	270.3039653	453.4239562	180.5101094	100.3363918	207.0109779	196.9546137	120.3204773	321.2806172	418.1480209	135.9619514	12.79205744	474.6588251	184.1083478	393.3790852	265.032877	7.929373149	313.3170515	279.2865845	376.3853618
20	349.4912277	262.4784635	60.04800855	279.5638781	456.2206282	183.9986868	96.60798968	198.1466627	190.2724908	126.2430386	325.3726301	428.7053032	122.3976356	22.72985685	476.7750448	188.0990624	389.9287854	271.739776	7.388391838	326.7514146	282.8425752	384.7187637
20.05	352.3072084	263.7741503	56.12591224	289.9788113	458.1278266	187.1381296	97.45996162	193.2054056	185.8513048	134.0436992	330.5953619	439.3701716	109.3296443	32.68491498	479.7479749	192.3736245	385.8122533	278.8158749	6.145873687	340.1323996	288.4945556	391.0965798
20.1	356.9607223	264.619737	50.36526727	301.5778504	459.3649579	190.4156121	101.7343731	190.9703446	183.0632698	142.6773412	336.9419994	449.7633049	96.78771414	42.38147603	483.2087746	196.635995	381.6422496	286.0115428	5.223409052	353.729949	295.2472963	395.7526936
20.15	362.165238	265.0791096	44.62612472	314.2048156	460.177342	194.4034371	107.6068074	189.5151801	180.9856748	150.8243347	344.3718609	459.4975075	84.78473959	51.57327544	486.7180501	200.5254677	378.2073515	293.0498149	5.84999822	367.8013288	301.8482613	399.1561953
20.2	366.6876127	265.2190975	40.77294577	327.6296963	460.8025711	199.6497859	113.3028316	186.8972814	178.6884642	157.2365748	352.8457483	468.2319018	73.32633022	60.01615162	489.8620957	203.7062226	376.2954527	299.637802	9.191259351	382.5195518	307.1273868	401.7648671
20.25	369.6327188	265.1271526	40.00451841	341.5075527	461.3639855	206.4044857	117.481708	181.5786876	175.5194289	161.0264822	362.2825277	475.7452493	62.36063474	67.50587147	492.3357277	206.01916	376.3704728	305.5564147	15.82948944	397.7826081	310.3382341	404.0635778
20.3	371.3600687	264.9514923	41.56685665	355.2819834	461.7962758	213.9288521	120.1491166	173.7789277	171.7760696	163.0376896	372.2310652	482.1411706	52.11040402	74.36270281	494.1464275	207.9139307	377.7030279	311.1149202	24.8936805	412.9740619	312.2777638	406.5539818
20.35	372.4924051	264.8870801	44.22700668	368.4516253	461.9307964	221.2474936	121.4839266	163.9822718	168.0011459	164.3807798	382.2346938	487.5841075	42.70871593	80.91286051	495.4117823	209.9866238	379.3197318	316.7000631	35.10770037	427.40431	314.0322227	409.7563359
20.4	373.6404426	265.1281464	46.80920598	380.6097216	461.6039976	227.4444938	121.6441412	152.6698046	164.7594615	166.1627174	391.8925061	492.236116	34.29926004	87.48002028	496.2414166	212.8180248	380.2767608	322.705277	45.33261176	440.5213545	316.6497046	414.1561228
20.45	375.2148532	265.7269447	48.39724714	391.5827246	460.7219602	231.9610661	120.9104402	140.3629334	162.4269562	169.2353392	400.9684798	496.2617705	26.99565351	94.35154422	496.6871244	216.819598	379.8138359	329.3430873	54.77057	452.0816191	320.8843154	419.9503965
20.5	376.8616761	266.6321665	48.95286741	401.8255484	459.2471995	235.507978	120.3440033	127.7800498	160.8470585	173.2523812	409.8236216	499.5839246	20.73061098	101.8021901	496.7828352	221.899544	378.0859207	336.3702565	63.77184628	462.4237887	326.8219863	426.7524184
20.55	378.0720214	267.6766147	48.52738403	411.9351347	457.2028467	239.0829674	121.2935964	115.8785606	159.7018955	177.6501444	418.8973389	502.0906315	15.42506177	110.051366	496.5250972	227.8239409	375.4340425	343.3810357	72.85096162	471.9942236	334.3429936	433.93853
20.6	378.3447047	268.6977439	47.16526305	422.4727119	454.6165239	243.6626154	125.1276524	105.71861	158.6700935	181.8775227	428.5825644	503.6720857	10.99481477	119.3104338	495.9114284	234.3663986	372.1873226	349.9764032	82.46169853	481.1804309	343.3215903	440.9296886
20.65	377.2784401	269.588698	45.14650371	433.8854348	451.4975724	249.8548632	132.5103028	97.95125732	157.3329954	185.5554372	439.0554175	504.3110147	7.384326727	129.749931	494.9546005	241.3593745	368.7114262	355.9064395	92.82592591	490.2847749	353.5049721	447.3525428
20.7	375.176012	270.3002167	43.67696667	445.8030599	448.298056	257.4487485	142.0053888	91.75864454	155.3266767	189.0893684	449.8932435	504.2492494	4.556822591	141.2240555	493.7899846	248.5827821	365.1538214	361.2317692	103.9692049	499.4491067	364.3154034	453.0122441
20.75	372.3916474	270.82038	44.2301838	457.6496707	445.5331336	265.9517095	151.5253688	85.7092019	152.1688172	193.0170635	460.5395617	503.7784158	2.487013574	153.5360563	492.5409977	255.8321425	361.6899797	366.1055219	115.8128876	508.7619641	375.0907079	457.8825062
20.8	369.2826572	271.1350316	48.20573798	468.8224832	443.7075824	274.8655569	159.1011106	78.32287956	147.3719736	197.8782274	470.4983416	503.1694742	1.144099385	166.4924601	491.3279281	262.9091875	358.5001597	370.6719295	128.2719337	518.2991054	385.2583472	461.9575369
20.85	366.1880816	271.3466138	56.30915359	478.8568609	443.0126251	283.6606589	163.4322075	68.55712741	140.6970961	204.0831733	479.4450987	502.5927423	0.447831021	179.8600774	490.2603176	269.7368816	355.7197485	375.0959575	141.3651494	528.0794971	394.5428183	465.3844176
20.9	363.2314175	271.9680603	67.25322775	488.1537858	442.8853205	292.1776139	165.5373365	57.10591685	132.8414697	211.3442739	487.6928005	501.7537805	0.431436855	193.5687635	489.5659841	276.4821475	353.9351262	379.7876618	154.7147783	537.6339221	403.3926474	468.5245419
20.95	360.5356822	273.6381083	79.25271108	497.2859354	442.5396608	300.271952	167.002958	45.27901068	124.7834777	219.2752331	495.6281893	500.2992455	1.089315528	207.571702	489.4900739	283.4047757	353.6925913	385.1942089	167.9581047	546.4741249	412.4152175	471.8151605
21	358.2308542	276.989072	90.68732134	506.8268422	441.2112708	307.8400084	169.4283629	34.51324608	117.5263004	227.468405	503.6139721	497.8899267	2.412666992	221.8218578	490.2677747	290.7390759	355.5092645	391.7205589	180.8060202	554.1851324	422.1273967	475.6454806
21.05	356.3955647	282.4237998	100.4303837	517.1461909	438.5876796	315.08372	174.1276149	26.01244904	111.8348494	235.5247688	511.9824504	494.2936276	4.202310554	236.1707288	492.0261462	298.5893268	359.5810025	399.504259	192.9890229	560.5731809	432.7652476	480.1767972
21.1	355.0591664	289.3382711	108.8940017	527.2913131	435.396636	322.4747258	180.9864799	19.6224515	107.8983619	243.4318411	520.6249569	489.6381139	6.243562615	250.2007027	494.4185837	306.5051037	364.7761552	407.7670445	205.6490059	565.8946238	444.0515234	484.9493615
21.15	354.2026176	296.9047912	116.8029506	536.1590194	432.7501745	330.6408821	189.5925759	14.85580429	105.6628715	251.2167157	529.3842539	484.1483809	8.192178311	263.4549915	497.0322529	313.9437739	369.7988096	415.608642	219.8710755	570.5054173	455.5963352	489.3692613
21.2	353.8006451	304.3281769	124.8402291	542.7204402	431.75654	340.1244015	199.5309402	11.19251311	105.0605091	258.9075875	538.109593	478.0372294	9.721640287	275.5236151	499.4838312	320.4212675	373.4726835	422.2557901	236.5345338	574.7057134	467.0947008	492.9191932
21.25	353.7960334	310.9994797	133.5672928	546.3978315	433.2270115	351.3101176	210.3461247	8.047305947	105.9261015	266.5624181	546.6877645	471.4837709	10.60187786	286.2518784	501.5146321	325.6113701	375.1693555	427.31187	255.7788078	578.6736745	478.3705727	495.2833332
21.3	353.9962707	317.0320426	142.8832995	548.1027479	437.4943222	364.1242099	221.867552	5.215393458	107.7282117	274.1300037	555.3070692	464.5267291	11.02648214	296.3213143	503.4399389	329.670643	375.710771	431.2818304	275.1859737	582.1618502	489.2875324	496.3688451
21.35	354.2212446	322.6932899	152.5796646	549.0414238	444.6166738	378.3178497	233.8359891	2.416791153	109.8592867	281.5874894	564.1594282	457.2122664	11.24269594	306.5467712	505.6862846	332.8213552	376.3080946	434.8750872	292.3036395	584.9219114	499.7264686	496.1814069
21.4	354.2949397	328.2434485	162.4281934	550.3572736	454.5310067	393.5871211	246.0153753	-0.62417531	111.7314798	288.9286046	573.4175239	449.5972942	11.489798	317.6910027	508.6614446	335.264746	378.1383879	438.748234	305.1685685	586.767055	509.5905703	494.7133704
21.45	354.1266438	333.8365869	172.228686	552.8298858	466.7577516	409.461109	258.1933231	-4.063969999	112.9909806	296.133319	583.1053098	441.746311	12.02841079	330.2333812	512.6734369	337.2070814	381.9656093	443.3269318	313.0017017	587.5938725	518.8487937	492.0451231
21.5	353.8919308	339.2040377	182.2058382	555.7788659	479.4244125	424.8265684	270.1077433	-7.717119202	114.1324984	303.594673	592.6706601	433.7177128	13.57812799	344.021931	517.329412	338.4626474	387.3829478	448.3817744	318.4033804	587.4713598	527.9392327	488.5294076
21.55	353.8461804	343.9882851	192.5628734	558.2706979	490.7384508	438.7882971	281.5667108	-11.23759241	115.9060089	311.6609497	601.4919276	425.5366372	16.86247955	358.6644186	522.1441705	338.8288348	393.6719054	453.5516917	324.5615259	586.4808202	537.3129585	484.6160632
21.6	354.2403587	347.8382178	203.5135548	559.4322707	499.3109024	450.7752727	292.380968	-14.28871106	119.0300131	320.6371513	608.9964644	417.1873626	22.5429803	373.7485176	526.6660425	338.1086555	400.17049	458.5177129	334.4261056	584.711772	547.3465435	480.7543388
21.65	355.2611213	350.5262439	215.2165008	558.6649472	504.4898356	460.579448	302.4345031	-16.61245142	123.8765216	330.5847989	614.8731417	408.6575683	30.90532234	388.8529151	530.602357	336.182085	406.2986838	463.0728642	349.6918016	582.3022302	558.2194926	477.1785065
21.7	356.9559734	352.4271766	227.2633906	556.1895427	507.7447476	468.4409689	311.9696994	-17.93304799	130.0563971	340.8626364	619.5014444	399.9317061	41.17129127	403.5004556	534.45138	333.4068117	411.6032999	466.9821567	368.4347888	579.3849343	569.2230267	473.5905841
21.75	359.3059641	353.9809	239.1962456	552.3852562	510.8673284	474.5817951	321.2536021	-18.06989868	136.9343855	350.7126634	623.4223482	391.0922999	52.34484488	417.2872884	538.8159389	330.2260102	415.6243753	470.034444	388.1539073	576.0907427	579.5961623	469.4900693
21.8	362.2872276	355.617922	250.5916858	547.6005355	515.4940636	479.1067484	330.5321445	-16.85190109	143.9323561	359.4598883	627.1587775	382.2665102	63.54289361	429.902355	544.265892	327.094765	417.9207453	472.0287364	406.8103219	572.5053833	588.7104403	464.3643413
21.85	365.8283826	357.6700845	261.1835842	542.112856	522.6672074	482.1093498	340.0142212	-14.20172666	150.7245161	366.7884932	631.1394785	373.5714029	74.17286175	441.2378127	551.1012346	324.2067122	418.2551555	472.8649083	423.0792433	568.6890973	596.2905452	457.8578298
21.9	369.7316596	360.0991154	271.1136814	535.99574	531.4340089	483.7960452	349.7889238	-10.37331807	157.3062119	373.3106475	635.4382833	365.079845	84.4768128	451.7908802	558.5310589	321.0331457	417.377313	473.0546513	437.0715837	564.5493085	603.131826	449.9329966
21.95	373.7568336	362.7883446	280.598223	529.3464786	540.4661498	484.3986757	359.8865583	-5.728249998	163.7446066	379.8528744	640.0333503	356.8579147	94.84343806	462.1503133	565.6079081	316.8364415	416.2936043	473.2554913	449.078654	559.9948453	610.200969	440.7480855
22	377.6763039	365.6275748	289.8323512	522.2649408	548.5965705	484.14006	370.3396808	-0.614302183	170.0863191	387.1851937	644.9001185	348.9721888	105.6005741	472.8299735	571.471435	310.8496628	416.0195823	474.1234076	459.3345701	554.9310903	618.3995142	430.5238566
22.05	381.3602093	368.5360729	298.8846442	514.8226743	555.0632161	483.1338219	381.1548523	4.679720496	176.4203044	395.8158945	649.9604009	341.3586469	116.8371861	484.1181488	575.6173169	302.5113301	417.2458029	476.0410164	468.1759989	549.3149936	628.2465275	419.6275427
22.1	384.8758428	371.3865833	307.6429656	506.8015854	560.5449472	481.4702285	392.1746722	10.24078234	183.2915564	405.5674635	654.8164238	333.8134371	128.4576737	495.5806975	578.5851591	292.0199158	419.4586114	478.1987592	476.0346116	543.3248534	638.8907773	408.7010367
22.15	388.3614052	374.0620095	315.9255294	497.8972753	565.8827535	479.1536505	403.2058191	16.22294057	191.289381	416.0645867	659.0054618	326.0208704	140.2794557	506.6521328	581.1422029	279.8654254	421.8095889	479.5335527	483.4573218	537.2426507	649.2068392	398.4449768
22.2	391.9503363	376.4480069	323.5678451	487.7797187	571.8558404	476.1958962	414.0668668	22.7698678	200.9362683	426.9270657	662.0760874	317.6169396	152.1599119	516.8410217	584.0539494	266.6217222	423.4887523	479.0148803	490.9348802	531.3754577	658.1354609	389.4989035
22.25	395.7238727	378.5131258	330.483261	476.2497886	579.0218656	472.6585697	424.6170301	29.91156547	212.3042718	437.806479	663.6914375	308.3981622	163.963742	525.8747798	587.8648191	252.9301324	423.9707157	475.9837707	498.7564187	525.9544439	664.9458608	382.1638539
22.3	399.6959566	380.3226544	336.4990728	463.8010159	586.7942963	468.378723	434.6714139	37.27904176	224.1600002	448.2524487	664.1170693	298.4554802	175.560024	534.1422501	592.3785911	239.7399668	423.7879236	471.2197321	506.8690649	520.6212468	670.0583118	375.5714583
22.35	403.8286927	382.0257897	341.4109187	451.1690401	594.4961171	463.1991938	444.1003346	44.42565818	235.07435	457.9025824	663.7976679	288.1055783	186.7431252	542.1356557	597.1674458	228.1054163	423.7288767	465.9113783	515.0290721	514.9016572	674.1344862	368.5541807
22.4	408.0833242	383.766784	344.9865098	439.1331068	601.5200148	456.9287016	452.8001087	50.94563863	243.8164605	466.4963869	663.1957686	277.7412375	197.3173159	550.3027472	601.777245	219.1152655	424.599351	461.3250098	523.0361679	508.3077882	677.8329278	359.9139184
22.45	412.3911656	385.611866	347.164749	428.2677014	607.4532206	449.4647634	460.7175507	56.59723335	249.5954534	474.0527228	662.6527661	267.8772747	207.2567241	558.9891288	605.7506441	213.4863737	427.0355663	458.4373377	530.7877848	500.472609	681.6885966	348.750842
22.5	416.5591348	387.4454145	348.6572726	418.031569	612.7065528	441.3743101	467.9340385	61.82896834	253.3174552	480.9916953	661.8495399	259.2957113	217.1716202	567.7028648	608.7578921	209.9588842	430.6654979	456.8720912	538.1029535	491.7399567	685.6955052	335.4079103
22.55	420.3570549	389.0943585	350.4016344	407.6534107	617.7526979	433.4839482	474.5406095	67.16095885	256.1273379	487.8433328	660.2955027	252.8570592	227.7539522	575.8787501	610.4806781	206.7847914	434.978352	455.9172151	544.8142814	482.6297679	689.7194873	320.682134
22.6	423.5680901	390.3934173	353.363431	396.3545201	623.01832	426.698964	480.6099343	73.07884484	259.0904747	495.065741	657.4854722	249.445453	239.6179757	582.9900957	610.6109415	202.1735834	439.4884021	454.8568051	550.7355181	473.6737697	693.5991601	305.4695871
22.65	426.0405502	391.1958183	358.1517268	383.5743935	628.7531717	421.6755365	486.1487158	79.90126168	263.033277	502.8749404	653.1222904	249.4748007	253.0402319	588.6920136	609.0552248	194.9557895	443.7639515	453.1198828	555.7694498	465.2271736	697.1233267	290.6368669
22.7	428.0616278	391.4228789	363.934831	369.6984478	634.51626	417.6546634	491.1636217	87.3794234	267.6675153	510.8752101	647.8812737	251.6690718	267.4251725	593.4075036	606.2828876	186.1805569	447.8696837	450.602672	560.1370072	456.9459522	700.3078278	276.3287718
22.75	429.9902532	391.0012348	369.5028817	355.3342036	639.804136	413.5490589	495.6244419	95.13747657	272.521495	518.5322136	642.6653348	254.2311002	282.0009164	597.6683117	603.0450162	177.791211	451.8966026	447.2948103	564.1948338	448.3253477	703.1376526	262.5551824
22.8	432.1776117	389.8552813	373.6303891	341.0523761	644.1786549	408.2405256	499.5088962	102.8281536	277.1678202	525.3732363	638.3805011	255.3270079	296.0897309	601.9647457	600.1740031	171.9513459	455.9324737	443.1821999	568.3051794	438.8471775	705.5987381	249.3218494
22.85	434.8887028	388.0147804	375.3861689	327.2779445	647.3887623	400.9112324	502.8385255	110.2034118	281.3348643	531.0599781	635.6986237	253.5276056	309.2091429	606.6110651	598.3414454	170.23521	460.1231314	438.373709	572.6964572	428.1455631	707.6779434	236.6303075
22.9	437.8522114	385.7069769	375.0502674	313.7879555	649.7501894	392.1177402	505.6726177	117.3438237	285.7822772	535.3575177	634.2766608	249.143563	321.4320925	610.916691	597.496344	171.5465536	464.0986416	433.2713899	576.9860807	416.5079668	709.3629992	224.4778229
22.95	440.6910167	383.244813	373.2459215	300.3116917	651.6654522	382.8685398	508.087477	124.3742077	291.3438464	538.0622607	633.5767532	242.9648914	332.9576956	614.1028417	597.3252733	174.034933	467.4884833	428.4591941	580.6254892	404.3739842	710.6424327	212.8573677
23	443.0319699	380.9374185	370.6223872	286.5994362	653.5247556	374.3012285	510.1537383	131.4096512	298.8004063	538.967732	633.047814	235.801962	344.0007163	615.4613777	597.5008793	175.8539722	469.917727	424.5254282	583.0412244	392.1821307	711.5054674	201.7576193
23.05	444.6678726	379.0208555	367.8366864	272.4858136	655.6359267	367.410607	511.9947771	138.5067054	308.6276209	538.0680741	632.284904	228.489628	354.7894998	614.6274478	597.6956487	175.4222512	471.1610568	421.8241706	583.8284677	380.3288848	711.9418973	191.1629771
23.1	446.0541397	377.5250037	365.0241041	258.1763283	657.8873766	361.8667555	513.863608	145.5707	319.6133464	535.8744914	631.2953692	221.2526604	365.4589562	612.3140311	597.4479999	172.5658217	472.0985476	419.9855357	583.2247337	368.9787476	711.941936	181.0535912
23.15	447.7991939	376.4193752	362.311558	243.9549555	660.1027833	357.0373944	516.0617219	152.4739055	330.3927435	533.0420229	630.2380975	214.2412067	376.0884794	609.4488882	596.2788165	167.2239361	473.7844039	418.3895177	581.6676737	358.3528484	711.4960392	171.4053961
23.2	450.5013366	375.6757329	359.8381288	230.1461986	662.1154966	352.2453452	518.876708	159.0866773	339.7158659	530.1804125	629.2805227	207.6236991	386.7021425	606.9167676	593.6732751	159.2629453	477.2601002	416.4209433	579.6293802	348.7414747	710.5947001	162.19014
23.25	454.5366365	375.1962985	357.6826491	216.9911301	663.762014	346.9502987	522.4003826	165.2332727	346.8177358	527.6377865	628.6443751	201.4466298	397.2448454	605.3221147	589.2577026	148.6418402	483.0526958	413.6283913	577.5567841	340.301483	709.2282171	153.3754028
23.3	459.3591169	374.6487967	355.934676	204.4491442	664.9870301	341.1637321	526.4126841	170.9697071	352.6879985	525.1964577	628.477677	196.268214	407.7516506	604.1183885	583.4189911	136.1467477	489.7863242	410.1200923	575.4629435	332.7630637	707.3864305	144.9245913
23.35	464.2630647	373.6556198	354.5844983	192.396464	665.7324997	334.9974809	530.5876	176.332342	358.6479376	522.4581604	628.9975994	192.5033369	418.2397887	602.5603142	576.8832576	122.9886288	495.6934373	406.1250199	573.3004903	325.6471218	705.058427	136.7969018
23.4	468.5856431	371.8421111	353.6178913	180.6897568	665.9340662	328.5662433	534.6184685	181.3641383	365.9516883	519.0492277	630.4134206	190.5643715	428.7648769	599.9444075	570.501162	110.6150847	499.0891746	401.8255048	571.0129124	318.4226004	702.2322062	128.9472389
23.45	471.8732861	368.943876	352.9421246	169.1204624	665.5836941	321.9374087	538.3114591	186.1653206	375.4568482	514.7290127	632.7850046	190.4756918	439.4111111	595.7624724	565.0076491	100.3056301	498.8169242	397.3852495	568.4732692	310.6364677	698.8943054	121.3260751
23.5	474.2748608	365.1805807	352.0931604	157.4460964	664.6253638	315.1159323	541.4316152	190.7508644	386.0540023	509.2914251	635.6774979	190.6778883	450.0517235	590.1523888	560.1814427	91.98148141	495.8641053	392.911599	565.5095013	302.210606	695.029374	113.8792383
23.55	476.0729818	360.9183505	350.5820639	145.3488882	663.0631827	308.1464184	543.8143158	195.1548854	396.369873	502.5775744	638.5164763	189.3317644	460.5395714	583.3790776	555.4571677	84.92531737	491.7547374	388.60284	561.8933326	293.2189851	690.6196894	106.5476078
23.6	477.5391544	356.5341717	347.8906379	132.4585455	660.8984596	301.0794744	545.2983215	199.4134299	405.1635007	494.3645345	640.7668375	184.5891351	470.732911	575.6836422	550.2040165	78.31404204	488.102852	384.7167785	557.3746306	283.7309539	685.6446003	99.26669763
23.65	478.8840232	352.3546163	343.7098337	118.5108962	658.1700508	293.7676693	545.9174125	203.6138973	411.5380407	484.4941626	642.0217815	175.167842	480.5644121	567.2689928	543.9264773	71.50164527	486.2848566	381.4393546	551.7723174	273.8585126	680.0798817	91.96610237
23.7	480.1661364	348.4621846	338.1929984	103.9059177	655.1929924	285.6899031	546.4722054	208.2383859	416.3636897	473.6590653	642.3334859	162.2558318	490.2547182	558.2147155	537.0765222	65.04767451	486.0704457	378.7629189	544.927359	264.0945757	673.8969814	84.56877265
23.75	481.4155452	344.868626	331.7413526	89.28732394	652.3556838	276.0691346	547.9407037	213.7914243	420.715498	462.9030139	641.838926	147.8410412	500.0577137	548.6507614	530.3842396	59.92101921	486.8600923	376.5285168	536.8092529	255.0685142	667.0621285	76.9900807
23.8	482.6623818	341.5860492	324.8066169	75.40395216	650.0729096	264.0498108	551.250908	220.7112578	425.6313495	453.4181291	640.6722771	134.1722766	510.197074	538.7272804	524.6622386	57.16575655	488.035797	374.5583392	527.4092154	247.4968611	659.5352683	69.13662493
23.85	483.8709775	338.6281069	317.8074017	62.87141699	648.6606216	248.9862292	556.8876234	229.1345727	431.7881341	446.1078026	638.9550844	123.2699521	520.7650508	528.5768163	520.5721372	57.55035864	489.0741079	372.6704817	516.8425501	241.9949009	651.2687774	60.90470742
23.9	484.8426961	336.075782	311.3427068	51.92463776	647.6558653	231.5337426	563.8378681	238.1856194	438.0054263	440.0018074	636.651373	115.2011459	531.4705866	518.1501557	517.6514926	59.93921955	490.1247017	370.6645009	505.6446232	238.3074778	642.2058946	52.17839775
23.95	485.2867489	334.0001033	305.9971674	42.57774853	646.3968218	212.7669745	570.8355588	246.9111669	442.8544691	433.6015889	633.6818204	109.4000609	541.9597108	507.3084059	515.2311522	62.92527056	491.3903233	368.3570948	494.5174679	235.8556839	632.2787839	42.8270684
24	484.9105624	332.4700818	302.3773276	34.83675579	644.1541165	193.9074432	576.7779712	254.5195348	444.9683192	425.2988261	629.9610561	105.223278	551.9217468	495.8730842	512.6123625	65.11015063	493.0739703	365.5651071	484.2215144	234.0038457	621.4061188	32.70224754
24.05	483.5639741	331.5498514	300.713221	28.62714155	640.3454618	176.1135546	580.951125	260.5424837	443.381287	413.8034875	625.424813	101.9550226	561.2061374	483.7165594	509.2677731	65.47638074	495.3334794	362.2130874	475.3064047	232.2073569	609.6157162	21.77262065
24.1	481.5675858	331.0655501	299.9245026	23.43393908	635.3704533	159.7901844	583.7350382	265.5647858	439.376038	399.9788233	620.2652441	99.25511928	569.8823499	471.1284509	505.4349668	64.78539009	497.7956727	358.6083884	467.4056752	230.7993021	597.3683446	10.37334494
24.15	479.4053925	330.8517446	298.5154781	18.56949123	629.9832659	145.2268982	585.7113949	270.3251483	434.7959618	385.5147771	614.6877317	96.71086302	578.0607279	458.584197	501.535622	64.13775029	500.1135905	355.1793055	459.8659745	230.3061286	585.3967785	-0.949439369
24.2	477.5717577	330.7415103	294.9485611	13.29437075	625.0504336	132.7944863	587.4166302	275.4991284	431.7256059	372.5398187	608.9023102	93.89126186	585.816729	446.6136199	498.0215853	64.65668054	501.9396152	352.3549112	451.9883659	231.2671008	574.5753677	-11.52932471
24.25	476.4743693	330.5807068	288.1402234	7.08241873	621.2463844	122.7797769	589.2650438	281.5021226	431.8651353	362.9866082	603.0585748	90.47592512	593.2093927	435.6264006	495.2455423	67.05606391	503.0452477	350.4169255	443.2310411	233.871345	565.6505225	-20.62760419
24.3	475.9882725	330.4315999	278.9835223	0.591455071	618.0578519	114.8831148	591.0832603	287.9748765	434.0724246	356.0617422	597.0475061	86.30568247	600.4736825	425.3124616	493.142983	70.83585762	503.5959431	349.2653934	433.5742183	237.2434629	558.3228854	-27.9054745
24.35	475.8839999	330.39113	269.0420311	-5.119558773	614.6335263	108.5442763	592.6258871	294.3995541	436.5388671	350.1828184	590.7236417	81.49440178	607.8757235	415.2189177	491.5411655	75.10925187	503.8371961	348.6518131	423.1813198	240.1770832	551.971449	-33.03037784
24.4	475.9297326	330.5559687	260.0360818	-8.889977443	610.0521333	103.0998603	593.6636827	300.304858	437.4514998	343.6088095	583.9324352	76.15867684	615.6880882	404.8819121	490.2579282	79.00545128	504.0151034	348.3269871	412.1793277	241.4272998	545.9023997	-35.71263701
24.45	475.9138046	330.9708704	253.4404798	-9.871639883	603.5825983	97.98352872	594.0328674	305.4330139	435.4628173	334.9185162	576.5769549	70.48785886	624.100014	394.0225743	489.0256157	81.83632626	504.3440558	348.0982429	400.6605009	240.0546505	539.4866674	-35.96707273
24.5	475.8157824	331.4035442	249.2552131	-8.882874889	595.7156295	93.11913827	593.984447	310.1649869	431.4198229	324.5761645	568.6208942	64.67744178	632.5115765	382.8052191	487.7026801	83.73986585	504.8862099	347.8699059	388.8615977	236.7303948	532.7316334	-34.52001747
24.55	475.6479022	331.5503345	247.0366053	-7.248226926	587.2609771	88.73440764	593.7778554	314.9797736	426.7257136	313.5595368	560.1034053	58.90143211	640.1975146	371.5245022	486.0631655	84.93107121	505.6582996	347.5788501	377.1524745	232.4778836	525.8038564	-32.43296792
24.6	475.4220568	331.1072116	246.2956744	-6.30648307	579.1230762	85.0959292	593.6663212	320.3249714	422.9252285	303.0436453	551.0745538	53.35124208	646.4510744	360.4334772	483.8785621	85.62141683	506.676768	347.1621662	366.0001001	228.4113088	518.8539076	-30.7902634
24.65	475.1894757	329.900422	246.51344	-7.115855579	572.1238823	82.44394636	593.8569462	326.5252601	421.2827062	294.0898512	541.6378035	48.13700134	650.8264101	349.7092026	480.9819085	86.11176712	507.9187284	346.5926903	355.7456712	225.6010749	511.9632807	-30.50707815
24.7	474.6888846	328.3077487	247.5879245	-8.938008678	566.1716464	80.55332864	594.1106409	333.5181659	421.0492123	286.5458166	532.0957905	43.93973014	653.9313708	339.5165652	477.5992665	87.00647111	509.1185823	346.1373455	346.1979209	224.6379889	505.0036773	-31.382057
24.75	473.676669	326.8235754	249.369753	-10.75744434	560.9821068	79.03574163	594.1570145	341.1871855	421.0907007	279.9859908	522.8786629	41.42176525	656.6391259	330.1228849	474.0643805	89.03630303	509.9470315	346.1330022	336.8764627	225.9471495	497.8250096	-32.99011127
24.8	471.9054643	325.9492746	251.7041393	-11.55583488	556.2352792	77.47980639	593.7372785	349.4332305	420.2329419	273.9061295	514.4723413	41.27133257	659.8280822	321.8853797	470.7285108	92.9264621	510.0767067	346.9148784	327.2651268	229.938522	490.2779705	-34.89381751
24.85	469.2524237	325.9925023	254.4590752	-10.60567727	551.6188464	75.48845456	592.6794855	358.1103147	417.600162	267.7186698	507.1869389	43.77863544	664.0668281	314.9357574	467.9368554	99.06444569	509.3154508	348.6716736	316.9773104	236.7133202	482.2877917	-36.70854639
24.9	466.1427194	326.7465247	257.4748896	-8.819250265	547.2781654	73.69981545	591.1838318	366.8615387	413.5684938	260.9623295	500.6115065	47.42262071	668.6089696	308.544389	465.9429122	106.8493119	507.7478728	350.959119	306.4318274	245.6796655	474.3827793	-38.29759843
24.95	463.127667	327.8270805	260.7136319	-7.410950565	543.3971829	72.77142191	589.5281074	375.268623	408.7628393	253.0296521	494.0628179	50.26175906	672.457577	301.6011935	464.9424658	115.3562322	505.5788561	353.1625919	296.2369208	255.9141765	467.1432908	-39.64937738
25	460.7692881	328.8429058	264.1480922	-7.574313871	540.1734486	73.37307601	587.9788472	382.931232	403.8367793	243.2797079	486.7766232	50.33934061	674.6513555	292.8778856	465.1134773	123.6889744	503.0067716	354.6698599	286.9986429	266.4772162	461.1827343	-40.74999849
25.05	459.3973537	329.5149897	267.8181342	-10.10208031	537.7312116	75.88125143	586.7315181	389.5942672	399.3882521	231.3109075	478.1772269	46.3697823	674.4574192	281.3350567	466.5302165	131.130261	500.1384274	355.0689948	279.1998079	276.6082424	456.9890961	-41.57814166
25.1	458.4007934	329.6481177	271.8550953	-13.86023092	535.7052625	79.22563837	585.4589509	395.5317953	395.6518049	218.1110962	468.3360856	39.78794474	672.2527332	267.3042083	469.197499	137.7904839	496.9713843	354.8422887	272.6231179	286.0345791	454.4652189	-41.55493984
25.15	456.9175695	329.1126349	276.362071	-17.36648868	533.6690844	81.99257232	583.7674662	401.1524131	392.8871942	205.185292	457.6547441	32.88856949	668.6632881	251.6098853	473.0470372	143.9539291	493.4506322	354.6832417	266.9245272	294.7352803	453.3253034	-40.14660014
25.2	454.0660109	327.7708726	281.4216386	-19.13416093	531.1805545	82.78605885	581.268071	406.857576	391.3801466	194.2114791	446.6654261	28.18032726	664.3869588	235.3188551	478.0026306	149.891601	489.5295045	355.2996837	261.750196	302.7045562	453.2628262	-36.8371507
25.25	449.1657112	325.6529253	286.9963196	-18.32268148	527.9042692	80.62913222	577.7151549	412.9864406	391.1900468	186.470396	435.9128098	27.59932006	660.118781	219.5569023	483.8882494	155.7880073	485.1627204	357.1926951	256.8124602	310.0536584	453.9769465	-31.45883788
25.3	442.4141596	323.3511301	293.3716103	-15.78057673	524.169789	76.75670783	573.4650343	419.4317397	391.4759122	181.1129724	425.9735956	30.63219105	655.7927922	204.739159	490.2542441	161.7146331	480.0551467	360.0128053	252.4341719	317.2259186	455.258765	-24.70397498
25.35	434.2731691	321.6880825	300.7652308	-12.83943431	520.4551822	72.90448068	569.0176027	425.9738438	391.0814387	176.5869614	417.3376648	35.94585012	651.2301101	191.04068	496.6224393	167.7131136	473.8420658	363.2020878	249.0089796	324.7192807	456.9214873	-17.48367819
25.4	425.2675512	321.5408587	309.3983341	-10.78786462	517.2848287	70.89013777	564.8794726	432.379261	388.8233144	171.2513551	410.4551649	42.14106719	646.2300461	178.6186535	502.5512693	173.8341918	466.1162666	366.2071653	246.932486	333.0000271	458.7861114	-10.66481807
25.45	415.8922878	323.459666	319.2980426	-10.59507233	515.0804934	72.03849586	561.369313	438.4574361	383.8190511	163.817421	405.4315075	47.93883343	640.6329136	167.4721111	507.7855076	180.077386	456.5553238	368.5766929	246.3693316	342.2990207	460.7196704	-4.781703542
25.5	406.3036566	326.6626563	329.6460399	-12.17504789	513.7140136	75.19642744	558.156989	444.4195699	376.8074676	155.1618022	401.1254668	52.86284011	634.6706857	157.3547357	512.6392965	186.7365823	445.8344198	370.4614216	246.8257972	352.5151475	462.5737362	0.246345476
25.55	396.55444	329.9519731	339.4583787	-15.23712523	512.8774669	78.62908356	554.748794	450.5355768	369.0494497	146.7667794	395.9944454	56.52758009	628.6461228	147.7865101	517.5339052	194.0139518	434.9466845	372.0966452	247.6267894	363.3393335	464.2304483	4.723373048
25.6	386.6530651	332.0979997	347.8024013	-19.51758748	512.2527491	80.6304969	550.648772	457.085397	361.9586518	140.29337	388.4378655	58.56209322	622.8819153	138.232904	522.8536283	202.0765885	425.0144598	373.7165651	248.1216655	374.507345	465.5732095	8.942873781
25.65	376.4458579	332.1231349	354.2341272	-24.51885197	511.580012	79.94442071	545.5101939	464.2876048	356.6672119	137.089371	377.3881336	58.97278749	617.6469881	128.2803492	528.8625826	211.0603626	416.9309755	375.5417415	247.8857763	385.8297009	466.5244976	13.22139818
25.7	365.7662533	330.0762937	359.6062098	-28.91040655	510.9358333	77.58839513	539.3829491	471.6526714	352.7164873	136.1979724	363.9210588	58.56402383	612.6012372	118.0148137	535.5462727	220.6913721	409.888732	377.5578181	247.1214755	396.9549962	467.2365632	18.39772648
25.75	354.3386911	326.281648	365.102102	-31.03852391	510.4420037	75.01449298	532.4226004	478.6099976	349.1540415	136.1491268	349.9302462	58.61665442	607.3768528	107.8354516	542.7846679	230.6865728	402.624182	379.7583156	246.1572512	407.5393326	467.8500343	25.34460517
25.8	341.8682747	321.0650216	371.8382687	-29.26810615	510.2247107	73.70174563	524.7608731	484.5947303	344.9708042	135.4315031	337.5681637	60.47566927	601.5772802	98.16661352	550.4676451	240.7902082	393.7794507	382.1517151	245.3098237	417.2475037	468.5006785	34.87800295
25.85	328.2025152	314.7280668	380.5577049	-22.63321889	510.3775883	74.7358961	516.5416594	489.2287875	339.4231998	132.8764787	328.5246661	64.99984268	594.87366	89.34098534	558.5369279	250.9294153	382.330113	384.7797848	244.7978373	425.9621747	469.2185825	47.22811324
25.9	313.3877088	307.5598012	390.8138852	-12.42754997	510.7365633	77.22264559	508.1796759	492.9692609	333.1021311	129.304262	322.4257927	71.94331067	587.4064291	81.20287328	566.6410136	261.3556168	369.4218252	387.7728048	245.0494098	434.0255267	469.932251	61.06754032
25.95	297.7153853	299.9051234	401.925658	-0.494539803	511.114082	79.91663835	500.2506879	496.4492367	326.9213796	125.8973932	318.1575876	80.52113602	579.4576057	73.43205018	574.418469	272.4179784	356.8863282	391.2237795	246.4383285	441.9321088	470.4793394	74.68835921
26	281.5562111	292.1671198	413.3115061	11.48857444	511.3260659	81.59624608	493.4154323	500.2956868	321.8714478	123.9027842	314.5402711	89.97089657	571.3319441	65.68522848	581.5440622	284.4280253	346.7728532	395.1934844	249.313794	450.1319518	470.7086227	86.54354259
26.05	265.3436034	284.6405923	424.4405622	22.27131161	511.1983978	81.38234998	488.1349295	504.9186268	318.7851741	124.3023634	310.4416698	99.51998856	563.2848002	57.70898582	587.8324877	297.4053773	340.6175481	399.6403457	253.9014938	458.8888149	470.4511099	95.58242484
26.1	249.7942679	277.1414117	434.7087699	32.00368379	510.8342236	80.08420598	483.7409643	509.7526706	317.5153347	126.3090435	305.2616179	108.4789261	555.3265374	50.08272672	593.5289857	310.7220979	337.3604228	404.3733075	259.1309738	467.8234198	469.668077	102.7162195
26.15	235.7362749	269.2341441	443.4788902	41.13450125	510.3455404	78.79908998	479.2143929	514.0593388	317.7454965	128.7987373	298.388431	116.1442135	547.416342	43.49178703	598.9729512	323.6180644	335.2660307	409.1966794	263.788425	476.4725185	468.3119196	109.2130984
26.2	224.0705134	260.4603743	450.1597093	50.09442894	509.8466668	78.63492451	473.471576	517.1409599	319.1411892	130.6553566	289.1568881	121.829535	539.5265535	38.67055164	604.4798802	335.43011	332.5637009	413.959668	266.7585974	484.4609955	466.3363313	116.2832648
26.25	215.3443951	250.5631003	454.4173836	59.13874418	509.3623938	80.33291559	465.6589004	518.4902844	321.317663	130.982857	277.2593699	125.3333242	531.6911887	36.13957217	610.148438	345.7491167	327.979407	418.5960748	267.3929048	491.4842438	463.8611603	124.9979616
26.3	208.6791724	239.9891056	456.6699642	68.00492984	508.8325751	83.52843228	456.2658178	518.463795	323.8521359	130.3939729	263.7160674	127.4783188	524.1059794	35.37791549	615.4318507	354.5125882	322.1494486	422.9136204	267.0958159	497.4521933	461.0713859	135.0743677
26.35	202.7109526	229.465695	457.5407146	76.32197747	508.130613	87.59539952	446.2444204	517.5880069	326.242445	129.6729537	250.2131418	129.5409747	516.9693684	35.5438451	619.6681116	361.7984243	316.1598963	426.7086425	267.6832964	502.224257	458.2530498	146.0405778
26.4	195.9675135	219.7246168	457.6148059	83.71839011	507.1299407	91.92022852	436.7115609	516.4206442	327.9890914	129.5980011	238.6459666	132.8260653	510.4644163	35.75644474	622.2519031	367.6961288	311.1370538	429.7533973	270.9227642	505.6186354	455.6845944	157.4345806
26.45	187.357417	211.3669101	457.3065817	89.93059433	505.7268287	96.02329974	428.6218732	515.446313	328.7777343	130.664784	230.4057425	138.1950924	504.7329541	35.26909212	622.7651737	372.4032323	307.9623941	431.8837757	277.7818116	507.5435097	453.7026515	168.9830938
26.5	177.3989931	203.9767971	456.7509939	95.74007684	504.1476348	99.84380113	421.5905987	514.4517411	328.9631749	132.0759376	225.3916127	146.1293644	499.7201848	34.25614189	621.6324588	376.7202744	307.0239664	433.5394867	286.1326179	508.1364546	452.6131281	181.4096896
26.55	167.1705073	197.0058172	455.9366537	101.959219	502.6567166	103.3717827	414.8363135	513.0969221	329.1026849	132.778719	222.7716437	156.7087986	495.3538062	33.04997071	619.4118563	381.5068376	308.5512128	435.2616762	293.2957048	507.6488982	452.7375785	195.4680943
26.6	157.8374284	189.890535	454.8543924	109.3686501	501.5185032	106.5927805	407.4826942	511.014953	329.7516637	131.7225667	221.6552224	169.973127	491.5609609	31.99253769	616.6573303	387.5692873	312.7239646	437.5794068	296.7660809	506.3085927	454.3617286	211.7825961
26.65	150.3519521	182.1656084	453.4455115	118.4842253	501.0972602	109.8294977	398.7981648	507.9499213	331.2757032	128.2076804	221.3296096	185.646305	488.2410655	31.30882915	613.8763929	395.3585786	319.4284821	440.8001118	294.7888482	504.3285631	457.460725	230.4374053
26.7	145.0630166	174.1592725	451.7293714	129.210907	501.4278127	113.6550429	389.072179	504.1119069	333.6202609	123.1860789	220.968313	201.623621	485.0900467	30.78809904	611.1925081	403.9424324	327.2521359	444.2980327	288.8145104	502.0357126	461.1070737	249.5892412
26.75	142.0586367	166.3595434	449.6855478	141.2593036	502.5644498	118.8769149	378.8495894	499.8629807	336.5218438	117.9453644	219.8433382	215.6350778	481.7452496	30.08468098	608.6450773	412.1081153	334.5364772	447.2962176	281.0155461	499.8011366	464.262977	267.3865112
26.8	141.4033674	159.2782489	447.2943156	154.3521133	504.5469673	126.2512722	368.7780063	495.6175708	339.7068279	113.7941167	217.2371642	225.6110853	477.8283778	28.84482804	606.2547474	418.7322439	339.7815139	449.0874085	273.7250072	498.0435929	466.0127784	282.3397599
26.85	142.9050297	153.2425802	444.7060977	168.3547091	507.3843517	136.0945408	359.466202	491.6881493	342.9509318	111.7095078	212.8668546	230.5050452	473.0251686	26.78220721	603.9919082	423.1349886	342.2149998	449.2217669	268.8992283	497.060452	465.7020642	293.6342101
26.9	145.8217036	147.5958138	442.0310898	183.0096486	511.3405297	147.8887103	351.0624155	488.0327804	346.1661716	111.3118461	208.3078533	232.6512097	467.4743485	24.27160857	602.0711411	425.9173932	343.4959484	448.338982	265.9356554	496.6148288	463.3079639	302.2640387
26.95	149.0774475	141.4389163	439.5287231	198.106286	516.6682507	160.7927735	343.6526255	484.5363762	349.2793592	111.9046111	205.777994	235.2824458	461.4099418	21.73444537	600.7175686	428.010132	345.8806528	447.3123183	263.6120281	496.3163836	458.9509283	309.4836924
27	151.606261	133.829264	437.4482476	213.432005	523.5799545	174.0095627	337.309686	481.0719307	352.2260681	112.7954871	207.5251696	241.5732094	455.0869885	19.61192918	600.1670615	430.3203123	351.5577892	447.0192147	260.6576127	495.7634528	452.718603	316.4495357
27.05	152.7241321	124.0414213	436.0913672	228.9981761	531.9938772	186.6713167	332.0121333	477.4965781	355.0753141	113.4071558	214.6847622	253.4513604	448.6409378	18.24026641	600.5779829	433.4809701	361.7538159	448.0607454	255.9985412	494.6238691	444.7772359	324.0145397
27.1	153.2261661	112.8658501	435.7048283	244.9319366	540.5854521	197.6425501	327.1051708	473.3057678	358.08742	113.7419349	224.7969546	268.836887	441.9946962	17.54598901	601.4266608	437.0700847	374.5620312	449.8852819	250.1932025	492.8473614	435.6820861	331.9226904
27.15	154.3346963	101.4492186	436.5676826	261.4675343	547.9766509	205.8896992	321.6965684	467.9070146	361.6310732	113.8939907	234.6782915	284.949819	434.9220974	17.3372401	602.1490757	440.4774206	387.5219623	451.7543625	244.0360951	490.5133711	426.0798404	339.6263924
27.2	157.2933613	91.04788866	438.92181	278.7690037	552.9649733	210.5172961	314.8039795	460.6289914	366.0624382	113.9561249	241.5734271	299.5064469	427.1793129	17.41542684	602.2007431	443.1352507	398.5355941	453.0082156	238.3765589	487.711072	416.63716	346.557991
27.25	162.9613982	82.5132133	442.7015032	296.725729	554.8251771	211.1561939	305.6909252	451.0080399	371.5232967	114.0344393	243.66496	311.0078678	418.6092062	17.64570761	601.2542458	444.591921	406.1942046	453.2429135	233.9922155	484.605685	407.7727623	352.2415559
27.3	170.7837882	75.50703584	447.0375215	314.5565773	554.5220223	208.9644088	295.2259579	440.0706199	377.6393774	114.2177327	242.2809963	319.9178917	409.3033215	18.01957676	599.9496685	444.7995604	411.2047085	452.8695214	230.3167704	481.4078182	399.4254509	356.9284295
27.35	179.7923568	69.23056539	450.9472557	331.459798	553.3577187	205.502557	284.925015	429.4733619	383.8640296	114.6691741	239.2508981	326.8622267	399.4216327	18.57265343	599.1735427	443.7350063	414.5182932	452.4471555	226.7113243	478.4065048	391.2652602	360.9452932
27.4	189.0594441	62.85083162	453.565143	346.8396098	552.6438435	202.3666455	276.5987154	421.1843689	389.6739022	115.5476821	236.3522302	332.3433869	389.1371843	19.3417449	599.8295619	441.3707858	417.0050181	452.5225205	222.5095732	475.8925971	382.9513687	364.6272201
27.45	197.989989	55.84864191	454.3092686	360.3110188	553.3565892	200.8222449	271.5591326	416.7031906	394.6524004	116.9551107	235.0525406	336.8901836	378.6774599	20.3715485	602.5536805	437.7631565	419.4033161	453.5323125	217.2353461	474.1007078	374.2288179	368.2407309
27.5	206.6071575	48.23443825	453.2195952	371.7465621	555.0715977	201.1582972	268.7242695	415.0108015	398.5655237	118.8401827	234.9656681	340.5956288	368.5461148	21.81264066	606.6879935	433.2836243	421.5972078	455.253381	211.6214643	473.1715625	364.8791378	371.6953369
27.55	215.0590833	40.22009305	450.477816	381.0107844	556.9757867	203.2335881	266.1524361	414.2497585	401.2440273	121.0645297	235.3781484	343.6918918	359.3702107	23.85708042	611.2836342	428.4208491	423.3959676	457.3812111	206.6563747	473.1813357	354.797246	374.8936705
27.6	223.483606	32.0226807	446.2121706	387.9215838	558.2725867	206.8922146	261.8045521	412.4872423	402.5191055	123.497057	235.5845168	346.4162897	351.8141566	26.69249462	615.4136204	423.6415905	424.6175082	459.6222522	203.3709275	474.2005826	343.8623917	377.7356053
27.65	231.9360274	23.97097429	440.6461261	392.4347364	558.3783886	211.8566628	254.0610249	408.2182738	402.3541454	126.0666353	235.1059402	348.9570619	346.2752418	30.31203908	618.4128664	419.2778254	425.1451153	461.7454208	202.4584664	476.1980318	332.1954164	380.245886
27.7	240.5940465	17.47576345	434.3277837	395.0241056	557.5306499	217.0705189	243.3725517	401.9704615	401.3587493	128.9457026	234.8237196	351.7465339	341.9683529	34.33211282	620.7410599	415.0595498	425.5511305	463.7287213	203.0844008	478.8211166	320.3869481	382.3727271
27.75	249.5962364	14.19724784	427.9431502	396.2761536	556.0880345	221.3354148	230.7308665	394.8301983	400.2905155	132.3463711	235.735922	355.0854234	337.7835428	38.21816171	623.0794781	410.58391	426.4013209	465.5683805	204.0807631	481.6598511	309.392072	384.1131933
27.8	259.0301595	15.74143984	422.2390535	396.7660161	554.3942335	223.4737026	217.2957476	388.0219412	399.9051405	136.4656911	238.8122767	359.2482305	332.5785801	41.45454181	626.1074238	405.4574862	428.2496494	467.254621	204.2955671	484.3260004	300.2598476	385.4572149
27.85	268.6986231	22.79022357	417.6623917	396.8537472	552.7988734	222.7969558	204.3186705	382.7129404	400.7039671	141.4165676	244.5480154	364.3022781	325.4968683	43.76158633	630.3187124	399.4928442	431.2702216	468.7750186	202.8757147	486.5225377	293.7695024	386.4713095
27.9	277.4484136	32.61381599	414.0987121	396.7421069	551.2514907	220.2225853	192.585881	379.1470976	402.2592533	146.8780048	251.8248087	369.4788545	316.9825753	45.31715523	635.2063454	393.1311061	434.9649094	470.04597	200.2893697	488.3672057	289.5463014	387.7080291
27.95	284.0056026	41.86218715	411.0960213	396.4613243	549.7627885	217.2663707	182.8833583	377.4167786	403.8847257	152.4735355	259.319863	373.9312891	307.8654946	46.45643695	640.0806069	387.0181092	438.6489159	471.0059823	197.2789555	490.0681828	286.8370417	389.8656623
28	287.2309827	47.45790216	408.1825254	396.0424099	548.3542216	215.4886256	176.0156555	377.5807941	404.9164239	157.8576545	265.8302051	376.8899047	299.0326374	47.51586373	644.2582816	381.7906595	441.6716145	471.599578	194.60051	491.8264822	284.8521959	393.637393
28.05	286.4712224	47.38366365	404.8913668	395.4588205	546.9900118	215.9774109	172.315299	379.5097465	404.9187426	162.6795506	270.5966519	377.9175594	291.1832687	48.79608735	647.2453002	377.9431923	443.6758995	471.8283668	192.8779915	493.8040713	282.826406	399.4092639
28.1	283.0908927	43.62474659	400.5083233	394.1606272	545.6029917	218.0428846	170.9261674	382.8566979	404.1799087	167.2016035	273.7040222	377.4418839	284.2481152	50.91772884	649.3918961	374.9323595	444.4948223	471.6391723	191.9469566	496.0107377	280.1402573	405.853894
28.15	278.926301	39.12862105	394.3010359	391.5045243	544.0533851	220.4892162	170.4146372	387.0208912	403.1906117	171.7001918	275.4660916	376.1578139	277.9343353	54.51046246	651.1850901	372.0711476	444.1408992	470.9774232	191.4932083	498.4008462	276.2018173	411.3691734
28.2	275.8982312	36.95242306	385.4306958	386.7764558	542.1926992	222.1320019	169.3376988	391.4255951	402.4372473	176.4343185	276.1663694	374.7457958	271.9421989	60.19774003	653.1131613	368.6697155	442.6093837	469.7814142	191.2007466	500.9318383	270.3735766	414.3961879
28.25	275.4969848	39.39864474	373.3129084	379.5092997	539.876844	222.0482594	166.6485085	395.740537	402.3026392	181.5922327	276.1496599	373.7397392	266.0685292	68.24139467	655.5212875	364.1327224	440.1613143	468.0517011	190.8560416	503.6311398	262.1633845	413.8703831
28.3	276.9900167	45.22418832	359.2291048	370.8472677	536.8244874	220.4389842	162.6502985	400.1544437	402.6431724	186.6004939	276.301323	373.1212748	260.2752008	77.40310205	658.1765112	358.7062862	438.4685998	465.9700324	190.5888058	506.7001422	252.0227471	410.7846316
28.35	279.1035223	52.34011871	345.3556486	362.68753	532.7606445	217.699137	158.1209447	405.0720159	403.2556745	190.7877645	277.618368	372.7404549	254.4928098	86.09568217	660.7197189	352.7815364	439.5879262	463.8034834	190.5498317	510.3544634	240.7504614	406.7037984
28.4	280.6002365	58.74948781	334.3656421	357.2789427	527.3890709	214.2191679	153.8573755	410.8772768	403.942474	193.5067864	281.0805649	372.4476675	248.6250484	92.77606323	662.7866092	346.7506405	445.5183802	461.8522596	190.8871705	514.7990894	229.2965965	403.3129404
28.45	280.5997637	62.93007019	328.5447725	356.4319295	520.5330743	210.3898128	150.5069008	417.7558814	404.5017378	194.4229481	287.1310432	372.0812401	242.6322906	96.41288924	664.091117	340.8443858	457.1525309	460.2466369	191.6993493	520.1617748	218.4200705	401.8719565
28.5	279.5604612	65.7060036	326.8992427	359.0189423	512.6274216	206.5293018	148.2240426	425.4758776	404.8679243	194.9574504	294.4584698	371.4584668	237.0003754	98.09372417	664.6449886	334.3552522	471.9168392	458.6046706	192.815809	526.166911	208.2472764	401.5484073
28.55	278.2347497	68.1517749	327.373751	363.1113674	504.3267652	203.073869	147.003953	433.6367653	404.9546901	196.855382	301.2993304	370.3591162	232.4166997	99.43275481	664.5075346	326.3430232	486.7423693	456.3954873	194.0525477	532.4812292	198.4552585	400.9074514
28.6	277.3764408	71.31968288	327.8553173	366.8043431	496.3683685	200.503788	146.8303283	441.8504785	404.6765898	201.8332179	305.9943092	368.5583602	229.6070178	102.0519287	663.7271795	315.7572875	499.0851013	453.0891396	195.2325225	538.7916866	188.6357962	398.4406725
28.65	277.5602793	76.0765126	326.8063579	368.8048892	489.3310025	199.1915988	147.6820294	449.7506886	404.0010862	210.9392804	307.4597683	366.0033038	228.9535991	107.0704118	662.3975137	301.7223113	507.4562218	448.2841923	196.1689128	544.8647801	178.4133425	392.9127003
28.7	278.307567	81.70260063	325.0748035	369.9247204	482.9763498	198.7342276	149.4124478	457.1241196	403.0185647	222.4380205	306.4792604	362.8079024	229.3005995	113.837788	660.7014908	285.2167887	512.9742909	441.9237537	196.5313662	550.5051137	167.6959032	384.6296636
28.75	279.0599669	87.38431059	324.0820538	371.4825557	476.7819872	198.4710517	151.7486607	463.7367838	401.8763279	234.0791414	304.3392097	359.276935	229.1156951	121.2849969	658.9335194	267.8488176	517.2570537	434.1010267	195.9529488	555.5661985	156.4755244	374.2272033
28.8	279.2715678	92.34537437	325.2535502	374.7720415	470.1714365	197.7151229	154.4294088	469.3754387	400.7093991	243.7684408	302.3471217	355.7419769	226.891722	128.4180753	657.4426432	251.6256183	521.8342611	424.9540207	194.0639974	559.9120457	144.7730086	362.3985871
28.85	278.5188666	96.12485671	329.5761536	380.712817	462.6448246	195.9423901	157.2996732	473.974361	399.5890632	250.0957584	301.6138869	352.4458472	221.6051743	134.5132932	656.5102614	238.318654	527.9402473	414.7927668	190.5725235	563.4351018	132.8176713	349.9251587
28.9	276.9724831	99.42625644	335.7104869	388.4470745	454.3231307	193.7506007	160.6556726	477.9426239	398.6625438	254.3018863	302.0089171	349.5019632	214.221677	139.9991085	655.8915122	227.2636552	535.2291818	404.2585906	185.8819646	566.2618043	121.3778191	337.2056699
28.95	274.8767182	103.1248873	342.0703367	396.9331092	445.5344858	192.0553302	164.903267	481.7802503	398.052338	258.1492779	303.1553409	346.9369779	206.2108983	145.427446	655.1693388	216.9511032	543.0569401	394.1025699	180.5241245	568.5374873	111.6220354	324.8286255
29	272.4800943	108.0802285	347.2217524	405.2661831	436.668596	191.8245516	170.4169982	485.9585466	397.8844003	263.3463767	304.6693803	344.7702204	199.1064821	151.3170575	653.8913494	205.6361852	550.7753559	385.0713065	175.0492609	570.3964968	104.8430559	313.4947295
29.05	270.0328858	114.8442154	350.2521901	412.8838107	428.1432685	193.7417731	177.3945691	490.8650453	398.2033872	271.0269477	306.0842121	342.8540938	194.0279962	158.1347374	651.7018524	191.8745478	557.8332425	377.5333194	169.8901995	571.971673	101.8947206	303.7248272
29.1	267.672384	122.5731702	351.8933562	419.9322906	419.9256601	196.6772189	184.7138739	496.2583243	398.850688	280.2046769	307.417007	340.488009	190.5771319	165.83364	648.5663573	176.1537991	564.4319798	371.0206031	164.7213494	572.9773103	101.7482853	295.2364287
29.15	265.5416271	130.1679931	353.0743046	426.591611	411.9267025	199.117808	191.1205523	501.8154832	399.6070736	289.5055158	308.6126518	336.8057905	187.9091925	174.3929167	644.6042214	159.6466625	570.7734883	364.7283982	159.009372	573.0498108	102.7651841	287.3508831
29.2	263.7758049	136.5635183	354.6797021	432.9981257	404.0050976	199.5196447	195.4616083	507.2657285	400.2648313	297.6575397	309.6188279	330.9144128	185.1730264	183.8091744	639.9709876	143.7712481	577.0765642	357.840215	152.1807566	571.8097112	103.2570104	279.2977942
29.25	262.3039966	140.8509597	357.2399655	439.1540775	395.9890357	196.7491942	196.929575	512.3804673	400.7649507	303.7768316	310.459176	322.2640935	181.6119609	193.9752471	634.8175422	129.8674757	583.5186138	349.7321989	143.8690068	569.0033585	101.8698155	270.420207
29.3	261.1689463	143.1587138	360.3755157	445.0522984	388.222742	192.1359034	196.6177019	517.3495303	401.3402071	308.6361574	310.5778927	311.5783391	177.2511578	204.9976151	629.1683768	118.0042854	589.6426315	340.1841424	134.7450485	565.2365997	98.98591613	260.5325874
29.35	260.2965782	143.7556809	363.4693937	450.6691037	381.1649776	187.5981988	195.9058096	522.3676296	402.3353891	313.1956243	309.4594519	300.0004371	172.1769946	216.8832502	623.0369215	108.0221254	594.97051	329.1552214	125.8471335	561.3523113	95.40064258	249.7315557
29.4	259.614966	142.8994484	365.939081	456.0005896	375.3570203	185.1818188	196.1493332	527.5906299	404.0818195	318.3669346	306.5532163	288.7359871	166.4760242	229.6353226	616.4344561	99.70421347	599.0187203	316.5396765	118.3431443	558.270327	91.94709901	238.1478199
29.45	259.1812397	140.9265998	367.2903538	461.0154946	371.2160808	186.3925194	198.1863359	533.0572293	406.8571721	324.7889594	301.5952108	278.7782491	160.3742222	243.1990404	609.3100637	92.75186633	601.372288	302.346092	113.0485986	556.6361464	89.33253203	225.9555456
29.5	258.4689737	137.6464238	367.1824018	465.078449	368.1308976	189.9129208	200.5689316	537.9414553	410.5921272	332.26527	295.863606	270.2857606	154.3435814	256.8907733	601.4281326	86.36142418	602.274569	287.469532	109.3474967	555.4077249	87.51588012	213.3750563
29.55	256.9719712	132.8659908	365.2361312	467.4309857	365.244891	193.7768759	201.3849884	541.3870772	415.1596507	340.4627789	291.0849817	263.199127	149.0405104	269.94469	592.4102572	79.40920097	602.0628892	273.2524996	106.2008874	553.1492368	86.26835024	200.6819367
29.6	254.1641982	126.3632477	361.0191264	467.2915677	361.6649444	196.0447712	198.7456097	542.5779954	420.4341264	349.0665918	289.0874933	257.4888299	145.1099139	281.6066047	581.7842055	70.63714784	601.0921992	261.281627	102.5087912	548.367833	85.34983371	188.1609392
29.65	249.8746085	118.0439911	354.3272516	464.1781065	356.7586863	195.2964604	191.284221	541.0158536	426.2720237	357.824503	291.0192978	253.0303766	143.0759237	291.4557834	569.1316997	59.02269316	599.6455822	252.83014	97.36878437	539.8917623	84.65601718	176.0672569
29.7	245.8307709	109.1527082	346.0195211	459.2515044	351.1867111	192.7044862	180.5502893	537.7534861	432.2527755	366.6158721	295.4027779	249.1683057	142.8289455	300.5360833	554.8788038	45.96008391	597.4978866	247.0367365	90.54615874	528.5234336	84.58083985	164.406091
29.75	244.3123754	101.269485	337.43436	454.1725943	345.9752546	189.9871573	168.9059586	534.2722783	437.9405066	375.3355704	300.0674912	245.0598132	144.0812162	310.1683427	539.9089942	33.75483896	594.2933704	242.300934	82.02754809	515.6117388	85.51236002	153.0480619
29.8	247.6495977	96.10454672	330.12595	450.783155	342.2337479	188.9371509	159.0564504	532.2021845	442.9440166	383.9086971	302.89623	239.8149343	146.5352624	321.5989676	525.4231677	25.14781057	589.630263	236.8909156	71.82006112	502.6554526	87.84238247	141.8670394
29.85	257.0367524	94.65234793	325.2348273	450.4216161	340.7871379	190.9199671	153.2523848	532.7733449	447.0436362	392.4352809	302.3942673	232.8504176	149.9670784	335.5064832	512.5555479	22.15156886	583.2210837	229.3836288	60.16091608	490.9824534	91.69367286	130.7116503
29.9	269.756544	95.01236532	322.1591093	451.8334114	340.9326567	194.9175139	150.3972319	534.9797697	450.1964428	401.1738226	299.0566021	224.6319058	154.0732605	350.8080642	501.0140803	22.48062767	575.5872835	220.3474003	48.27598976	479.956027	97.01113543	120.0305681
29.95	282.3385206	94.65413256	319.6460462	453.0694847	341.5894889	199.4903324	148.5336068	537.2422433	452.4463467	410.4883944	293.9390415	216.1144607	158.6201004	366.0656161	489.893527	22.41988279	567.556591	211.0078621	37.80085968	468.5288774	103.5918874	110.3474267
30	291.6741132	91.13610274	316.3785449	452.1686322	341.6894072	203.2503948	145.6419408	537.9982897	453.829062	420.7084731	288.156635	208.3596645	163.405761	379.9989464	478.0300754	18.03891114	560.1196181	202.8031316	30.51741042	455.6061057	111.2158987	102.1852177
30.05	295.7262234	82.78436487	311.2818201	447.641542	340.3761566	205.1386443	140.174166	536.0975734	454.3579154	431.9940945	282.7332347	202.2149543	168.2599034	391.9188465	464.3596629	6.320014165	554.1629892	196.9884914	27.60348613	440.4557895	119.5298927	95.80773619
30.1	295.6240907	70.57247578	304.0400586	440.0145317	338.0189959	206.0339588	132.7389639	532.0437841	454.1410951	443.969934	278.159169	197.4000616	172.8405677	402.211816	449.1956115	-10.61037047	549.42322	192.7277561	27.91447158	424.0772583	127.2270128	89.94903421
30.15	293.2062247	56.30848263	294.5959802	430.3437493	335.1730097	207.0755142	124.489552	526.7654859	453.2595117	456.1516914	274.8384894	193.261994	176.8214793	411.5556214	433.4933683	-28.99397728	545.3459063	188.7020861	29.43780565	407.8370933	132.8843075	83.02140901
30.2	290.3479849	42.001072	282.8838013	419.7677325	332.4109001	209.4021777	116.7013645	521.2680537	451.7871778	468.1044447	273.1699671	189.1165416	179.8867704	420.5843984	418.6105808	-44.30888193	541.3032515	183.4894783	30.05929323	393.0978504	135.1095715	73.36867132
30.25	288.7458861	29.54198199	269.067475	409.3703037	330.1820966	213.8145766	110.5102495	516.4532457	449.6699332	479.5073562	273.2164643	184.3397296	181.7275242	429.8523026	405.9917045	-52.58429846	536.7486549	175.9538785	28.1561322	380.7902415	133.2056753	59.82686717
30.3	288.6175256	19.34120337	254.3108189	399.1139685	328.0794797	219.4881297	105.6626522	512.0136754	446.6835388	490.1474016	274.0683566	178.8511372	182.2363366	439.6925093	395.688213	-54.83182522	531.6888784	167.0253934	24.33367371	369.9575746	129.1357361	44.04161316
30.35	289.8737524	11.45701002	240.3668466	388.9000342	325.5477953	225.3373197	101.730597	507.4613655	442.4854166	499.8794591	274.3817088	172.5770382	181.2789589	450.4241136	387.3065544	-53.58989578	526.3330111	158.0477888	19.84829802	359.3109454	125.687947	28.5748947
30.4	292.3996279	5.902820598	229.2695774	378.6986084	322.0208661	230.317968	98.24781652	502.2738896	436.7078046	508.5812567	272.7872167	165.4048813	178.7198183	462.3556656	380.28631	-51.60169456	520.9402874	150.5108676	16.01641564	347.5143757	125.8266085	16.34431199
30.45	295.8492963	2.345527002	222.5412635	368.4759424	317.1094808	233.7729277	94.65532078	495.965759	429.1546954	516.2610456	268.2935244	157.2303738	174.4566547	475.4928742	373.9644223	-51.3010034	515.83491	145.5561085	14.00776446	333.4511575	131.5366732	9.501477449
30.5	299.8665237	-0.02841119	218.9574794	358.2651818	311.4341464	236.5986605	90.77900305	488.6988591	420.0385164	523.1847676	261.7960576	148.2303659	168.7679007	488.6241968	367.9914323	-52.80731496	511.0527155	142.4270171	13.87301072	317.2312034	141.4516429	6.72998174
30.55	303.8055003	-2.409822396	216.2767111	347.8478876	305.8113171	239.9815889	86.32303824	480.6699905	409.7681923	529.6697694	254.8111468	138.769039	161.9196789	500.2589576	361.9370042	-56.01891231	506.6548871	139.8608192	15.47312925	299.2467209	153.2204771	5.628239762
30.6	307.045173	-5.997092823	212.0937046	336.878006	301.1075293	245.0948333	80.97388012	472.0771569	398.7937299	536.0034486	248.980148	129.2965823	154.1297812	508.9561836	355.3510033	-60.84593139	502.6790801	136.5306521	18.65706741	279.9212885	164.6498119	3.798969609
30.65	309.1404198	-11.6153097	204.5209002	325.0234784	298.0215598	252.8311355	74.61529797	463.1059128	387.5856143	542.3402866	245.6642329	120.2441251	145.5015065	513.7717992	347.9399232	-66.91992273	499.0865653	131.3530315	23.16142594	259.7853421	174.1102232	-0.582402133
30.7	309.8361879	-19.01910258	194.5349241	312.1628222	296.029836	262.5271505	67.54073178	453.5661938	376.6957689	548.5167599	244.2788219	111.5074467	136.2131281	515.5522117	339.8536314	-73.8070311	496.007218	124.5547025	29.05840697	239.4111561	181.1411122	-7.143169788
30.75	309.1019256	-27.46242123	184.0430359	298.5181047	294.3768828	273.2887368	60.30927484	443.3044979	366.7314942	554.2084279	243.7540887	102.7593601	126.4453608	515.6262474	331.4842466	-80.61607795	493.5138892	116.6107039	36.22066238	219.4925756	185.5298799	-15.0832361
30.8	306.8900079	-36.17816844	175.2046987	284.4563175	292.3114725	284.293393	53.52756399	432.1773022	358.3380887	559.0697215	242.9774673	93.61757044	116.4386349	515.3466807	323.2752482	-86.38739795	491.6893297	108.0308056	44.49845572	200.7635173	187.0104755	-23.61869145
30.85	303.2989504	-44.3938272	169.8043551	270.387002	289.2371076	294.8967903	47.7319326	420.1165845	351.8534923	562.7819463	241.1221045	83.81097998	106.5062715	515.8257126	315.4600441	-90.56333407	490.5702514	99.31205198	53.71902195	183.7356641	185.7663967	-31.82927349
30.9	298.8644197	-51.74455432	167.0865029	256.3420194	285.4360217	305.1833202	43.37634968	407.4999513	346.2426971	565.2986118	239.1210831	73.93523146	96.65437949	516.7817606	308.2126466	-92.80407467	489.7644467	90.80689155	63.34192884	168.4675695	183.0441894	-39.1771763
30.95	294.2913141	-57.92732065	165.641793	242.1869921	281.3552614	315.2932442	40.81575006	394.8341271	340.0884671	566.6421195	238.2542692	64.85463536	86.86971678	517.5887837	301.4404498	-93.28649838	488.7883015	82.88686576	72.85228531	154.6936216	180.66364	-44.90025192
31	290.322118	-62.61349157	163.9610808	227.6896609	277.4418993	325.3402203	40.4097233	382.6820126	331.8712153	566.8367446	239.8356921	57.514284	77.11598244	517.5974195	295.035954	-92.21118828	487.1412048	75.92642523	81.75491098	142.104004	180.4978596	-48.18466447
31.05	287.4790199	-65.67525903	160.8304571	212.5477389	273.9843896	335.3846771	42.25098655	371.5197425	320.3939875	565.956607	244.7362978	52.5310234	67.39743016	516.2486846	288.8368804	-89.85962869	484.4879478	70.09959469	89.74745319	130.3340622	183.6921965	-48.62677315
31.1	285.7641866	-67.04322771	156.9092222	196.9316152	270.3947542	344.7950935	45.48693259	361.0465524	306.1119747	564.0956303	251.7501876	49.05444217	58.20184189	513.7238976	282.3978319	-87.41671516	481.3533322	64.99240198	97.33781388	118.767387	189.4432978	-46.5771685
31.15	284.9196226	-66.8934611	153.1459143	181.0991508	265.9340639	352.9334197	48.98193417	350.7625937	290.1463397	561.4200972	259.3319258	45.87342945	50.233584	510.3110626	275.1176109	-86.22607466	478.470806	59.90919277	105.1782547	106.7970828	196.1947506	-42.88607317
31.2	284.6749123	-65.41959259	150.5591042	165.3917363	259.8375137	359.2013275	51.59592005	340.0984329	273.8541954	558.1238256	266.0135166	41.76192739	44.25481762	506.3264112	266.3382684	-87.66011934	476.5981476	54.13682001	113.9197959	93.81994186	202.4547466	-38.38396375
31.25	284.7339085	-62.91488103	150.0963555	150.2386521	251.5751423	363.2479938	52.60037249	328.5999659	258.4760082	554.4469751	270.7420637	35.83359981	40.77375432	502.065814	255.6802426	-92.4801788	476.2743396	47.2176513	123.963785	79.40677641	206.965393	-33.90542437
31.3	284.5999475	-60.41880698	151.7691044	135.7240448	241.8007182	365.8524656	52.37166988	316.5514799	244.1788042	550.649266	274.1642335	28.45983448	38.76958091	497.1370889	244.3469519	-98.83062097	476.9592232	39.58882062	134.9320358	64.19205659	209.1708613	-30.29147069
31.35	283.777618	-59.0282952	155.471231	121.9108777	231.4870527	367.9790584	51.69069073	304.4994503	230.77008	547.0214909	277.2147141	20.35209282	36.89519179	491.1403576	234.1310112	-103.9546385	477.8207327	31.98481201	146.1610712	49.05812643	208.678463	-28.35476039
31.4	281.7646255	-59.83870576	161.0672446	108.8450038	221.7172429	370.6015549	51.36550037	293.0628316	218.0150824	543.8754423	280.8160629	12.26447798	33.75285951	483.6237134	227.0248652	-104.9200092	478.0081849	25.14821907	156.9842522	34.89090989	205.0501467	-28.92378186
31.45	278.3113445	-63.4831191	168.182067	96.49311138	213.3145137	374.3787346	51.9687372	282.6986554	205.639819	541.431363	285.6540471	4.811713339	28.30287108	474.219513	224.4616784	-99.77224221	476.8593359	19.59098957	166.9136762	22.28330655	198.1534866	-32.50311472
31.5	273.9726002	-68.91571344	176.3486657	85.2046109	206.1086428	378.5661446	53.7524953	273.0631722	193.3982451	539.3202544	291.4493261	-1.619550905	21.46216159	463.303951	225.2113859	-90.47081019	474.7752305	15.11646614	176.0105168	10.89492507	189.0380295	-38.28708074
31.55	269.6399055	-74.58188212	184.8625206	75.28907058	199.5775854	382.0697272	56.75080639	263.5894373	180.8868854	537.0530796	297.7030063	-6.770465414	14.70360745	451.5177747	227.3090334	-79.98922507	472.3735336	11.33020468	184.4748878	0.036744354	179.2865369	-45.0523652
31.6	266.2583891	-78.84805282	193.0290771	67.03002854	193.1467682	383.7981031	60.99345793	253.683839	167.6218228	534.0962933	303.9210082	-10.39887963	9.640144652	439.6312087	228.8356808	-71.12408445	470.2892913	7.832954021	192.5158709	-10.99208679	170.6256475	-51.47580235
31.65	264.5513192	-80.54629332	200.3814175	60.45792496	186.231413	382.9016103	66.29057156	242.8880934	153.3536759	530.0698337	309.6933366	-12.52655839	7.522473194	428.3584951	228.38004	-65.88267955	468.9709176	4.275319638	200.3112971	-22.65095936	164.5014273	-56.33789105
31.7	264.3457611	-80.05220885	206.5866789	54.62388163	178.4495907	379.8445961	71.66324672	231.3080875	138.914598	525.0107602	315.2647974	-13.8629623	7.676983112	417.5383411	226.4917206	-63.61355072	468.0248194	0.424462145	208.0734837	-34.23375397	160.857093	-59.28094578
31.75	265.1689508	-78.29957865	211.481119	48.33438537	169.4421112	375.3812628	75.8370673	219.1124066	125.768833	519.2282296	320.9074241	-15.40562451	8.873662045	406.7695872	224.1432254	-63.15997558	466.8698137	-3.970555941	216.0037296	-44.77472695	159.0789194	-60.29725014
31.8	266.5402175	-76.22829535	214.9107501	40.37048883	158.8304103	370.289146	77.52354967	206.4220926	115.5943655	513.1066003	326.8991573	-18.14001706	9.840867166	395.5728963	222.3158415	-63.38914723	464.9093096	-9.180797642	224.2789847	-53.27832238	158.5100078	-59.41294482
31.85	268.0422223	-74.69031665	216.9052933	29.87813976	146.5632415	365.2546484	75.95306644	193.3418273	109.5738994	507.0010724	333.4887486	-22.56630093	9.622442191	383.6213511	221.8053276	-63.32740957	461.6984428	-15.3720919	232.9277527	-58.99278019	158.576082	-56.81297088
31.9	269.4261091	-74.13225559	218.5734025	17.98655136	133.4326586	359.9412179	72.39958797	180.2334157	106.7594946	501.0695837	340.4854216	-27.85561926	8.690413707	371.0992762	222.2317679	-62.96335376	457.5953309	-21.90525192	241.4260769	-62.42913095	159.1286281	-52.86916174
31.95	270.4745827	-74.96476791	221.2051795	6.355123228	120.7114187	353.8895903	68.79652806	167.6360062	105.4295487	495.3665082	347.6525023	-32.7219537	7.790795881	358.4381093	223.0325133	-62.37656961	453.1253176	-27.89754403	249.1248923	-64.3565738	160.1462787	-48.07795615
32	270.9707715	-77.60729732	226.0908953	-3.224135285	109.8077264	346.633112	67.18619156	156.2128027	103.7735138	489.8998447	354.7364015	-35.88234194	7.700470026	346.1355149	223.646337	-61.64612656	448.8543154	-32.4044462	255.4191685	-65.54476419	161.6064201	-42.92913322
32.05	270.8035633	-82.21783052	233.9046518	-9.352948385	101.8526875	337.9404024	69.08598124	146.4041589	100.3413678	484.5770149	361.4773241	-36.48688701	8.964058029	334.6247126	223.6076602	-60.92489387	445.2894211	-34.82899214	259.9752797	-66.6424285	163.4905709	-37.86595627
32.1	270.1573547	-88.04585314	243.2285006	-12.65844258	96.78305537	328.5758434	73.82946054	137.7198561	95.49304797	478.9760678	368.0779268	-34.63968767	11.49162842	323.9361873	223.3082134	-60.11387227	442.4324208	-35.88225934	263.508532	-67.6845188	165.3501521	-33.58294015
32.15	269.363181	-93.96530287	252.1141329	-14.35821056	94.08162723	319.5698681	80.12632773	129.2674887	89.97780325	472.559988	374.76938	-30.79834128	15.0333677	314.0462486	223.1513643	-59.29278805	440.1897488	-36.71065439	266.9787743	-68.6159679	166.8350953	-30.65892806
32.2	268.7599094	-98.80936046	258.7356048	-15.67729882	93.17335209	311.9935597	86.69983414	120.0912348	84.57967524	464.7745295	381.7758952	-25.42467762	19.32961315	304.9124614	223.5398822	-58.54210296	438.4532815	-38.48246783	271.3246823	-69.37913892	167.6014872	-29.66525142
32.25	268.556808	-101.7456976	261.858689	-17.53400857	93.34214644	306.5404761	92.52875109	109.4474976	79.96938989	455.3045544	389.1561654	-19.1302557	24.01013477	296.2777053	224.7433929	-57.88269693	437.1055412	-41.97840551	277.1597308	-69.97350218	167.4019101	-30.92723119
32.3	268.5587691	-103.0735439	262.2207149	-19.5793743	93.80632539	302.5388826	97.50178279	97.63617818	76.66228038	444.8331298	396.5326085	-12.93232553	28.47576558	287.4176672	226.3777871	-57.3390359	436.0031627	-46.5938188	283.9905414	-70.55954009	166.5734466	-33.66057008
32.35	268.4033178	-103.5056845	261.0344905	-21.21915223	93.72063186	298.998551	101.6676568	85.2529645	75.11902357	434.4169718	403.4505092	-7.960072175	31.96833457	277.3719175	227.9495316	-56.83252067	434.9817476	-51.33663785	291.073749	-71.33483745	165.5122416	-36.83921116
32.4	267.726739	-103.7626577	259.5097647	-21.84415735	92.22941998	294.8944489	105.0631757	72.92013628	75.80913327	425.205372	409.5067413	-5.276888161	33.7297797	265.1068475	228.9700487	-56.28430143	433.876645	-55.18651472	297.7001101	-72.49491475	164.6206255	-39.41875297
32.45	266.2509022	-104.4292381	258.6524668	-21.0652433	88.79497915	289.428122	107.8124675	61.23566605	78.93631972	418.0292406	414.5516584	-5.38490638	33.4109324	249.8996425	229.0901125	-55.60927216	432.5699588	-57.26976333	303.3419972	-74.20503962	164.1992214	-40.63938293
32.5	264.1393804	-105.4208752	258.4471216	-19.40315327	83.73367886	282.3566299	110.2203828	50.39915477	83.83839552	412.3899787	419.0633913	-7.062466786	32.0564873	232.4110423	228.5380187	-54.80081719	431.0678297	-57.57545894	308.3047249	-76.31759231	164.191681	-40.68851819
32.55	261.6371408	-106.5077286	258.6917541	-17.53013719	77.72311371	273.6625723	112.7759933	40.58032591	89.4577823	407.3581973	423.6499723	-8.583507743	31.18073991	213.8506468	227.6544128	-53.83915542	429.455028	-56.25889579	313.0435123	-78.7137014	164.3987406	-40.10237986
32.6	258.9937731	-107.4565973	259.1837515	-16.11250001	71.47433457	263.3333543	115.9711206	31.96648402	94.76885422	401.9641872	428.8754069	-8.238510666	32.37806931	195.6402267	226.7802493	-52.70536166	427.8171461	-53.48670599	317.9994052	-81.27241723	164.6206255	-39.41875297
32.65	256.4003752	-108.0397745	259.7164881	-15.71746594	65.61429643	251.5580415	120.076854	24.56688378	99.06525982	395.4145075	435.1729176	-4.916718546	36.74336457	179.0534654	226.1841446	-51.40694493	426.198737	-49.5333705	323.5778877	-83.86573177	164.6970037	-39.07045593
32.7	253.8756286	-108.2249729	260.3178704	-16.39744306	60.89771185	239.4973647	124.7968907	18.3694222	103.2997615	387.8952119	442.5826283	1.075924922	43.92735577	164.6317818	225.8286819	-49.98112033	424.4896452	-44.9967369	329.7117877	-86.29142067	164.673664	-39.0337115
32.75	251.4070101	-107.9318525	260.9536574	-18.1932395	57.96264146	228.6858985	129.5672944	13.16229684	108.7688358	379.8445153	451.0579194	8.901600722	53.03244161	152.5303561	225.6117858	-48.48676887	422.5207424	-40.62080258	336.317336	-88.36083454	164.6238059	-39.18945619
32.8	248.9821417	-107.0804636	261.589847	-21.15071221	57.46795841	220.7684396	133.8343942	8.717080236	116.7346046	371.7532544	460.5517497	17.74766179	63.14145054	142.8285628	225.4313749	-46.98200447	420.1179267	-37.13359712	343.30849	-89.88906652	164.6206255	-39.41875297
32.85	246.5989316	-105.6423223	262.2415278	-25.24453279	59.69902724	216.8028543	137.3023354	4.85638866	127.8689687	364.0688806	470.8955919	26.87757741	73.35441842	135.3219108	225.1814125	-45.51728672	417.1238561	-35.10492058	350.6243748	-90.85988699	164.7263269	-39.58379832
32.9	244.2280656	-103.5982783	262.8593881	-29.82647274	63.63655238	215.5068144	140.1773947	1.006800789	140.8690978	356.9623118	481.4799167	35.55576585	82.95289408	129.0475701	224.8114835	-44.17059725	413.7645916	-34.33588127	358.4826138	-91.3590969	164.8316161	-39.68594625
32.95	241.8317124	-101.0095815	263.5052658	-34.12909463	67.85626892	214.8576622	142.8533776	-3.37976079	153.9990126	350.5272761	491.6559814	43.09990976	91.26796948	122.7785641	224.2522	-43.01547753	410.3098946	-34.42406236	367.101248	-91.57897438	164.8314081	-39.65449627
33	239.3713653	-97.93799232	264.2400771	-37.36897918	70.98133991	212.8327315	145.7244164	-8.85418662	165.6485476	344.8105586	500.8684276	48.90883558	97.67625143	115.2679049	223.4337781	-42.12516302	407.0398479	-34.96715991	376.6852212	-91.70798317	164.6206255	-39.41875297
33.05	236.8765105	-94.380368	265.1169094	-38.9970267	72.05363981	207.9744718	149.1089964	-15.71846277	174.80389	339.7773461	508.7642467	52.73064622	101.9560935	105.7218119	222.3345951	-41.48727765	404.1956918	-35.68049512	387.2820967	-91.89511869	164.1572086	-38.92542409
33.1	234.5726439	-90.41656286	266.0649176	-39.55695475	71.71543595	200.9663008	153.1560509	-22.85273388	182.5485103	335.4272957	515.5301767	55.77603689	105.1768105	94.97603866	221.0046971	-41.00892723	401.5450895	-36.74668821	398.3559119	-92.37622643	163.4650831	-38.22181841
33.15	232.7682337	-86.10552466	267.003295	-39.89710282	71.05903294	193.1124269	157.9692021	-28.81788794	190.3190388	331.6969366	521.4421333	59.56938519	108.8126137	84.5130745	219.5531991	-40.54357605	398.7690935	-38.51596289	409.2902439	-93.35552256	162.6011365	-37.40542815
33.2	231.7703535	-81.51061868	267.8536284	-40.86649468	71.19794178	185.789807	163.6295816	-32.15879342	199.479777	328.5440913	526.7244239	65.54874262	114.3241326	75.92112451	218.090456	-39.94461213	395.5373392	-41.34969736	419.5200086	-95.0328869	161.6221771	-36.57371344
33.25	231.7704776	-76.64468612	268.5536178	-43.03881016	72.99649859	180.1260339	169.9987	-32.03107559	210.9006934	325.9680087	531.5303177	74.53707647	122.755593	70.40209337	216.6743598	-39.14243279	391.6574423	-45.45808868	428.7281818	-97.45810394	160.5264495	-35.80239437
33.3	232.4483243	-71.45277955	269.2142508	-45.8000733	75.97028389	175.8860128	176.2107324	-29.81770943	224.2450599	324.1831894	535.9638522	85.38996692	133.6257282	67.66042467	215.3578857	-38.08155352	387.6149776	-50.15314175	437.0528287	-99.74456008	159.4290653	-34.99594573
33.35	233.3720446	-65.84593615	269.963918	-48.22107223	79.33137706	172.5302557	181.2535421	-27.49097456	238.8437702	323.4410713	540.1082433	96.51646194	146.0136322	66.88350336	214.1614951	-36.75738749	384.0874261	-54.56950581	444.7471679	-100.8290317	158.4272491	-34.02860086
33.4	234.1165279	-59.73194078	270.929229	-49.36306238	82.30125106	169.4988293	184.1725992	-26.96775853	254.0601308	323.9634098	544.064145	106.471104	159.0535717	67.24558913	213.1055754	-35.16584241	381.7856301	-57.79887329	452.0278524	-99.67219828	157.6188301	-32.77518863
33.45	234.3260994	-53.15687007	272.183144	-48.57806466	84.27409245	166.2340602	184.371939	-29.58385323	269.2671521	325.8475855	547.9590329	114.3993407	172.0025799	67.94417499	212.197282	-33.44574914	381.1460882	-59.22482567	459.0574769	-95.6446745	157.003532	-31.22537431
33.5	234.108003	-46.55070234	273.536179	-46.58435839	85.92932054	162.7545708	182.5960841	-34.47044592	284.0578789	328.6965638	551.8333973	121.1577925	184.8516544	68.8729492	211.25236	-32.01471109	381.5349393	-59.25321687	466.0630217	-89.66618127	156.1528688	-29.57429415
33.55	233.6491826	-40.47279474	274.7470282	-44.36043628	88.07960993	159.0232616	179.9406991	-40.21856137	298.0222083	332.0345104	555.6759331	127.9347516	197.6673411	69.91399965	210.0555598	-31.3978507	382.0486724	-58.55418263	473.2621405	-83.00502765	154.5326844	-28.09709093
33.6	233.1328931	-35.4706927	275.5805977	-42.87001689	91.53349142	155.0125281	177.5291082	-45.36417342	310.8254218	335.4282571	559.4591663	135.8331513	210.5137805	70.95445217	208.3880197	-32.12267963	381.7856301	-57.79887329	480.8801537	-76.86172642	151.6021748	-27.06636205
33.65	232.7133261	-31.98181042	275.9015402	-42.81030093	96.81489111	150.7618652	176.2502421	-48.72341509	322.5054002	338.5658634	563.1738742	145.5771319	223.4710671	71.99253181	206.1727132	-34.47306207	380.0716285	-57.5097729	488.9728209	-72.01380261	147.0646254	-26.67304698
33.7	232.2279346	-29.96018409	275.9184726	-43.76909739	103.0970168	146.3957781	175.9572041	-50.43719397	333.5720114	341.7036055	566.9028113	156.7077559	235.8956427	72.9930882	203.7706185	-37.98063981	377.1138761	-57.76954473	496.9370287	-67.8651709	141.6273308	-26.80435496
33.75	231.4671929	-29.27369139	275.9266415	-45.11763948	109.3198765	142.1370427	176.2141569	-50.96174255	344.7219766	345.1541013	570.7740837	168.5609177	247.1855059	74.03222264	201.6966411	-41.92903127	373.3312701	-58.52061915	503.997383	-63.51058297	136.2858298	-27.27643162
33.8	230.2198382	-29.79847704	276.2217368	-46.22368749	114.4496309	138.194383	176.5797305	-50.76599716	356.5586501	349.1938579	574.911687	180.5258324	256.7826862	75.18501747	200.4809618	-45.57837029	369.1487051	-59.70696186	509.4115501	-58.08074818	132.0700621	-27.90172586
33.85	228.3695395	-31.42485628	277.0080468	-46.60873726	117.7939128	134.7637676	176.6770873	-50.3136823	369.3274614	353.8744086	579.351846	192.0404511	264.3605906	76.46692769	200.4793822	-48.27161948	364.9742583	-61.13285354	512.7256304	-51.03226859	129.8041091	-28.42011752
33.9	226.3777844	-33.72380219	278.1624577	-46.39488909	120.0960651	131.8325687	176.6054701	-49.90523105	383.0666813	358.8683919	583.7160877	202.8260087	271.0550799	78.50894228	201.3729735	-49.62949098	361.090759	-62.2665908	514.4925533	-42.74274928	129.1290029	-28.51101287
33.95	224.8041641	-36.23512785	279.4792953	-45.83064884	122.3905856	129.340912	176.5209972	-49.92701135	397.6180759	363.7255457	587.594468	212.6118439	278.1408642	81.87644464	202.6589265	-49.37827159	357.7843284	-62.40617816	515.5077403	-33.81943199	129.4144381	-27.81227236
34	224.2188546	-38.48639486	280.7550695	-45.16367402	125.7023353	127.2370756	176.5797305	-50.76599716	412.850539	368.0443173	590.616161	221.1771547	286.8027514	87.08746639	203.8331754	-47.25762998	355.3510033	-60.84593139	516.5374402	-24.85898346	130.0228564	-25.96688425
34.05	225.0086462	-40.09783462	281.7954252	-44.65382667	130.7725768	125.4539402	176.9496265	-52.60236105	428.5808538	371.6733913	592.5615308	228.5722572	297.6873976	94.30590564	204.4421856	-43.26629894	353.93908	-57.18657079	518.1664804	-16.31293991	130.4115317	-22.79229761
34.1	226.6285273	-41.24703524	282.5678258	-44.36393909	137.1513187	124.180719	177.4771078	-55.03843244	443.5795749	374.7508325	593.6751703	235.0873344	309.3895101	102.4935031	204.3958001	-38.08719849	353.3273092	-51.83495772	520.2351952	-8.400220752	130.654863	-18.49480385
34.15	228.3359693	-42.25735176	283.0525512	-44.39616686	144.1376429	123.6070842	178.0653329	-57.4100935	456.6440041	377.5230478	594.2977478	241.1559161	320.2161556	110.4234989	203.6650614	-32.60808669	353.1094667	-45.49815674	522.4410612	-1.294753452	130.9383416	-13.42754211
34.2	229.3944015	-43.45537604	283.2293623	-44.85326147	151.0512556	123.9134533	178.6163697	-59.04785442	466.7404374	380.2303246	594.7512732	247.1702336	328.6798924	117.0180821	202.2190712	-27.69443268	352.8807858	-38.86118929	524.4958923	4.847605254	131.4452354	-7.940707169
34.25	229.2591204	-45.02877213	283.1013143	-45.77081167	157.3294564	125.0786002	179.0925474	-59.50727583	473.4426018	383.1332201	595.284697	253.4096454	333.9369721	121.666746	200.0881924	-23.92303386	352.3673791	-32.44424792	526.1795988	10.03300672	132.219444	-2.396064319
34.3	228.2630816	-46.45289908	282.7496399	-46.95407954	163.1586769	126.4580928	179.6775943	-59.21808515	478.3505711	386.7362177	595.8822062	260.1227704	337.2147369	125.480765	197.4060978	-21.16967142	351.5702202	-26.5020479	527.5834017	15.05419761	132.855335	2.801122937
34.35	226.9447038	-46.99351587	282.2928375	-48.1105416	168.8084802	127.2578075	180.5964136	-58.86860676	483.4177136	391.5184249	596.4678515	267.4600347	340.1352774	129.8741383	194.3744797	-19.03771095	350.6237313	-21.18336103	528.8344599	20.85363944	132.8828278	7.264977999
34.4	225.8494902	-45.9112531	281.8502914	-48.94516989	174.5491965	126.7003742	182.0734656	-59.14519237	490.4203732	397.8625426	596.9683394	275.5598717	344.2403113	136.1752867	191.1987443	-17.13613358	349.6601474	-16.63721344	530.0521255	28.32602575	131.8347575	10.62168817
34.45	225.3935335	-42.72064503	281.5443314	-49.21497099	180.6478131	124.3321794	184.2177216	-60.60193906	500.2796741	405.7240535	597.3059939	284.3441283	350.6546969	145.2684724	188.0360027	-15.13589256	348.8009681	-12.92413072	531.3470815	37.84585159	129.4643796	12.64253067
34.5	225.2354134	-38.23498316	281.4897788	-48.91731205	186.829906	120.7522834	186.8512517	-62.98949962	511.4208196	413.8801428	597.4909476	292.8965126	358.3193178	156.1551953	185.2174962	-12.5319137	348.1495021	-9.505358748	532.5703056	48.32188657	126.131046	13.88509998
34.55	224.8967155	-33.48416262	281.788579	-48.12066003	192.7983245	116.8279524	189.6998828	-65.92392673	521.9650779	421.0528081	597.5262177	300.1670885	365.9201541	167.5702305	183.0333095	-8.853771782	347.8142797	-5.723305805	533.6100287	58.30038899	122.3425333	15.07265411
34.6	223.902242	-29.47036042	282.5411483	-46.89529468	198.2510386	113.4205811	192.4899816	-69.0223675	530.3986013	426.2148216	597.4138384	305.1760257	372.2890887	178.4177468	181.7739985	-3.645460806	347.9028647	-0.936007121	534.3645658	66.43878426	118.6207013	16.92884339
34.65	221.9069178	-26.90670173	283.7785194	-45.32694001	203.0148051	111.1893429	194.9720266	-72.00724905	535.803616	428.8047833	597.1759458	307.3115208	376.6548166	188.0483053	181.6367295	3.32060743	348.3974614	5.171837944	534.7812057	71.90154927	115.4409574	19.93472496
34.7	219.3205157	-25.15529923	285.4924561	-43.3785632	207.5859901	110.355595	197.0339326	-75.02583539	538.9062868	429.5253767	596.7661382	307.316013	379.6324751	197.1181374	182.133344	11.26893611	349.1136062	11.97964158	534.9699375	75.32734381	113.304786	23.99377058
34.75	216.6754906	-23.30308018	287.6347887	-41.01118999	212.5538428	110.9644855	198.5861981	-78.29964809	540.6343337	429.308006	596.1684866	306.2593587	382.0239389	206.4426214	182.665703	19.1729319	349.7528566	18.56859793	535.0722929	77.70149844	112.6667695	28.75971968
34.8	214.5158259	-20.44256883	290.1562919	-38.1879122	218.4836115	113.0489561	199.5388951	-82.05411984	541.8377356	429.0388876	595.3678702	305.2071131	384.578269	216.7465884	182.6493417	26.06012192	350.0251003	24.06248663	535.2267594	79.97751168	113.9652641	33.87941339
34.85	213.1873302	-15.97942603	293.0076805	-34.89016224	225.6543811	116.4360827	199.9034268	-86.42872648	543.1948803	429.3848387	594.3987849	304.9865842	387.7287923	228.38941	181.7695463	31.37121205	349.7548595	27.92569977	535.5376268	82.99315148	117.269147	39.06189473
34.9	212.3621554	-10.43050397	295.9162277	-31.40682127	233.3482503	120.4386528	199.9813787	-91.07065141	544.6506445	430.2477384	593.3994048	305.4353552	390.5519913	240.505957	180.5396492	35.87331836	348.9911798	30.71701534	535.8822906	87.01045985	121.5505078	44.47672407
34.95	211.5514046	-4.576427816	298.6056671	-28.04278915	240.6653282	124.2189971	200.168394	-95.54142678	546.0681635	431.3226024	592.5490047	306.1332339	391.9713306	252.1194847	179.7342254	40.67351664	347.8689692	33.25888326	536.1023562	92.1952666	125.4949873	50.37511889
35	210.2682061	0.829461859	300.8091918	-25.09178155	246.7764114	126.988851	200.8634015	-99.38832353	547.3163174	432.3109803	592.0260671	306.6582446	390.9651887	262.3953483	180.123224	46.84108584	346.5239668	36.36060155	536.0430762	98.70367871	127.8344594	57.0205813
35.05	208.1605212	5.269507686	302.39367	-22.71128604	251.1462684	128.271612	202.3653069	-102.2471793	548.2745336	433.0053599	591.9448474	306.6666706	386.8279	270.8515218	182.1378533	54.96110633	345.1069089	40.61461375	535.5843944	106.4955485	127.7874283	64.66917759
35.1	205.3849946	9.1492336	303.827497	-20.54070525	254.062871	128.6100446	204.6266405	-104.1464543	549.1150887	433.435816	592.1612457	306.3654443	380.2387643	277.7765177	185.1825979	64.27282448	344.0184244	46.04650005	534.8089335	115.038091	125.8440034	73.34707644
35.15	202.2185946	13.0186176	305.7040381	-18.1165725	255.9981032	128.8436474	207.4805658	-105.1917261	549.9769712	433.6524066	592.4703631	306.0331115	372.1432392	283.5553501	188.4040218	73.69741981	343.6888147	52.5206473	533.834909	123.6104002	122.910126	83.0655939
35.2	198.9439653	17.41795398	308.6016877	-14.9901008	257.402949	129.8003561	210.7593845	-105.4941479	550.9969437	433.7040268	592.6672421	305.9482303	363.5130404	288.5181868	190.9918158	82.2395035	344.5358509	59.88646234	532.7753385	131.5293422	119.8830394	93.81059108
35.25	195.8628035	22.81837479	312.8517481	-10.9291693	258.6541074	132.0778254	214.2879647	-105.2001016	552.3587725	433.6794084	592.5688321	306.3766916	355.1147731	292.8918385	192.2947661	89.20665971	346.755819	67.92632898	531.6989964	138.3070214	117.536594	105.4690807
35.3	193.2995881	29.19165652	317.9443713	-6.300829179	259.9361378	135.6583262	217.8377204	-104.4453357	553.9852886	433.7177189	592.1224609	307.1115072	346.9619464	297.0231008	192.3001225	94.61571628	349.7509713	76.08834866	530.4925382	143.9742257	116.3181297	117.9825125
35.35	191.6134363	36.44249075	323.1662897	-1.636059303	261.393885	140.3077602	221.1786669	-103.3761655	555.8572715	434.0477305	591.3074561	307.9747162	338.877626	301.2448674	191.0834665	98.61520914	352.7402833	83.7690668	529.01233	148.7603602	116.55262	131.2195031
35.4	191.1548693	44.46324523	327.8440938	2.566982254	263.1688019	145.7899992	224.0872243	-102.1362846	557.9523652	434.8931886	590.1015009	308.7894401	330.6838969	305.8957879	188.70549	101.3332958	354.9822391	90.4211381	527.1148705	152.8851125	118.540354	145.0328921
35.45	192.1394808	53.11065576	331.5069274	5.901592653	265.291518	151.9256453	226.4267779	-100.7918627	560.2724461	436.3119609	588.4988532	309.4618156	322.2529296	311.1411709	185.3381893	103.0440219	356.0195568	95.82230489	524.7191597	156.5350107	122.2706006	159.3080903
35.5	194.1462013	62.08222767	334.4251311	8.457183923	267.4472038	158.505327	228.2533817	-99.36587112	562.9041677	437.8596866	586.5597257	310.2165109	313.3569945	316.1848179	181.4780501	104.5650464	356.2522127	100.6213847	522.0119246	159.9038915	126.8504753	173.6627748
35.55	196.6073815	71.03341429	337.0135593	10.3841931	269.2023472	165.3145263	229.7091266	-97.81615519	565.9738319	438.9620522	584.3730899	311.3535462	303.7252787	319.981513	177.7661274	106.8983715	356.3134498	105.7183816	519.2454171	163.1628492	131.1301913	187.7803997
35.6	198.9764021	79.65302235	339.6735911	11.82376744	270.1387669	172.1593365	230.9335327	-96.10156453	569.6100997	439.0642165	582.0331374	313.1729659	293.0255448	321.4630659	174.8646318	111.038644	356.8241683	111.9708982	516.6770553	166.4763736	134.0363331	201.4233563
35.65	200.8633375	87.69010176	342.7495521	12.97482208	270.0042634	178.9598306	232.0398573	-94.16523503	573.8434812	437.7959119	579.624709	315.8551567	281.0909839	319.9452715	173.2562186	117.5502588	358.2140166	119.8439962	514.5217871	169.9721666	134.8408949	214.4427377
35.7	202.4522459	95.1172785	346.153421	13.97978457	269.1305078	186.0671955	233.0920237	-91.77472626	578.2309805	435.4767034	577.2730328	319.0642959	268.6657312	316.4919514	172.8587458	125.5151781	360.3690057	128.8237639	512.7210728	173.6577562	134.0436974	227.4987296
35.75	204.0754589	101.9548893	349.7422189	15.02213901	268.0330307	193.9397802	234.1141	-88.69877917	582.2421072	432.5826728	575.0822793	322.3543985	257.0299639	312.7451777	173.3646759	133.6125138	363.0320303	138.1156659	511.1681015	177.4641233	132.4645475	241.2423144
35.8	206.0553062	108.213904	353.3748758	16.28241351	267.2206271	202.9995874	235.1293038	-84.7119524	585.3568072	429.573671	573.1525367	325.2849513	247.677238	310.4900957	174.4677268	140.5811413	365.9602844	146.9818607	509.7547313	181.3253007	130.8997383	256.2427281
35.85	208.5144164	113.7748851	356.9286044	17.90808653	267.0876052	213.3691234	236.1401396	-79.73840521	587.1952924	426.850027	571.5675564	327.4859338	241.7594592	311.0976957	175.9109826	145.5597645	368.9529375	154.8737512	508.3718997	185.2438561	129.9768396	272.7375357
35.9	211.1454293	118.6308409	360.5087354	20.19033129	267.4405078	224.217155	237.080377	-74.21233779	588.0222469	424.5252751	570.2430636	329.0592449	238.1027684	313.5867151	177.4060634	148.8354215	371.7447671	161.6488746	507.0441181	189.3534737	129.566728	289.5516246
35.95	213.5030538	122.7056108	364.2113724	23.38470055	267.9863477	234.5060567	237.8537011	-68.71334163	588.2362374	422.669703	569.0752567	330.1823185	234.9039957	316.4296079	178.7124831	151.0210241	374.0475078	167.2621843	505.8150702	193.8552565	129.3805433	305.3148909
36	215.1542387	125.9293008	368.1256159	27.73334005	268.4436188	243.2763005	238.3666373	-63.80263274	588.2350406	421.362744	567.9608129	331.0316007	230.2925892	318.1129279	179.5907467	152.7139034	375.5816819	171.6704561	504.7289672	198.9423613	129.1406871	318.7922101
36.05	215.8715751	128.3911523	372.2499795	33.30222992	268.625933	249.9386244	238.5701826	-59.85767	588.3275432	420.6462067	566.8342397	331.768614	222.7713582	317.4966138	179.9250278	154.4153545	376.2219407	174.9703052	503.8194813	204.6606877	128.4614125	329.223532
36.1	215.7467494	130.1595683	376.3005302	39.41842388	268.7136473	255.0388158	238.4971757	-56.70843231	588.4599586	420.4752535	565.7834635	332.3346446	213.2114615	315.0582203	179.8463495	156.1927372	376.4410146	177.839136	502.9073639	210.7461223	127.9989314	338.0691771
36.15	214.9673744	131.357082	379.95796	45.29645612	268.9574283	259.3533135	238.227701	-54.04520531	588.4798055	420.7483225	564.950901	332.6398716	203.0955936	311.6602586	179.6230144	158.0585318	376.8783087	181.1016641	501.8028993	216.8621107	128.3876273	347.1073347
36.2	213.7170942	132.1010582	382.9254346	50.19564557	269.6034236	263.6269885	237.8408976	-51.56475668	588.2350406	421.362744	564.4798981	332.5939793	194.0663883	308.2269427	179.5220856	160.0234323	378.161434	185.5525279	500.3173143	222.6922737	130.2379119	357.9940853
36.25	212.3547445	132.6528423	384.9995358	53.62453782	270.8125851	268.4455557	237.371976	-49.08266098	587.6244514	422.2229207	564.4529784	332.1728969	187.4901371	305.5781591	179.6759989	161.9750183	380.6873077	191.6556638	498.342266	227.9913936	134.0191814	371.7828497
36.3	211.4878351	133.9777311	386.3786216	56.07374874	272.3313724	273.8006783	236.8397452	-46.47615385	586.8220818	423.136043	564.6403839	331.7485279	182.3860972	303.2880398	180.021967	163.809503	383.8093093	198.7885722	496.1968012	232.6549196	138.4686511	386.9117382
36.35	211.8548065	137.1973901	387.3299279	58.25372314	273.8541303	279.5472336	236.2445855	-43.69976948	586.0367229	423.9420654	564.7475071	331.7471291	177.2284071	300.7633576	180.3697438	165.2927139	386.6721899	206.0682329	494.2828088	236.6113418	142.2422512	401.5190897
36.4	214.1716552	143.3839293	388.111918	60.85721941	275.0848665	285.5516894	235.5869637	-40.70864678	585.4778021	424.4802238	564.4798981	332.5939793	170.4008468	297.3722304	180.5305205	166.1933669	388.4695904	212.6888157	493.0031354	239.780355	144.1122744	414.0025069
36.45	218.7364329	152.9817662	388.9509081	64.37369566	275.8003438	291.6435579	234.8488699	-37.55273618	585.3146068	424.6392314	563.6325305	334.5547527	160.7034439	292.594279	180.3116155	166.3690074	388.6653916	218.1273839	492.616672	242.2021638	143.5996416	423.4773016
36.5	224.4417452	164.2569401	389.9680342	68.55846783	276.0735498	297.5993624	233.9382538	-34.54787199	585.4370622	424.4998771	562.3872139	337.2141247	149.4795882	286.8119025	179.5683239	165.8864884	387.7100715	222.711895	492.8179835	244.4245037	142.976537	431.3329024
36.55	229.9075532	175.1358991	391.2552606	72.97987109	276.0297583	303.1269495	232.7435286	-32.12074766	585.7178136	424.1947502	561.0051298	340.0148476	138.6881712	280.582721	178.1349239	164.9267251	386.2666357	226.9611855	493.1571669	247.1133661	145.1305947	439.272766
36.6	233.8748996	183.7547657	392.9031998	77.21703558	275.7906496	307.9411406	231.1508735	-30.6949892	586.0295061	423.8564381	559.7446734	342.4055015	130.5017019	274.5546339	175.8407659	163.6689664	384.9929266	231.3651029	493.1889193	250.9240019	152.7798289	448.8002936
36.65	235.3902404	188.9062602	394.9778572	80.96932214	275.4609405	311.8588374	229.1316896	-30.46665916	586.2715786	423.5827381	558.7902931	343.9851405	126.5851196	269.2799043	172.6440416	162.3408855	384.3545511	236.2890151	492.5950848	256.2807333	167.1560941	460.6402341
36.7	234.3262995	191.3632946	397.4758853	84.50636461	275.0749737	314.9288314	226.9822327	-30.78577435	586.4319844	423.4013749	558.0434122	344.9090435	125.6486858	264.3799869	168.9911466	161.322019	383.962227	241.5732158	491.5594369	262.8047198	185.0558763	473.2400877
36.75	230.7389689	192.3462241	400.3624964	88.16956506	274.6552534	317.3232805	225.10281	-30.75437357	586.5290473	423.2916304	557.3340034	345.4817917	125.6898458	259.2785453	165.4921509	161.0590235	383.2585547	246.9991825	490.377453	269.8987582	202.7891428	484.9627209
36.8	224.6400782	193.0402673	403.5997426	92.28858327	274.2242443	319.2087808	223.902242	-29.47036042	586.5810819	423.2327973	556.4923404	346.0070183	124.6563246	253.3424369	162.7761807	162.003251	381.6923624	252.3694689	489.3375609	276.9829997	217.3974382	494.5799767
36.85	216.1182636	194.411076	407.1479561	97.10638288	273.7919742	320.7345676	223.6798304	-26.27792344	586.6101654	423.199914	555.3814722	346.7347261	120.8781236	246.0312892	161.3149325	164.4540605	378.8448029	257.5254076	488.6644105	283.6139796	227.1013013	501.4200105
36.9	205.5992721	196.4761675	410.8912165	102.4466438	273.3751464	322.0031572	224.2687584	-21.50607144	586.6143201	423.1952164	554.0491283	347.649467	114.6419773	237.4539775	160.928107	168.1301013	374.9462392	262.5420978	488.2980786	289.7993199	232.9379141	506.1598537
36.95	193.6311817	199.0321684	414.7353401	108.0896407	272.9686004	323.1005967	225.3899153	-15.71855651	586.6018559	423.2093092	552.5674988	348.6900878	106.6267318	227.8871945	161.2552572	172.5999013	370.3371064	267.4793024	488.1340532	295.6676591	236.3173203	509.5724034
37	180.7926417	201.8672673	418.5926793	113.8273962	272.5673073	324.1122706	226.7667333	-9.465801785	586.5810819	423.2327973	551.0092195	349.7950917	97.55172019	217.6454027	161.9343845	177.4401658	365.3618747	272.3874754	488.0703378	301.3446665	238.4934448	512.3328822
37.05
37.1
37.15
